# Supplementary material for: Differential microRNA Expression in Porcine Endometrium Involved in Remodeling and Angiogenesis That Contributes to Embryonic Implantation
Source: Front Genet. 2019 Jul 26;10:661. doi: 10.3389/fgene.2019.00661 (PMC6677090; doi:10.3389/fgene.2019.00661)
Supplement: Supplementary Table 2 — The detailed sequence information in ER and LL small RNA libraries. [file Table_2.xls]

## Sheet: Supplementary  Table 2
Supplementary Table 2 The detailed sequence information in Erhualian (ER) and Large White × Landrace (LL) small RNA libraries
A. The yield of Erhualian (ER)
Category	total reads	% of total reads	unique reads	% of unique reads
Raw data	10196517	1
[low quality]	40362	0.00395841
[high quality]	10156155	0.996042
[high quality]	10156155	1
[adaptor'3 null]	10964	0.0011
[insert null]	543131	0.0535
[5' adaptor_contaminants]	328936	0.0324
[size < 18 nt]	168612	0.0166
[polyA]	74	0
clean_reads [size >= 18 nt]	9104438	0.8964	465462
clean_reads [size >= 18 nt]	9104438	1	465462	1
not match genome	2683869	0.2948	219591	0.47177
match genome	6420569	0.7052	245871	0.5282
clean_reads [size >= 18 nt]	9104438	1	465462	1
exon_antisense	2460	0.0003	1586	0.0034
exon_sense	68749	0.0076	48281	0.1037
intron_antisense	25864	0.0028	8541	0.0183
intron_sense	62673	0.0069	28499	0.0612
miRNA	4428430	0.4864	3429	0.0074
rRNA	1324492	0.1455	62180	0.1336
repeats	116980	0.0128	14690	0.0316
scRNA	15366	0.0017	654	0.0014
snRNA	21693	0.0024	3650	0.0078
snoRNA	70499	0.0077	4615	0.0099
srpRNA	1646	0.000180791	513	0.00110213
tRNA	432541	0.0475088	17169	0.0368859
unannotated	2533045	0.278221	271655	0.583624
B. The yield of Large White × Landrace (LL)
Category	total reads	% of total reads	unique reads	% of unique reads
Raw data	13250485	1
[low quality]	277421	0.0209367
[high quality]	12973064	0.979063
[high quality]	12973064	1
[adaptor'3 null]	12135	0.0009
[insert null]	12883	0.001
[5' adaptor_contaminants]	4797	0.0004
[size < 18 nt]	61944	0.0048
[polyA]	94	0
clean_reads [size >= 18 nt]	12881211	0.9929	424966
clean_reads [size >= 18 nt]	12881211	1	424966	1
not match genome	4137327	0.3212	220252	0.5183
match genome	8743884	0.6788	204714	0.4817
clean_reads [size >= 18 nt]	12881211	1	424966	1
exon_antisense	9425	0.0007	4142	0.0097
exon_sense	120124	0.0093	40880	0.0962
intron_antisense	31312	0.0024	4871	0.0115
intron_sense	49699	0.0039	24045	0.0566
miRNAs	7336507	0.5696	3216	0.0076
rRNA	893087	0.0693	52122	0.1226
repeats	46839	0.0036	12892	0.0303
scRNA	19362	0.0015	846	0.002
snRNA	33359	0.0026	3448	0.0081
snoRNA	105995	0.0082	6741	0.0159
srpRNA	2170	0.0002	520	0.0012
tRNA	268632	0.0208546	25058	0.0589647
unannotated	3964700	0.307789	246185	0.579305
