# Supplementary material for: Differential microRNA Expression in Porcine Endometrium Involved in Remodeling and Angiogenesis That Contributes to Embryonic Implantation
Source: Front Genet. 2019 Jul 26;10:661. doi: 10.3389/fgene.2019.00661 (PMC6677090; doi:10.3389/fgene.2019.00661)
Supplement: Supplementary Table 3 — Match_hairpin in ER library. [file Table_3.xls]

## Sheet: match_hairpin-ER
>ssc-let-7a-1
CCCAGGTTGAGGTAGTAGGTTGTATAGTTTAGAATTGTATCAAGGGAGATAACTGTACAGCCTCCTAGCTTTCCTTGGGT ssc-let-7a-1 80
((((((..(((.(((.((((((((((((.........((((......)))))))))))))))).))).)))..)))))). structure -34.60
*******TGAGGTAGTAGGTTGTATAGTT*************************************************** ssc-let-7a 22
.....GTTGAGGTAGTAGGTTGTATA...................................................... t0049339 21 3
.....GTTGAGGTAGTAGGTTGTATAGTT................................................... t0340425 24 1
......TTGAGGTAGTAGGTTGTATAGT.................................................... t0006151 22 47
......TTGAGGTAGTAGGTTGTATAGTT................................................... t0013627 23 16
......TTGAGGTAGTAGGTTGTATAG..................................................... t0018398 21 10
......TTGAGGTAGTAGGTTGTA........................................................ t0077906 18 2
......TTGAGGTAGTAGGTTGTATAGTTT.................................................. t0323898 24 1
.......TGAGGTAGTAGGTTGTATAGTT................................................... t0000002 22 591900
.......TGAGGTAGTAGGTTGTATAGT.................................................... t0000009 21 168745
.......TGAGGTAGTAGGTTGTATAG..................................................... t0000033 20 28132
.......TGAGGTAGTAGGTTGTATAGTTT.................................................. t0000041 23 23214
.......TGAGGTAGTAGGTTGTATA...................................................... t0000174 19 4680
.......TGAGGTAGTAGGTTGTAT....................................................... t0000221 18 3468
.......TGAGGTAGTAGGTTGTATAGTTTA................................................. t0001824 24 242
........GAGGTAGTAGGTTGTATAGTT................................................... t0001302 21 373
........GAGGTAGTAGGTTGTATAGT.................................................... t0003469 20 105
........GAGGTAGTAGGTTGTATAG..................................................... t0008065 19 33
........GAGGTAGTAGGTTGTATAGTTT.................................................. t0009624 22 26
.........AGGTAGTAGGTTGTATAGTT................................................... t0002125 20 200
.........AGGTAGTAGGTTGTATAGT.................................................... t0003431 19 106
.........AGGTAGTAGGTTGTATAGTTT.................................................. t0025024 21 7
.........AGGTAGTAGGTTGTATAG..................................................... t0110890 18 2
..........GGTAGTAGGTTGTATAGTT................................................... t0000115 19 7442
..........GGTAGTAGGTTGTATAGT.................................................... t0000153 18 5386
..........GGTAGTAGGTTGTATAGTTT.................................................. t0004618 20 71
...........GTAGTAGGTTGTATAGTT................................................... t0000512 18 1176
...........GTAGTAGGTTGTATAGTTT.................................................. t0014558 19 15
............TAGTAGGTTGTATAGTTT.................................................. t0008915 18 29
.............................TAGAATTGTATCAAGGGAGA............................... t0306597 20 1
>ssc-let-7a-2
CACTGTGGGATGAGGTAGTAGGTTGTATAGTTTTAGGGTCACACCCACCACTGGGAGATAACTATACAATCTACTGTCTTTCCTAACGTGAT ssc-let-7a-2 92
(((..(((((.(((..((((((((((((((((...(((.....))).((....))....))))))))))))))))..))))))))..))).. structure -39.70
**********TGAGGTAGTAGGTTGTATAGTT************************************************************ ssc-let-7a 22
.........ATGAGGTAGTAGGTTGTATAGTT............................................................ t0001349 23 355
.........ATGAGGTAGTAGGTTGTATAGT............................................................. t0003815 22 92
.........ATGAGGTAGTAGGTTGTATAGTTT........................................................... t0013430 24 16
.........ATGAGGTAGTAGGTTGTATAG.............................................................. t0016691 21 12
.........ATGAGGTAGTAGGTTGTAT................................................................ t0028715 19 6
.........ATGAGGTAGTAGGTTGTATA............................................................... t0111777 20 2
..........TGAGGTAGTAGGTTGTATAGTT............................................................ t0000002 22 591900
..........TGAGGTAGTAGGTTGTATAGT............................................................. t0000009 21 168745
..........TGAGGTAGTAGGTTGTATAG.............................................................. t0000033 20 28132
..........TGAGGTAGTAGGTTGTATAGTTT........................................................... t0000041 23 23214
..........TGAGGTAGTAGGTTGTATA............................................................... t0000174 19 4680
..........TGAGGTAGTAGGTTGTAT................................................................ t0000221 18 3468
..........TGAGGTAGTAGGTTGTATAGTTTT.......................................................... t0001057 24 484
..........TGAGGTAGTAGGTTGTATAGTTTTA......................................................... t0022207 25 8
..........TGAGGTAGTAGGTTGTATAGTTTTAGGGT..................................................... t0266386 29 1
...........GAGGTAGTAGGTTGTATAGTT............................................................ t0001302 21 373
...........GAGGTAGTAGGTTGTATAGT............................................................. t0003469 20 105
...........GAGGTAGTAGGTTGTATAG.............................................................. t0008065 19 33
...........GAGGTAGTAGGTTGTATAGTTT........................................................... t0009624 22 26
...........GAGGTAGTAGGTTGTATAGTTTTA......................................................... t0197609 24 1
...........GAGGTAGTAGGTTGTATAGTTTT.......................................................... t0258390 23 1
............AGGTAGTAGGTTGTATAGTT............................................................ t0002125 20 200
............AGGTAGTAGGTTGTATAGT............................................................. t0003431 19 106
............AGGTAGTAGGTTGTATAGTTT........................................................... t0025024 21 7
............AGGTAGTAGGTTGTATAG.............................................................. t0110890 18 2
.............GGTAGTAGGTTGTATAGTT............................................................ t0000115 19 7442
.............GGTAGTAGGTTGTATAGT............................................................. t0000153 18 5386
.............GGTAGTAGGTTGTATAGTTT........................................................... t0004618 20 71
.............GGTAGTAGGTTGTATAGTTTT.......................................................... t0419876 21 1
..............GTAGTAGGTTGTATAGTT............................................................ t0000512 18 1176
..............GTAGTAGGTTGTATAGTTT........................................................... t0014558 19 15
...............TAGTAGGTTGTATAGTTT........................................................... t0008915 18 29
................AGTAGGTTGTATAGTTTT.......................................................... t0329517 18 1
.............................................................CTATACAATCTACTGTCTTTC.......... t0022941 21 8
.............................................................CTATACAATCTACTGTCTTT........... t0024889 20 7
>ssc-let-7c
TGTGTGCATCCGGGTTGAGGTAGTAGGTTGTATGGTTTAGAGTTACACCGTGGGAGTTAACTGTACAACCTTCTAGCTTTCCTTGGAGCACACT ssc-let-7c 94
.((((((.((((((..(((.(((.(((((((((((((..((.(..(.....)..).))))))))))))))).))).)))..)))))))))))). structure -43.30
***************TGAGGTAGTAGGTTGTATGGTT********************************************************* ssc-let-7c 22
.............GTTGAGGTAGTAGGTTGTATGGT.......................................................... t0025504 23 7
.............GTTGAGGTAGTAGGTTGTATGG........................................................... t0056166 22 3
.............GTTGAGGTAGTAGGTTGTATGGTT......................................................... t0206587 24 1
..............TTGAGGTAGTAGGTTGTATGGT.......................................................... t0000946 22 556
..............TTGAGGTAGTAGGTTGTATGGTT......................................................... t0001461 23 326
..............TTGAGGTAGTAGGTTGTATGG........................................................... t0007152 21 39
..............TTGAGGTAGTAGGTTGTATGGTTT........................................................ t0009234 24 27
..............TTGAGGTAGTAGGTTGTATG............................................................ t0031700 20 5
..............TTGAGGTAGTAGGTTGTA.............................................................. t0077906 18 2
...............TGAGGTAGTAGGTTGTATGGTT......................................................... t0000016 22 85937
...............TGAGGTAGTAGGTTGTATGGT.......................................................... t0000036 21 27545
...............TGAGGTAGTAGGTTGTATGG........................................................... t0000157 20 5273
...............TGAGGTAGTAGGTTGTATGGTTT........................................................ t0000201 23 3752
...............TGAGGTAGTAGGTTGTAT............................................................. t0000221 18 3468
...............TGAGGTAGTAGGTTGTATG............................................................ t0000385 19 1767
...............TGAGGTAGTAGGTTGTATGGTTTA....................................................... t0005982 24 49
...............TGAGGTAGTAGGTTGTATGGTTTAGA..................................................... t0036201 26 4
................GAGGTAGTAGGTTGTATGGTT......................................................... t0004207 21 80
................GAGGTAGTAGGTTGTATGGT.......................................................... t0010080 20 24
................GAGGTAGTAGGTTGTATGG........................................................... t0020118 19 9
................GAGGTAGTAGGTTGTATG............................................................ t0070537 18 3
.................AGGTAGTAGGTTGTATGGTT......................................................... t0024644 20 7
.................AGGTAGTAGGTTGTATGGT.......................................................... t0162173 19 2
..................GGTAGTAGGTTGTATGGTT......................................................... t0002560 19 157
..................GGTAGTAGGTTGTATGGT.......................................................... t0021566 18 8
..................GGTAGTAGGTTGTATGGTTT........................................................ t0063779 20 3
...................GTAGTAGGTTGTATGGTT......................................................... t0009865 18 25
............................................................CTGTACAACCTTCTAGCTTTCC............ t0028773 22 6
>ssc-let-7e
GCCCCGGGCTGAGGTAGGAGGTTGTATAGTTGAGGAGGACACCCACGGAGATCACTATACGGCCTCCTAGCTTTCCCCAG ssc-let-7e 80
.....(((..(((.((((((((((((((((.((.(.((....)).).....)))))))))))))))))).)))..))).. structure -37.00
*********TGAGGTAGGAGGTTGTATAGTT************************************************* ssc-let-7e 22
........CTGAGGTAGGAGGTTGTATAGTT................................................. t0010748 23 22
........CTGAGGTAGGAGGTTGTATAGT.................................................. t0018284 22 11
.........TGAGGTAGGAGGTTGTATAGTT................................................. t0000111 22 7621
.........TGAGGTAGGAGGTTGTATAGT.................................................. t0000148 21 5626
.........TGAGGTAGGAGGTTGTATAGTTG................................................ t0000729 23 760
.........TGAGGTAGGAGGTTGTATAG................................................... t0000932 20 566
.........TGAGGTAGGAGGTTGTATAGTTGA............................................... t0001917 24 226
.........TGAGGTAGGAGGTTGTATA.................................................... t0003683 19 96
.........TGAGGTAGGAGGTTGTAT..................................................... t0005597 18 54
..........GAGGTAGGAGGTTGTATAGTTG................................................ t0025761 22 7
..........GAGGTAGGAGGTTGTATAGTT................................................. t0027453 21 6
..........GAGGTAGGAGGTTGTATAGT.................................................. t0035703 20 5
..........GAGGTAGGAGGTTGTATAGTTGA............................................... t0284160 23 1
...........AGGTAGGAGGTTGTATAGTT................................................. t0097927 20 2
...........AGGTAGGAGGTTGTATAGTTG................................................ t0225015 21 1
...........AGGTAGGAGGTTGTATAGT.................................................. t0337196 19 1
............GGTAGGAGGTTGTATAGTT................................................. t0027899 19 6
.............GTAGGAGGTTGTATAGTT................................................. t0348059 18 1
..............TAGGAGGTTGTATAGTTGA............................................... t0426133 19 1
...............................GAGGAGGACACCCACGGAGATCA.......................... t0155299 23 2
......................................................CTATACGGCCTCCTAGCTTTCC.... t0013577 22 16
......................................................CTATACGGCCTCCTAGCTTTC..... t0046095 21 4
......................................................CTATACGGCCTCCTAGCTT....... t0138126 19 2
......................................................CTATACGGCCTCCTAGCT........ t0344244 18 1
.......................................................TATACGGCCTCCTAGCTTTCC.... t0055807 21 3
>ssc-let-7f
TGTGGGATGAGGTAGTAGATTGTATAGTTTTAGGGTCATACCCCATCTTGGAGATAACTATACAGTCTACTGTCTTTCCCACG ssc-let-7f 83
.((((((.(((..((((((((((((((((...(((.....))).(((.....)))))))))))))))))))..))))))))). structure -40.70
*******TGAGGTAGTAGATTGTATAGTT****************************************************** ssc-let-7f 22
......ATGAGGTAGTAGATTGTATAGTT...................................................... t0003926 23 88
......ATGAGGTAGTAGATTGTATAGT....................................................... t0013051 22 17
......ATGAGGTAGTAGATTGTATAG........................................................ t0029097 21 6
......ATGAGGTAGTAGATTGTATAGTTT..................................................... t0050128 24 3
.......TGAGGTAGTAGATTGTATAGTT...................................................... t0000007 22 198449
.......TGAGGTAGTAGATTGTATAGT....................................................... t0000012 21 97234
.......TGAGGTAGTAGATTGTATAG........................................................ t0000067 20 12271
.......TGAGGTAGTAGATTGTATAGTTT..................................................... t0000156 23 5353
.......TGAGGTAGTAGATTGTATA......................................................... t0000434 19 1466
.......TGAGGTAGTAGATTGTAT.......................................................... t0000878 18 614
.......TGAGGTAGTAGATTGTATAGTTTT.................................................... t0005455 24 56
........GAGGTAGTAGATTGTATAGTT...................................................... t0002766 21 142
........GAGGTAGTAGATTGTATAGT....................................................... t0004339 20 77
........GAGGTAGTAGATTGTATAG........................................................ t0014671 19 14
........GAGGTAGTAGATTGTATAGTTT..................................................... t0023875 22 7
........GAGGTAGTAGATTGTATAGTTTT.................................................... t0048824 23 3
........GAGGTAGTAGATTGTATA......................................................... t0265337 18 1
.........AGGTAGTAGATTGTATAGTT...................................................... t0014286 20 15
.........AGGTAGTAGATTGTATAGT....................................................... t0016908 19 12
.........AGGTAGTAGATTGTATAG........................................................ t0047998 18 3
..........GGTAGTAGATTGTATAGTT...................................................... t0000806 19 676
..........GGTAGTAGATTGTATAGT....................................................... t0000874 18 619
..........GGTAGTAGATTGTATAGTTT..................................................... t0015179 20 14
...........GTAGTAGATTGTATAGTT...................................................... t0002033 18 212
...........GTAGTAGATTGTATAGTTT..................................................... t0090726 19 2
............TAGTAGATTGTATAGTTT..................................................... t0063565 18 3
.............................TTAGGGTCATACCCCATCTTGG................................ t0080916 22 2
.............................TTAGGGTCATACCCCATCTTGGAG.............................. t0245252 24 1
.............................TTAGGGTCATACCCCATCTTGGA............................... t0359925 23 1
.........................................................CTATACAGTCTACTGTCTTTC..... t0021064 21 9
.........................................................CTATACAGTCTACTGTCTTT...... t0030574 20 5
.........................................................CTATACAGTCTACTGTCTT....... t0315631 19 1
..........................................................TATACAGTCTACTGTCTTTC..... t0243424 20 1
>ssc-let-7g
GGCTGAGGTAGTAGTTTGTACAGTTTGAGGGTCTATGATACCACCCGGTACAGGAGATAACTGTACAGGCCACTGCCTTG ssc-let-7g 80
....((((((((.((((((((((((.....((((.((.((((....))))))..)))))))))))))))).)))))))). structure -34.70
***TGAGGTAGTAGTTTGTACAGTT******************************************************* ssc-let-7g 22
..CTGAGGTAGTAGTTTGTACAGTT....................................................... t0001971 23 218
..CTGAGGTAGTAGTTTGTACAGT........................................................ t0003297 22 112
..CTGAGGTAGTAGTTTGTACAGTTT...................................................... t0010285 24 24
..CTGAGGTAGTAGTTTGTACA.......................................................... t0031332 20 5
..CTGAGGTAGTAGTTTGTAC........................................................... t0046129 19 4
..CTGAGGTAGTAGTTTGTACAG......................................................... t0089628 21 2
...TGAGGTAGTAGTTTGTACAGTT....................................................... t0000035 22 27740
...TGAGGTAGTAGTTTGTACAGT........................................................ t0000147 21 5628
...TGAGGTAGTAGTTTGTACAGTTT...................................................... t0000219 23 3568
...TGAGGTAGTAGTTTGTACAG......................................................... t0001444 20 331
...TGAGGTAGTAGTTTGTACA.......................................................... t0001636 19 279
...TGAGGTAGTAGTTTGTAC........................................................... t0003813 18 92
...TGAGGTAGTAGTTTGTACAGTTTG..................................................... t0147659 24 2
...TGAGGTAGTAGTTTGTACAGTTTGAGGGT................................................ t0169078 29 1
...TGAGGTAGTAGTTTGTACAGTTTGAGGGTCTA............................................. t0411870 32 1
...TGAGGTAGTAGTTTGTACAGTTTGAGGGTCTAT............................................ t0451620 33 1
....GAGGTAGTAGTTTGTACAGTT....................................................... t0005319 21 58
....GAGGTAGTAGTTTGTACAGT........................................................ t0018018 20 11
....GAGGTAGTAGTTTGTACAGTTT...................................................... t0035611 22 5
....GAGGTAGTAGTTTGTACAG......................................................... t0125384 19 2
....GAGGTAGTAGTTTGTACA.......................................................... t0285709 18 1
.....AGGTAGTAGTTTGTACAGTT....................................................... t0021511 20 8
.....AGGTAGTAGTTTGTACAGTTTG..................................................... t0086825 22 2
......GGTAGTAGTTTGTACAGTT....................................................... t0006635 19 43
......GGTAGTAGTTTGTACAGT........................................................ t0015012 18 14
......GGTAGTAGTTTGTACAGTTT...................................................... t0078789 20 2
.......GTAGTAGTTTGTACAGTT....................................................... t0038833 18 4
.......GTAGTAGTTTGTACAGTTTGAG................................................... t0150666 22 2
>ssc-let-7i
CTGGCTGAGGTAGTAGTTTGTGCTGTTGGTCGGGTTGTGACATTGCCCGCTGTGGAGATAACTGCGCAAGCTACTGCCTTGCTAG ssc-let-7i 85
(((((.(((((((((((((((((.(((((.(((((.........)))))))........))).)))))))))))))))))))))) structure -42.10
*****TGAGGTAGTAGTTTGTGCT************************************************************* ssc-let-7i 19
....CTGAGGTAGTAGTTTGTGCTGTT.......................................................... t0017631 23 11
....CTGAGGTAGTAGTTTGTGCTGT........................................................... t0071636 22 3
....CTGAGGTAGTAGTTTGTGCTGTTG......................................................... t0400806 24 1
.....TGAGGTAGTAGTTTGTGCTGT........................................................... t0000119 21 7255
.....TGAGGTAGTAGTTTGTGCTGTT.......................................................... t0000127 22 6621
.....TGAGGTAGTAGTTTGTGCTGTTG......................................................... t0000871 23 620
.....TGAGGTAGTAGTTTGTGCTG............................................................ t0000935 20 563
.....TGAGGTAGTAGTTTGTGC.............................................................. t0005371 18 57
.....TGAGGTAGTAGTTTGTGCT............................................................. t0006336 19 46
.....TGAGGTAGTAGTTTGTGCTGTTGG........................................................ t0141592 24 2
.....TGAGGTAGTAGTTTGTGCTGTTGGT....................................................... t0343985 25 1
......GAGGTAGTAGTTTGTGCTGTT.......................................................... t0010209 21 24
......GAGGTAGTAGTTTGTGCTGT........................................................... t0044495 20 4
......GAGGTAGTAGTTTGTGCTGTTG......................................................... t0240504 22 1
......GAGGTAGTAGTTTGTGCTG............................................................ t0445944 19 1
.......AGGTAGTAGTTTGTGCTGT........................................................... t0018605 19 10
.......AGGTAGTAGTTTGTGCTGTT.......................................................... t0026592 20 6
.......AGGTAGTAGTTTGTGCTGTTG......................................................... t0216491 21 1
........GGTAGTAGTTTGTGCTGT........................................................... t0000573 18 1020
........GGTAGTAGTTTGTGCTGTT.......................................................... t0001868 19 234
........GGTAGTAGTTTGTGCTGTTG......................................................... t0013763 20 16
.........GTAGTAGTTTGTGCTGTT.......................................................... t0013322 18 16
.........GTAGTAGTTTGTGCTGTTG......................................................... t0223379 19 1
..........TAGTAGTTTGTGCTGTTG......................................................... t0144777 18 2
.............................................................CTGCGCAAGCTACTGCCTTG.... t0028399 20 6
.............................................................CTGCGCAAGCTACTGCCTTGCT.. t0029775 22 6
>ssc-mir-1
CCGGTTGACGTACCTGCTTGGGGGACATACTTCTTTATGTGCCCATATGGACCTGCTAAGCTATGGAATGTAAAGAAGTATGTATTTCAGGCTGGGAACTCTCACCGG ssc-mir-1 108
(((((.((.((.((((((((..(.((((((((((((((((..((((((((.....)))...))))).)))))))))))))))).)..))))).))).))))..))))) structure -46.50
***************************************************************TGGAATGTAAAGAAGTATGTA************************ ssc-miR-1 21
............................................................CTATGGAATGTAAAGAAGTATGT......................... t0163075 23 2
..............................................................ATGGAATGTAAAGAAGTATGT......................... t0061134 21 3
..............................................................ATGGAATGTAAAGAAGTATGTAT....................... t0127050 23 2
..............................................................ATGGAATGTAAAGAAGTATGTA........................ t0298897 22 1
...............................................................TGGAATGTAAAGAAGTATGTAT....................... t0000280 22 2515
...............................................................TGGAATGTAAAGAAGTATGT......................... t0000861 20 627
...............................................................TGGAATGTAAAGAAGTATG.......................... t0001061 19 480
...............................................................TGGAATGTAAAGAAGTATGTA........................ t0001887 21 232
...............................................................TGGAATGTAAAGAAGTATGTATT...................... t0003573 23 101
...............................................................TGGAATGTAAAGAAGTAT........................... t0005378 18 57
...............................................................TGGAATGTAAAGAAGTATGTATTT..................... t0061560 24 3
................................................................GGAATGTAAAGAAGTATGTAT....................... t0072774 21 3
................................................................GGAATGTAAAGAAGTATGTA........................ t0090260 20 2
................................................................GGAATGTAAAGAAGTATGT......................... t0173405 19 1
................................................................GGAATGTAAAGAAGTATG.......................... t0382665 18 1
.................................................................GAATGTAAAGAAGTATGTAT....................... t0186636 20 1
>ssc-mir-100
AGGCCTGTTGCCACAAACCCGTAGATCCGAACTTGTGCTGATAGTGCACACAAGCTTGTGTCTATAGGTATGTGTCTGTG ssc-mir-100 80
...........((((.(((..((((..(((.((((((.((......)))))))).)))..))))..))).))))...... structure -25.30
***************AACCCGTAGATCCGAACTTGTG******************************************* ssc-miR-100 22
..............AAACCCGTAGATCCGAACTTGT............................................ t0033079 22 5
..............AAACCCGTAGATCCGAACTTGTG........................................... t0113997 23 2
...............AACCCGTAGATCCGAACTTGT............................................ t0000300 21 2311
...............AACCCGTAGATCCGAACTTGTG........................................... t0000858 22 628
...............AACCCGTAGATCCGAACTTG............................................. t0003696 20 96
...............AACCCGTAGATCCGAACTT.............................................. t0010366 19 23
...............AACCCGTAGATCCGAACT............................................... t0015755 18 13
...............AACCCGTAGATCCGAACTTGTGC.......................................... t0016168 23 13
................ACCCGTAGATCCGAACTTGT............................................ t0010312 20 23
................ACCCGTAGATCCGAACTTGTGC.......................................... t0013332 22 16
................ACCCGTAGATCCGAACTTGTG........................................... t0016314 21 12
................ACCCGTAGATCCGAACTTGTGCT......................................... t0171100 23 1
................ACCCGTAGATCCGAACTT.............................................. t0365647 18 1
...................CGTAGATCCGAACTTGTG........................................... t0313855 18 1
>ssc-mir-101-1
GACTGAACTGTCCTTTTTCGGTTATCATGGTACCGATGCTGTATATCTGAAAGGTACAGTACTGTGATAACTGAAGAATGGTGGTGCCATC ssc-mir-101-1 91
...((.((..((.((((((((((((((((((((.(.((((............))))).)))))))))))))))))))).))..))..)).. structure -32.80
******************************************************TACAGTACTGTGATAACTGAA**************** ssc-miR-101 21
..................CGGTTATCATGGTACCGATGCTGTATATCTGAAAG...................................... t0205626 35 1
.........................................TATATCTGAAAGGTACAGTACTGTGATAACTGAA................ t0320326 34 1
....................................................GGTACAGTACTGTGATAACTGA................. t0022316 22 8
....................................................GGTACAGTACTGTGATAACT................... t0456459 20 1
.....................................................GTACAGTACTGTGATAACTGA................. t0000097 21 8806
.....................................................GTACAGTACTGTGATAACTGAA................ t0000203 22 3725
.....................................................GTACAGTACTGTGATAACTG.................. t0001034 20 495
.....................................................GTACAGTACTGTGATAACT................... t0002508 19 161
.....................................................GTACAGTACTGTGATAACTGAAG............... t0008173 23 32
.....................................................GTACAGTACTGTGATAAC.................... t0015258 18 14
......................................................TACAGTACTGTGATAACTGAAG............... t0000076 22 10768
......................................................TACAGTACTGTGATAACTGA................. t0000086 20 9759
......................................................TACAGTACTGTGATAACTGAA................ t0000133 21 6173
......................................................TACAGTACTGTGATAACTGAAGA.............. t0000481 23 1280
......................................................TACAGTACTGTGATAACTG.................. t0001320 19 367
......................................................TACAGTACTGTGATAACTGAAGAA............. t0005775 24 52
......................................................TACAGTACTGTGATAACT................... t0006477 18 44
......................................................TACAGTACTGTGATAACTGAAGAATG........... t0053431 26 3
......................................................TACAGTACTGTGATAACTGAAGAAT............ t0087430 25 2
.......................................................ACAGTACTGTGATAACTGAAG............... t0007785 21 35
.......................................................ACAGTACTGTGATAACTGA................. t0009363 19 27
.......................................................ACAGTACTGTGATAACTGAA................ t0020393 20 9
.......................................................ACAGTACTGTGATAACTGAAGA.............. t0053955 22 3
.......................................................ACAGTACTGTGATAACTG.................. t0351178 18 1
.......................................................ACAGTACTGTGATAACTGAAGAA............. t0405931 23 1
........................................................CAGTACTGTGATAACTGAA................ t0016258 19 12
........................................................CAGTACTGTGATAACTGAAG............... t0016463 20 12
........................................................CAGTACTGTGATAACTGA................. t0017854 18 11
........................................................CAGTACTGTGATAACTGAAGAA............. t0049856 22 3
........................................................CAGTACTGTGATAACTGAAGA.............. t0155251 21 2
........................................................CAGTACTGTGATAACTGAAGAAT............ t0394208 23 1
.........................................................AGTACTGTGATAACTGAAG............... t0062172 19 3
..........................................................GTACTGTGATAACTGAAG............... t0136147 18 2
..........................................................GTACTGTGATAACTGAAGA.............. t0386790 19 1
...........................................................TACTGTGATAACTGAAGA.............. t0451569 18 1
>ssc-mir-101-2
GGCTGCCCTGGCTCAGTTATCACAGTGCTGATGCTGTCCATTCTAAAGGTACAGTACTGTGATAACTGAAGGATGGCAGCC ssc-mir-101-2 81
(((((((.....((((((((((((((((((.((((............)))))))))))))))))))))).....))))))) structure -45.40
*************************************************TACAGTACTGTGATAACTGAA*********** ssc-miR-101 21
............TCAGTTATCACAGTGCTGATG................................................ t0034211 21 5
............TCAGTTATCACAGTGCTGATGCT.............................................. t0075589 23 2
.............CAGTTATCACAGTGCTGATGC............................................... t0033539 21 5
..........................................CTAAAGGTACAGTACTGTGATAACTGA............ t0199747 27 1
...............................................GGTACAGTACTGTGATAACTGA............ t0022316 22 8
...............................................GGTACAGTACTGTGATAACT.............. t0456459 20 1
................................................GTACAGTACTGTGATAACTGA............ t0000097 21 8806
................................................GTACAGTACTGTGATAACTGAA........... t0000203 22 3725
................................................GTACAGTACTGTGATAACTG............. t0001034 20 495
................................................GTACAGTACTGTGATAACT.............. t0002508 19 161
................................................GTACAGTACTGTGATAACTGAAG.......... t0008173 23 32
................................................GTACAGTACTGTGATAAC............... t0015258 18 14
................................................GTACAGTACTGTGATAACTGAAGG......... t0185569 24 1
.................................................TACAGTACTGTGATAACTGAAG.......... t0000076 22 10768
.................................................TACAGTACTGTGATAACTGA............ t0000086 20 9759
.................................................TACAGTACTGTGATAACTGAA........... t0000133 21 6173
.................................................TACAGTACTGTGATAACTG............. t0001320 19 367
.................................................TACAGTACTGTGATAACT.............. t0006477 18 44
.................................................TACAGTACTGTGATAACTGAAGG......... t0015345 23 14
.................................................TACAGTACTGTGATAACTGAAGGA........ t0028005 24 6
..................................................ACAGTACTGTGATAACTGAAG.......... t0007785 21 35
..................................................ACAGTACTGTGATAACTGA............ t0009363 19 27
..................................................ACAGTACTGTGATAACTGAA........... t0020393 20 9
..................................................ACAGTACTGTGATAACTG............. t0351178 18 1
...................................................CAGTACTGTGATAACTGAA........... t0016258 19 12
...................................................CAGTACTGTGATAACTGAAG.......... t0016463 20 12
...................................................CAGTACTGTGATAACTGA............ t0017854 18 11
....................................................AGTACTGTGATAACTGAAG.......... t0062172 19 3
.....................................................GTACTGTGATAACTGAAG.......... t0136147 18 2
>ssc-mir-103-1
CTTACTGCCCTCGGCTTCTTTACAGTGCTGCCTTGTTGCATATGGATCAAGCAGCATTGTACAGGGCTATGAAGGCACTGAG ssc-mir-103-1 82
((((.((((.((((((.((.(((((((((((.(((.(.(....).).)))))))))))))).))))))..)).)))).)))) structure -33.40
*************************************************AGCAGCATTGTACAGGGCTATGA********** ssc-miR-103 23
...................................TTGCATATGGATCAAGCAGCATTGTACAGGGCTATGA.......... t0142824 37 2
...............................................CAAGCAGCATTGTACAGGGCTATGA.......... t0328132 25 1
................................................AAGCAGCATTGTACAGGGCTATGA.......... t0008738 24 29
................................................AAGCAGCATTGTACAGGGCTATG........... t0040433 23 4
................................................AAGCAGCATTGTACAGGGCTAT............ t0045495 22 4
................................................AAGCAGCATTGTACAGGGCTATGAA......... t0421820 25 1
.................................................AGCAGCATTGTACAGGGCTATGA.......... t0000031 23 30118
.................................................AGCAGCATTGTACAGGGCTATG........... t0000496 22 1243
.................................................AGCAGCATTGTACAGGGCTAT............ t0001443 21 331
.................................................AGCAGCATTGTACAGGGCTATGAA......... t0001506 24 315
.................................................AGCAGCATTGTACAGGGCTA............. t0005553 20 55
.................................................AGCAGCATTGTACAGGGC............... t0008748 18 29
.................................................AGCAGCATTGTACAGGGCT.............. t0011911 19 19
..................................................GCAGCATTGTACAGGGCTATGA.......... t0009297 22 27
..................................................GCAGCATTGTACAGGGCTATG........... t0031008 21 5
..................................................GCAGCATTGTACAGGGCTAT............ t0455744 20 1
...................................................CAGCATTGTACAGGGCTATGA.......... t0003215 21 116
...................................................CAGCATTGTACAGGGCTATGAA......... t0024401 22 7
...................................................CAGCATTGTACAGGGCTATG........... t0113982 20 2
....................................................AGCATTGTACAGGGCTATGA.......... t0011289 20 21
.....................................................GCATTGTACAGGGCTATGA.......... t0001757 19 254
.....................................................GCATTGTACAGGGCTATG........... t0029881 18 6
.....................................................GCATTGTACAGGGCTATGAA......... t0362167 20 1
......................................................CATTGTACAGGGCTATGA.......... t0004112 18 82
>ssc-mir-103-2
TGTGCTTTCAGCTTCTTTACAGTGCTGCCTTGTAGCATTCAGGTCAAGCAGCATTGTACAGGGCTATGAAAGAACTAAGA ssc-mir-103-2 80
.((.(((((((((.((.(((((((((((((((.......))))....))))))))))).)))))..)))))).))..... structure -28.50
**********************************************AGCAGCATTGTACAGGGCTATGA*********** ssc-miR-103 23
.........AGCTTCTTTACAGTGCTGCCTTG................................................ t0066390 23 3
............................................CAAGCAGCATTGTACAGGGCTATGA........... t0328132 25 1
.............................................AAGCAGCATTGTACAGGGCTATGA........... t0008738 24 29
.............................................AAGCAGCATTGTACAGGGCTATG............ t0040433 23 4
.............................................AAGCAGCATTGTACAGGGCTAT............. t0045495 22 4
.............................................AAGCAGCATTGTACAGGGCTATGAA.......... t0421820 25 1
..............................................AGCAGCATTGTACAGGGCTATGA........... t0000031 23 30118
..............................................AGCAGCATTGTACAGGGCTATG............ t0000496 22 1243
..............................................AGCAGCATTGTACAGGGCTAT............. t0001443 21 331
..............................................AGCAGCATTGTACAGGGCTATGAA.......... t0001506 24 315
..............................................AGCAGCATTGTACAGGGCTA.............. t0005553 20 55
..............................................AGCAGCATTGTACAGGGCTATGAAA......... t0007750 25 35
..............................................AGCAGCATTGTACAGGGC................ t0008748 18 29
..............................................AGCAGCATTGTACAGGGCT............... t0011911 19 19
...............................................GCAGCATTGTACAGGGCTATGA........... t0009297 22 27
...............................................GCAGCATTGTACAGGGCTATG............ t0031008 21 5
...............................................GCAGCATTGTACAGGGCTAT............. t0455744 20 1
................................................CAGCATTGTACAGGGCTATGA........... t0003215 21 116
................................................CAGCATTGTACAGGGCTATGAA.......... t0024401 22 7
................................................CAGCATTGTACAGGGCTATG............ t0113982 20 2
................................................CAGCATTGTACAGGGCTATGAAA......... t0150829 23 2
.................................................AGCATTGTACAGGGCTATGA........... t0011289 20 21
..................................................GCATTGTACAGGGCTATGA........... t0001757 19 254
..................................................GCATTGTACAGGGCTATG............ t0029881 18 6
..................................................GCATTGTACAGGGCTATGAA.......... t0362167 20 1
...................................................CATTGTACAGGGCTATGA........... t0004112 18 82
....................................................ATTGTACAGGGCTATGAAA......... t0057946 19 3
>ssc-mir-106a
CCTTGGCCGTGTAAAAGTGCTTACAGTGCAGGTAGCTTTTTGAGATCTACTGCAATGCAAGCACTTCTTACATTACCATGG ssc-mir-106a 81
((.(((..((((((((((((((.((.(((((.(((.((.....)).)))))))).)).)))))))).))))))..))).)) structure -30.40
************AAAAGTGCTTACAGTGCAGGTAGC********************************************* ssc-miR-106a 24
............AAAAGTGCTTACAGTGCAGGTAG.............................................. t0008581 23 30
............AAAAGTGCTTACAGTGCAGGT................................................ t0145971 21 2
............AAAAGTGCTTACAGTGCAGGTA............................................... t0387910 22 1
.............AAAGTGCTTACAGTGCAGGTAG.............................................. t0019314 22 10
.............AAAGTGCTTACAGTGCAGGT................................................ t0125685 20 2
.............AAAGTGCTTACAGTGCAGGTA............................................... t0126245 21 2
................GTGCTTACAGTGCAGGTAG.............................................. t0052841 19 3
.................TGCTTACAGTGCAGGTAG.............................................. t0196820 18 1
>ssc-mir-107
TTCTCTCTGCTTTCAGCTTCTTTACAGTGTTGCCTTGTGGCATGGAGTTCAAGCAGCATTGTACAGGGCTATCAAAGCACAGAGAGC ssc-mir-107 87
((((((.((((((.((((.((.(((((((((((.(((.(((.....))))))))))))))))).))))))...)))))).)))))). structure -35.10
***************************************************AGCAGCATTGTACAGGGCTATCA************* ssc-miR-107 23
..............AGCTTCTTTACAGTGTTGCCTTGT................................................. t0041754 24 4
..................................................AAGCAGCATTGTACAGGGCTAT............... t0045495 22 4
..................................................AAGCAGCATTGTACAGGGCTATCA............. t0111871 24 2
..................................................AAGCAGCATTGTACAGGGCTATC.............. t0285752 23 1
...................................................AGCAGCATTGTACAGGGCTATCA............. t0001164 23 435
...................................................AGCAGCATTGTACAGGGCTAT............... t0001443 21 331
...................................................AGCAGCATTGTACAGGGCTATC.............. t0002870 22 137
...................................................AGCAGCATTGTACAGGGCTA................ t0005553 20 55
...................................................AGCAGCATTGTACAGGGC.................. t0008748 18 29
...................................................AGCAGCATTGTACAGGGCTATCAA............ t0009066 24 28
...................................................AGCAGCATTGTACAGGGCT................. t0011911 19 19
...................................................AGCAGCATTGTACAGGGCTATCAAA........... t0115183 25 2
....................................................GCAGCATTGTACAGGGCTATCA............. t0059225 22 3
....................................................GCAGCATTGTACAGGGCTATC.............. t0175064 21 1
....................................................GCAGCATTGTACAGGGCTAT............... t0455744 20 1
>ssc-mir-10a
TCTGTATATACCCTGTAGATCCGAATTTGTGTAAGGAATTTTGTGGTCACAAATTCGTATCTAGGGGAATATGTAGTTGA ssc-mir-10a 80
.((((((((.((((.(((((.((((((((((................)))))))))).))))))))).)))))))).... structure -26.69
********TACCCTGTAGATCCGAATTTGT************************************************** ssc-miR-10a 22
.......ATACCCTGTAGATCCGAATTTGT.................................................. t0000649 23 892
.......ATACCCTGTAGATCCGAATTTG................................................... t0000889 22 606
.......ATACCCTGTAGATCCGAATTTGTG................................................. t0005577 24 54
.......ATACCCTGTAGATCCGAATTTGTGT................................................ t0012602 25 18
.......ATACCCTGTAGATCCGAATTT.................................................... t0028908 21 6
.......ATACCCTGTAGATCCGAATT..................................................... t0426532 20 1
.......ATACCCTGTAGATCCGAA....................................................... t0443047 18 1
........TACCCTGTAGATCCGAATTTGT.................................................. t0000023 22 57243
........TACCCTGTAGATCCGAATTTGTG................................................. t0000047 23 20269
........TACCCTGTAGATCCGAATTTG................................................... t0000128 21 6548
........TACCCTGTAGATCCGAATTTGTGT................................................ t0000158 24 5183
........TACCCTGTAGATCCGAATTT.................................................... t0002083 20 205
........TACCCTGTAGATCCGAATT..................................................... t0002984 19 130
........TACCCTGTAGATCCGAAT...................................................... t0005411 18 57
........TACCCTGTAGATCCGAATTTGTGTA............................................... t0009291 25 27
........TACCCTGTAGATCCGAATTTGTGTAA.............................................. t0093542 26 2
.........ACCCTGTAGATCCGAATTTGTG................................................. t0000073 22 11062
.........ACCCTGTAGATCCGAATTTGT.................................................. t0000131 21 6209
.........ACCCTGTAGATCCGAATTTGTGT................................................ t0000220 23 3546
.........ACCCTGTAGATCCGAATTTG................................................... t0000847 20 636
.........ACCCTGTAGATCCGAATTT.................................................... t0008705 19 30
.........ACCCTGTAGATCCGAATT..................................................... t0010298 18 24
.........ACCCTGTAGATCCGAATTTGTGTA............................................... t0010624 24 23
.........ACCCTGTAGATCCGAATTTGTGTAA.............................................. t0051008 25 3
..........CCCTGTAGATCCGAATTTGTG................................................. t0005857 21 51
..........CCCTGTAGATCCGAATTTGT.................................................. t0015243 20 14
..........CCCTGTAGATCCGAATTTGTGT................................................ t0016671 22 12
..........CCCTGTAGATCCGAATTTG................................................... t0045172 19 4
...........CCTGTAGATCCGAATTTGT.................................................. t0012346 19 18
...........CCTGTAGATCCGAATTTGTG................................................. t0025529 20 7
...........CCTGTAGATCCGAATTTGTGT................................................ t0039533 21 4
...........CCTGTAGATCCGAATTTG................................................... t0114190 18 2
............CTGTAGATCCGAATTTGT.................................................. t0013466 18 16
............CTGTAGATCCGAATTTGTG................................................. t0032405 19 5
............CTGTAGATCCGAATTTGTGT................................................ t0459929 20 1
.............TGTAGATCCGAATTTGTGT................................................ t0391389 19 1
.............................TGTAAGGAATTTTGTGGTCACA............................. t0386438 22 1
..............................GTAAGGAATTTTGTGGTCAC.............................. t0460871 20 1
...............................TAAGGAATTTTGTGGTCA............................... t0043975 18 4
................................................ACAAATTCGTATCTAGGGGAAT.......... t0032584 22 5
................................................ACAAATTCGTATCTAGGGGAA........... t0038946 21 4
.................................................CAAATTCGTATCTAGGGGAAT.......... t0002593 21 154
.................................................CAAATTCGTATCTAGGGGA............ t0012451 19 18
.................................................CAAATTCGTATCTAGGGGAA........... t0014304 20 15
.................................................CAAATTCGTATCTAGGGGAATA......... t0044604 22 4
.................................................CAAATTCGTATCTAGGGGAATAT........ t0366023 23 1
..................................................AAATTCGTATCTAGGGGAAT.......... t0014119 20 15
..................................................AAATTCGTATCTAGGGGAATAT........ t0036399 22 4
..................................................AAATTCGTATCTAGGGGAATA......... t0042474 21 4
..................................................AAATTCGTATCTAGGGGAA........... t0096130 19 2
...................................................AATTCGTATCTAGGGGAATAT........ t0165512 21 2
>ssc-mir-10b
GTCTATATATACCCTGTAGAACCGAATTTGTGTGGTATCCACATAGTCACAGATTCGATTCTAGGGGAATATATGGTCGA ssc-mir-10b 80
(.((((((((.((((.(((((.((((((((((..((......))...)))))))))).))))))))).)))))))).).. structure -31.60
*********TACCCTGTAGAACCGAATTTGT************************************************* ssc-miR-10b 22
........ATACCCTGTAGAACCGAATTTGT................................................. t0006331 23 46
........ATACCCTGTAGAACCGAATTTGTG................................................ t0023090 24 8
........ATACCCTGTAGAACCGAATTTG.................................................. t0029184 22 6
.........TACCCTGTAGAACCGAATTTGT................................................. t0000013 22 96945
.........TACCCTGTAGAACCGAATTTGTG................................................ t0000055 23 14977
.........TACCCTGTAGAACCGAATTTG.................................................. t0000161 21 4969
.........TACCCTGTAGAACCGAATTTGTGT............................................... t0000405 24 1628
.........TACCCTGTAGAACCGAATTT................................................... t0000814 20 667
.........TACCCTGTAGAACCGAATT.................................................... t0001549 19 302
.........TACCCTGTAGAACCGAAT..................................................... t0004066 18 84
.........TACCCTGTAGAACCGAATTTGTGTG.............................................. t0164856 25 2
.........TACCCTGTAGAACCGAATTTGTGTGG............................................. t0341591 26 1
.........TACCCTGTAGAACCGAATTTGTGTGGTATCCACATAGT................................. t0459296 38 1
..........ACCCTGTAGAACCGAATTTGTG................................................ t0000144 22 5695
..........ACCCTGTAGAACCGAATTTGT................................................. t0000165 21 4845
..........ACCCTGTAGAACCGAATTTGTGT............................................... t0000240 23 3068
..........ACCCTGTAGAACCGAATTTG.................................................. t0002037 20 211
..........ACCCTGTAGAACCGAATTT................................................... t0004707 19 69
..........ACCCTGTAGAACCGAATT.................................................... t0012309 18 18
..........ACCCTGTAGAACCGAATTTGTGTGG............................................. t0026494 25 6
..........ACCCTGTAGAACCGAATTTGTGTG.............................................. t0034936 24 5
...........CCCTGTAGAACCGAATTTGT................................................. t0019886 20 9
...........CCCTGTAGAACCGAATTTGTGT............................................... t0023122 22 8
...........CCCTGTAGAACCGAATTTGTG................................................ t0035085 21 5
...........CCCTGTAGAACCGAATTTG.................................................. t0269459 19 1
............CCTGTAGAACCGAATTTGT................................................. t0014481 19 15
............CCTGTAGAACCGAATTTGTG................................................ t0067781 20 3
............CCTGTAGAACCGAATTTG.................................................. t0163374 18 2
............CCTGTAGAACCGAATTTGTGT............................................... t0349633 21 1
.............CTGTAGAACCGAATTTGT................................................. t0006469 18 44
.............CTGTAGAACCGAATTTGTG................................................ t0021105 19 9
.............CTGTAGAACCGAATTTGTGT............................................... t0180367 20 1
..............TGTAGAACCGAATTTGTG................................................ t0038817 18 4
..............TGTAGAACCGAATTTGTGT............................................... t0421114 19 1
...............................................CACAGATTCGATTCTAGGGGAA........... t0438238 22 1
................................................ACAGATTCGATTCTAGGGGAAT.......... t0009272 22 27
................................................ACAGATTCGATTCTAGGGGAA........... t0015547 21 13
................................................ACAGATTCGATTCTAGGGGA............ t0078285 20 2
.................................................CAGATTCGATTCTAGGGGAAT.......... t0013346 21 16
.................................................CAGATTCGATTCTAGGGGA............ t0375915 19 1
..................................................AGATTCGATTCTAGGGGAAT.......... t0019787 20 9
..................................................AGATTCGATTCTAGGGGAATA......... t0020672 21 9
..................................................AGATTCGATTCTAGGGGAATAT........ t0025528 22 7
..................................................AGATTCGATTCTAGGGGAATATA....... t0223233 23 1
>ssc-mir-122
CCTTAGCAGAGCTGTGGAGTGTGACAATGGTGTTTGTGTCCAAACTATCAAACGCCATTATCACACTAAATAGCTACTGTTAGGC ssc-mir-122 85
.((((((((((((((..(((((((.(((((((((((.((....))...))))))))))).)))))))..)))))).)))))))). structure -44.20
**************TGGAGTGTGACAATGGTGTTTGT************************************************ ssc-miR-122 23
..............TGGAGTGTGACAATGGTGTT................................................... t0003415 20 107
..............TGGAGTGTGACAATGGTGT.................................................... t0003674 19 97
..............TGGAGTGTGACAATGGTG..................................................... t0007035 18 39
..............TGGAGTGTGACAATGGTGTTTG................................................. t0014178 22 15
..............TGGAGTGTGACAATGGTGTTT.................................................. t0014689 21 14
..............TGGAGTGTGACAATGGTGTTTGT................................................ t0015693 23 13
...............GGAGTGTGACAATGGTGT.................................................... t0354869 18 1
>ssc-mir-1224
CCTACCCTTGGTGAGGACTCGGGAGGTGGAGGGTGGCGCTGCCAGAGCCAGGGCACTGTCTCAGCTCGCTTCTCCCCCCACCTCCTCTCTCCTCAGGTGCGGTTGCAG ssc-mir-1224 108
((((((.....((((((...(((((((((.(((.((((..((..(((.(((....))).))).)).))))...))).)))))))))...)))))))))).))...... structure -51.00
******************************************************************************CACCTCCTCTCTCCTCAGGT********** ssc-miR-1224 20
..........GTGAGGACTCGGGAGGTGGAGG............................................................................ t0089457 22 2
>ssc-mir-124a-1
TCAAGACCAGACTCTGCCCTCCGTGTTCACAGCGGACCTTGATTTAATGTCATACAATTAAGGCACGCGGTGAATGCCAAGAGCGGAGCCTACGGCTGCACTTGA ssc-mir-124a-1 105
(((((..(((.((((((.((..((((((((.(((..((((((((...........))))))))..))).))))))))..)).)))))).......)))..))))) structure -38.10
**********************************************************TAAGGCACGCGGTGAATGCCA************************** ssc-miR-124a 21
.........................................................TTAAGGCACGCGGTGAATGC............................ t0030884 20 5
.........................................................TTAAGGCACGCGGTGAATGCC........................... t0122094 21 2
..........................................................TAAGGCACGCGGTGAATGC............................ t0008323 19 31
..........................................................TAAGGCACGCGGTGAATG............................. t0059633 18 3
>ssc-mir-124a-2
AGGCCTCTCTCTCCGTGTTCACAGCGGACCTTGATTTAAATGTCCATACAATTAAGGCACGCGGTGAATGCCAAGAATGGGGCTG ssc-mir-124a-2 85
.((((((..(((..((((((((.(((..((((((((.............))))))))..))).))))))))..)))..)))))). structure -35.92
****************************************************TAAGGCACGCGGTGAATGCCA************ ssc-miR-124a 21
...................................................TTAAGGCACGCGGTGAATGC.............. t0030884 20 5
...................................................TTAAGGCACGCGGTGAATGCC............. t0122094 21 2
....................................................TAAGGCACGCGGTGAATGC.............. t0008323 19 31
....................................................TAAGGCACGCGGTGAATG............... t0059633 18 3
>ssc-mir-125a
GGCCTCTGAGTCCCTGAGACCCTTTAACCTGTGAGGACATCCAGGGTCACAGGTGAGGTTCTTGGGAGCCTGGCGTCCGG ssc-mir-125a 80
.(((...(.(..((..(((.((((..((((((((((....))....)))))))))))).)))..))..)).)))...... structure -33.80
**********TCCCTGAGACCCTTTAACCTGTG*********************************************** ssc-miR-125a 23
..........TCCCTGAGACCCTTTAACCTGT................................................ t0000312 22 2232
..........TCCCTGAGACCCTTTAACCTGTG............................................... t0000423 23 1505
..........TCCCTGAGACCCTTTAACCTGTGA.............................................. t0000667 24 853
..........TCCCTGAGACCCTTTAACCTG................................................. t0001708 21 265
..........TCCCTGAGACCCTTTAACCT.................................................. t0006659 20 43
..........TCCCTGAGACCCTTTAACC................................................... t0016464 19 12
..........TCCCTGAGACCCTTTAAC.................................................... t0046611 18 4
..........TCCCTGAGACCCTTTAACCTGTGAG............................................. t0426755 25 1
...........CCCTGAGACCCTTTAACCTGT................................................ t0141382 21 2
............CCTGAGACCCTTTAACCTGT................................................ t0017551 20 11
............CCTGAGACCCTTTAACCTGTGA.............................................. t0028516 22 6
............CCTGAGACCCTTTAACCTG................................................. t0069911 19 3
............CCTGAGACCCTTTAACCTGTG............................................... t0070888 21 3
.............CTGAGACCCTTTAACCTGTG............................................... t0152595 20 2
.............CTGAGACCCTTTAACCTGTGA.............................................. t0164438 21 2
..............TGAGACCCTTTAACCTGT................................................ t0422058 18 1
................................................ACAGGTGAGGTTCTTGGGAGC........... t0016211 21 13
................................................ACAGGTGAGGTTCTTGGGAGCC.......... t0021767 22 8
................................................ACAGGTGAGGTTCTTGGGAG............ t0298190 20 1
.................................................CAGGTGAGGTTCTTGGGAGCC.......... t0035631 21 5
>ssc-mir-125b-1
CCTCTCAGTCCCTGAGACCCTAACTTGTGATGTTTACCGTTTAAATCCACGGGTTAGGCTCTTGGGAGCTGCGAGCCGTG ssc-mir-125b-1 80
.(((.(((..((..(((.(((((((((((..(((((.....))))).))))))))))).)))..))..))).)))..... structure -35.80
********TCCCTGAGACCCTAACTTGTGA************************************************** ssc-miR-125b 22
........TCCCTGAGACCCTAACTTGTGA.................................................. t0000096 22 8893
........TCCCTGAGACCCTAACTTGTG................................................... t0000530 21 1110
........TCCCTGAGACCCTAACTTGT.................................................... t0001219 20 405
........TCCCTGAGACCCTAACTTG..................................................... t0005448 19 56
........TCCCTGAGACCCTAACTTGTGAT................................................. t0009007 23 28
........TCCCTGAGACCCTAACTT...................................................... t0045240 18 4
.........CCCTGAGACCCTAACTTGTGA.................................................. t0027626 21 6
.........CCCTGAGACCCTAACTTGTGAT................................................. t0120654 22 2
.........CCCTGAGACCCTAACTTGT.................................................... t0452464 19 1
..........CCTGAGACCCTAACTTGTGA.................................................. t0008042 20 33
..........CCTGAGACCCTAACTTGTG................................................... t0066551 19 3
..........CCTGAGACCCTAACTTGT.................................................... t0066727 18 3
..........CCTGAGACCCTAACTTGTGAT................................................. t0305466 21 1
...........CTGAGACCCTAACTTGTGA.................................................. t0017753 19 11
............TGAGACCCTAACTTGTGA.................................................. t0288306 18 1
...............................................CACGGGTTAGGCTCTTGGGAGC........... t0095763 22 2
...............................................CACGGGTTAGGCTCTTGGGAG............ t0101437 21 2
...............................................CACGGGTTAGGCTCTTGGGA............. t0344900 20 1
................................................ACGGGTTAGGCTCTTGGGAGC........... t0005823 21 51
................................................ACGGGTTAGGCTCTTGGGAGCT.......... t0016228 22 13
................................................ACGGGTTAGGCTCTTGGGAG............ t0018075 20 11
................................................ACGGGTTAGGCTCTTGGGA............. t0060700 19 3
>ssc-mir-125b-2
ACCAGACTTTTCCTAGTCCCTGAGACCCTAACTTGTGAGGTATTTTAGTAACATCACAAGTCAGGCTCTTGGGACCTAGGCGGAGGGGA ssc-mir-125b-2 89
.((...(((..(((((..((..(((.(((.((((((((..(((....)))...)))))))).))).)))..))..)))))..))).)). structure -40.60
****************TCCCTGAGACCCTAACTTGTGA*************************************************** ssc-miR-125b 22
.............TAGTCCCTGAGACCCTAACTTGTG.................................................... t0151056 24 2
................TCCCTGAGACCCTAACTTGTGA................................................... t0000096 22 8893
................TCCCTGAGACCCTAACTTGTG.................................................... t0000530 21 1110
................TCCCTGAGACCCTAACTTGT..................................................... t0001219 20 405
................TCCCTGAGACCCTAACTTG...................................................... t0005448 19 56
................TCCCTGAGACCCTAACTTGTGAG.................................................. t0028113 23 6
................TCCCTGAGACCCTAACTT....................................................... t0045240 18 4
.................CCCTGAGACCCTAACTTGTGA................................................... t0027626 21 6
.................CCCTGAGACCCTAACTTGT..................................................... t0452464 19 1
..................CCTGAGACCCTAACTTGTGA................................................... t0008042 20 33
..................CCTGAGACCCTAACTTGTG.................................................... t0066551 19 3
..................CCTGAGACCCTAACTTGT..................................................... t0066727 18 3
...................CTGAGACCCTAACTTGTGA................................................... t0017753 19 11
....................TGAGACCCTAACTTGTGA................................................... t0288306 18 1
....................................................ATCACAAGTCAGGCTCTTGGGAC.............. t0013339 23 16
....................................................ATCACAAGTCAGGCTCTTGGGA............... t0018582 22 10
.....................................................TCACAAGTCAGGCTCTTGGGAC.............. t0008691 22 30
.....................................................TCACAAGTCAGGCTCTTGGGA............... t0046110 21 4
.....................................................TCACAAGTCAGGCTCTTG.................. t0213129 18 1
.......................................................ACAAGTCAGGCTCTTGGGACC............. t0001979 21 217
.......................................................ACAAGTCAGGCTCTTGGGACCT............ t0003361 22 109
.......................................................ACAAGTCAGGCTCTTGGGAC.............. t0003597 20 99
.......................................................ACAAGTCAGGCTCTTGGGACCTA........... t0024851 23 7
.......................................................ACAAGTCAGGCTCTTGGGA............... t0025841 19 7
.......................................................ACAAGTCAGGCTCTTGGG................ t0131825 18 2
........................................................CAAGTCAGGCTCTTGGGACC............. t0022066 20 8
........................................................CAAGTCAGGCTCTTGGGAC.............. t0297467 19 1
>ssc-mir-126
CGACGGGACATTATTACTTTTGGTACGCGCTGTGACACTTCAAACTCGTACCGTGAGTAATAATGCGCTGTCG ssc-mir-126 73
(((((((.(((((((((((.(((((((.(...(((....)))..).))))))).)))))))))))).)))))) structure -32.20
********CATTATTACTTTTGGTACGCG******************************************** ssc-miR-126* 21
*********************************************TCGTACCGTGAGTAATAATGCG****** ssc-miR-126 22
.......ACATTATTACTTTTGGTACGCG............................................ t0008620 22 30
.......ACATTATTACTTTTGGTACGC............................................. t0044475 21 4
.......ACATTATTACTTTTGGTACG.............................................. t0415908 20 1
........CATTATTACTTTTGGTACGCG............................................ t0000261 21 2714
........CATTATTACTTTTGGTACGC............................................. t0001128 20 450
........CATTATTACTTTTGGTACG.............................................. t0003224 19 116
........CATTATTACTTTTGGTACGCGC........................................... t0007733 22 35
........CATTATTACTTTTGGTACGCGCT.......................................... t0018721 23 10
........CATTATTACTTTTGGTAC............................................... t0039755 18 4
.........ATTATTACTTTTGGTACGCG............................................ t0012668 20 18
.........ATTATTACTTTTGGTACGCGC........................................... t0033868 21 5
.........ATTATTACTTTTGGTACGCGCT.......................................... t0055918 22 3
..........TTATTACTTTTGGTACGCG............................................ t0063567 19 3
...........TATTACTTTTGGTACGCG............................................ t0357340 18 1
...........................................ACTCGTACCGTGAGTAATAATGCG...... t0156947 24 2
............................................CTCGTACCGTGAGTAATAATGCG...... t0000760 23 726
............................................CTCGTACCGTGAGTAATAATGC....... t0001046 22 489
............................................CTCGTACCGTGAGTAATAATG........ t0001996 21 216
............................................CTCGTACCGTGAGTAATAAT......... t0027581 20 6
............................................CTCGTACCGTGAGTAATAA.......... t0070636 19 3
.............................................TCGTACCGTGAGTAATAATGCG...... t0000057 22 13963
.............................................TCGTACCGTGAGTAATAATGC....... t0000171 21 4762
.............................................TCGTACCGTGAGTAATAATG........ t0000723 20 765
.............................................TCGTACCGTGAGTAATAAT......... t0007987 19 33
.............................................TCGTACCGTGAGTAATAATGCGC..... t0018148 23 11
.............................................TCGTACCGTGAGTAATAA.......... t0024677 18 7
..............................................CGTACCGTGAGTAATAATGCG...... t0000299 21 2313
..............................................CGTACCGTGAGTAATAATGC....... t0002094 20 203
..............................................CGTACCGTGAGTAATAATG........ t0007009 19 39
..............................................CGTACCGTGAGTAATAATGCGC..... t0080820 22 2
..............................................CGTACCGTGAGTAATAAT......... t0090788 18 2
...............................................GTACCGTGAGTAATAATGCG...... t0007982 20 33
...............................................GTACCGTGAGTAATAATGC....... t0020453 19 9
...............................................GTACCGTGAGTAATAATG........ t0262523 18 1
................................................TACCGTGAGTAATAATGCG...... t0175061 19 1
.................................................ACCGTGAGTAATAATGCG...... t0225474 18 1
>ssc-mir-127
ATCGCTGTCTCCAGCCTGCTGAAGCTCAGAGGGCTCTGATTCAGAAAGATCATCGGATCCGTCTGAGCTTGGCTGGTCGG ssc-mir-127 80
....(((...((((((.....(((((((((.((.((((((((.....))..)))))).)).))))))))))))))).))) structure -36.70
****************************************************TCGGATCCGTCTGAGCTTGGCT****** ssc-miR-127 22
................TGCTGAAGCTCAGAGGGCTCTGA......................................... t0147624 23 2
..................CTGAAGCTCAGAGGGCTCTGAT........................................ t0015948 22 13
..................CTGAAGCTCAGAGGGCTCTGA......................................... t0016871 21 12
..................CTGAAGCTCAGAGGGCTCTGATT....................................... t0018753 23 10
...................................................ATCGGATCCGTCTGAGCTTGGC....... t0033980 22 5
....................................................TCGGATCCGTCTGAGCTTGGC....... t0000630 21 915
....................................................TCGGATCCGTCTGAGCTTGG........ t0001709 20 265
....................................................TCGGATCCGTCTGAGCTTGGCT...... t0001816 22 244
....................................................TCGGATCCGTCTGAGCTTGGCTG..... t0031670 23 5
....................................................TCGGATCCGTCTGAGCTTG......... t0044700 19 4
.....................................................CGGATCCGTCTGAGCTTGGC....... t0014277 20 15
......................................................GGATCCGTCTGAGCTTGGC....... t0226570 19 1
>ssc-mir-1271
TAGATCAGTGCTTGGCACCTAGTAAGCACTCAGTATATACTTGTTGAGTGCCTGCTATGTGCCAGGCATTGTGCTGAG ssc-mir-1271 78
(((..(((((((((((((.(((((.((((((((((......)))))))))).))))).)))))))))))))..))).. structure -42.90
************************************************TGCCTGCTATGTGCCAGGCA********** ssc-miR-1271 20
..........CTTGGCACCTAGTAAGCACTCA.............................................. t0001720 22 262
..........CTTGGCACCTAGTAAGCACTC............................................... t0002850 21 138
..........CTTGGCACCTAGTAAGCACT................................................ t0007832 20 34
..........CTTGGCACCTAGTAAGCAC................................................. t0039520 19 4
............TGGCACCTAGTAAGCACTCA.............................................. t0160467 20 2
>ssc-mir-1277
TAGCCTCCCAAATATATATATATATGTACGTATGTGTATATGAATGTATACGTAGATATATATGTATTTTTGGTGGGTTT ssc-mir-1277 80
.((((..(((((.((((((((((((.((((((((..(......)..)))))))).)))))))))))).)))))..)))). structure -35.70
************************************************TACGTAGATATATATGTATTTT********** ssc-miR-1277 22
...........ATATATATATATATGTACGT................................................. t0462807 20 1
............TATATATATATATGTACGTATG.............................................. t0008199 22 32
............TATATATATATATGTACGTAT............................................... t0009926 21 25
............TATATATATATATGTACGT................................................. t0053924 19 3
............TATATATATATATGTACGTATGT............................................. t0081087 23 2
................................................TACGTAGATATATATGTATTTT.......... t0029399 22 6
................................................TACGTAGATATATATGTATTT........... t0283844 21 1
................................................TACGTAGATATATATGTATTTTT......... t0359248 23 1
>ssc-mir-128-1
TGAGCTGTTGGATTCGGGGCCGTAGCACTGTCTGAGAGGTTTACATTTCTCACAGTGAACCGGTCTCTTTTTCAGCTGCTTC ssc-mir-128-1 82
.((((.((((((...(((((((...((((((..(((((((....)))))))))))))...)))))))...)))))).)))). structure -35.90
*************************************************TCACAGTGAACCGGTCTCTTT************ ssc-miR-128 21
..............CGGGGCCGTAGCACTGTCTGA............................................... t0064257 21 3
..............CGGGGCCGTAGCACTGTCTGAGA............................................. t0065660 23 3
.................................................TCACAGTGAACCGGTCTCTTT............ t0001697 21 267
.................................................TCACAGTGAACCGGTCTCTTTT........... t0003794 22 92
.................................................TCACAGTGAACCGGTCTC............... t0005939 18 50
.................................................TCACAGTGAACCGGTCTCT.............. t0010778 19 22
.................................................TCACAGTGAACCGGTCTCTT............. t0015831 20 13
.................................................TCACAGTGAACCGGTCTCTTTTT.......... t0026477 23 6
..................................................CACAGTGAACCGGTCTCTTTT........... t0456506 21 1
>ssc-mir-128-2
GCAGTGGGAAGGGGGGCCGAGGCACTGTCCGAGAGTGAGTAGCAGGTCTCACAGTGAACCGGTCTCTTTCCCTACTGTGT ssc-mir-128-2 80
((((((((.((((((((((...((((((..((((.(........).))))))))))...)))))))))).)))))))).. structure -39.90
************************************************TCACAGTGAACCGGTCTCTTT*********** ssc-miR-128 21
................................................TCACAGTGAACCGGTCTCTTT........... t0001697 21 267
................................................TCACAGTGAACCGGTCTC.............. t0005939 18 50
................................................TCACAGTGAACCGGTCTCT............. t0010778 19 22
................................................TCACAGTGAACCGGTCTCTT............ t0015831 20 13
................................................TCACAGTGAACCGGTCTCTTTC.......... t0030788 22 5
>ssc-mir-1285
GCTGATCAGTAGTGGGATCGCGCCTGTGAATAGCCACTGTACTCCAGCCTGGGCAACATAGCGAGACCCCGTCTCTTTTG ssc-mir-1285 80
.......((.((((((.((.(((.((((....(((.(((.....)))....)))..))))))).)).)))).)))).... structure -20.50
************************************************CTGGGCAACATAGCGAGACCCCGT******** ssc-miR-1285 24
GCTGATCAGTAGTGGGATCGCGCCTGT..................................................... t0116915 27 2
GCTGATCAGTAGTGGGATCGCGCCTGTGAA.................................................. t0119511 30 2
GCTGATCAGTAGTGGGATCGCGCCTGTGA................................................... t0332283 29 1
GCTGATCAGTAGTGGGATCGCGCCTGTGAATAGC.............................................. t0360517 34 1
GCTGATCAGTAGTGGGATCGCGCCTGTGAATAGCCACTGT........................................ t0403111 40 1
GCTGATCAGTAGTGGGATCGCGCCTGTGAAT................................................. t0457922 31 1
.CTGATCAGTAGTGGGATCGCGCCTGTGAATAGC.............................................. t0016952 33 12
.CTGATCAGTAGTGGGATCGCGCCTGTG.................................................... t0044585 27 4
.CTGATCAGTAGTGGGATCGCGCCTGTGAATAGCCACT.......................................... t0072177 37 3
.CTGATCAGTAGTGGGATCGCGCCTGTGAATAGCC............................................. t0072484 34 3
.CTGATCAGTAGTGGGATCGCGCCTGTGAATAGCCA............................................ t0128309 35 2
.CTGATCAGTAGTGGGATCGCGCCTGTGAAT................................................. t0144204 30 2
.CTGATCAGTAGTGGGATCGCGCCTGTGAATAGCCAC........................................... t0181899 36 1
.CTGATCAGTAGTGGGATCGCGCCTGTGAATA................................................ t0261578 31 1
.CTGATCAGTAGTGGGATCGCGCCTG...................................................... t0322980 25 1
.CTGATCAGTAGTGGGATCGCGCCTGTGA................................................... t0427201 28 1
..TGATCAGTAGTGGGATCGCGCCTGTGAATAGC.............................................. t0018274 32 11
..TGATCAGTAGTGGGATCGCGCCTGTGAATAGCCACT.......................................... t0090108 36 2
..TGATCAGTAGTGGGATCGCGCCTGTGAATA................................................ t0120257 30 2
..TGATCAGTAGTGGGATCGCGCCTGTGAATAG............................................... t0155459 31 2
..TGATCAGTAGTGGGATCGCGCCTGTGAA.................................................. t0156099 28 2
..TGATCAGTAGTGGGATCGCGCCTGTGAATAGCCACTGTA....................................... t0204144 39 1
..TGATCAGTAGTGGGATCGCGCCTGTGAAT................................................. t0230849 29 1
..TGATCAGTAGTGGGATCGCGCCTGTGAATAGCC............................................. t0286851 33 1
..TGATCAGTAGTGGGATCGCGCCTGTG.................................................... t0304494 26 1
..TGATCAGTAGTGGGATCGCGCCTGTGAATAGCCACTGTACTCC................................... t0305681 43 1
..TGATCAGTAGTGGGATCGCGCC........................................................ t0354522 22 1
..TGATCAGTAGTGGGATCGCGC......................................................... t0458193 21 1
..TGATCAGTAGTGGGATCGCGCCTGTGAATAGCCACTGT........................................ t0460053 38 1
...GATCAGTAGTGGGATCGCGCCTGTGAATAGC.............................................. t0020942 31 9
...GATCAGTAGTGGGATCGCGCCTGTGAATA................................................ t0053746 29 3
...GATCAGTAGTGGGATCGCGCCTGTGAATAGCCACTGTA....................................... t0061063 38 3
...GATCAGTAGTGGGATCGCGCCTGTGAATAG............................................... t0072889 30 3
...GATCAGTAGTGGGATCGCGCCTGTGAATAGCCA............................................ t0080887 33 2
...GATCAGTAGTGGGATCGCGCCTGTGAATAGCC............................................. t0112601 32 2
...GATCAGTAGTGGGATCGCGCCTGTGAAT................................................. t0324855 28 1
...GATCAGTAGTGGGATCGCGCCTGTGAATAGCCACT.......................................... t0465125 35 1
....ATCAGTAGTGGGATCGCGCCTGTGAATAGC.............................................. t0009116 30 28
....ATCAGTAGTGGGATCGCGCCTGTGAATAGCCA............................................ t0026962 32 6
....ATCAGTAGTGGGATCGCGCCTGTGAATAGCC............................................. t0029910 31 6
....ATCAGTAGTGGGATCGCGCCTGT..................................................... t0033191 23 5
....ATCAGTAGTGGGATCGCGCCTGTGA................................................... t0048765 25 3
....ATCAGTAGTGGGATCGCGCCTGTGAATAGCCAC........................................... t0180041 33 1
....ATCAGTAGTGGGATCGCGCCTGTGAATAGCCACTGTACT..................................... t0252651 39 1
....ATCAGTAGTGGGATCGCGCCTGTGAATAGCCACTGTAC...................................... t0387936 38 1
....ATCAGTAGTGGGATCGCGCCTGTGAATAG............................................... t0458472 29 1
.....TCAGTAGTGGGATCGCGCCTGTGAATAGC.............................................. t0019344 29 10
.....TCAGTAGTGGGATCGCGCCTGTGAATAGCCA............................................ t0038121 31 4
.....TCAGTAGTGGGATCGCGCCTGT..................................................... t0085805 22 2
.....TCAGTAGTGGGATCGCGCCTGTGAATAGCC............................................. t0107236 30 2
.....TCAGTAGTGGGATCGCGCCTGTGAATAGCCAC........................................... t0149151 32 2
.....TCAGTAGTGGGATCGCGCCTGTGAATAG............................................... t0149521 28 2
.....TCAGTAGTGGGATCGCGCCTGTGAATAGCCACTGTA....................................... t0297750 36 1
......CAGTAGTGGGATCGCGCCTGTGAATAGC.............................................. t0012468 28 18
......CAGTAGTGGGATCGCGCCTGTGAATAGCC............................................. t0032423 29 5
......CAGTAGTGGGATCGCGCCTGTGAATAGCCA............................................ t0066931 30 3
......CAGTAGTGGGATCGCGCCTGTGAATAG............................................... t0126312 27 2
......CAGTAGTGGGATCGCGCCTGT..................................................... t0157438 21 2
......CAGTAGTGGGATCGCGCCTGTGAATAGCCACTGTACT..................................... t0200451 37 1
......CAGTAGTGGGATCGCGCCTGTGAATAGCCACTGTA....................................... t0210207 35 1
......CAGTAGTGGGATCGCGCCTGTGAATAGCCACTGTACTCC................................... t0216767 39 1
......CAGTAGTGGGATCGCGCCTGTGAATAGCCACTGTACTCCA.................................. t0240315 40 1
......CAGTAGTGGGATCGCGCCTGTGAATAGCCACTGTACTCCAGC................................ t0256880 42 1
......CAGTAGTGGGATCGCGCCTG...................................................... t0319346 20 1
......CAGTAGTGGGATCGCGCCTGTGAA.................................................. t0364119 24 1
......CAGTAGTGGGATCGCGCCTGTGAATAGCCACTGT........................................ t0436200 34 1
.......AGTAGTGGGATCGCGCCTGTGAATAGC.............................................. t0014396 27 15
.......AGTAGTGGGATCGCGCCTGTGAATAGCC............................................. t0021303 28 9
.......AGTAGTGGGATCGCGCCTGTGAATAGCCA............................................ t0022902 29 8
.......AGTAGTGGGATCGCGCCTGT..................................................... t0024816 20 7
.......AGTAGTGGGATCGCGCCTGTGAATAG............................................... t0031905 26 5
.......AGTAGTGGGATCGCGCCTGTGAATAGCCACTGTAC...................................... t0216714 35 1
.......AGTAGTGGGATCGCGCCTGTGAATA................................................ t0224142 25 1
.......AGTAGTGGGATCGCGCCTGTGA................................................... t0266607 22 1
.......AGTAGTGGGATCGCGCCTGTGAATAGCCACTGTACTCCAGC................................ t0386872 41 1
........GTAGTGGGATCGCGCCTGTGAATAGC.............................................. t0009818 26 25
........GTAGTGGGATCGCGCCTGTGAATAGCC............................................. t0019194 27 10
........GTAGTGGGATCGCGCCTGTGAAT................................................. t0041262 23 4
........GTAGTGGGATCGCGCCTGTGAATA................................................ t0053703 24 3
........GTAGTGGGATCGCGCCTGTGAATAG............................................... t0083929 25 2
........GTAGTGGGATCGCGCCTGTGAA.................................................. t0179334 22 1
........GTAGTGGGATCGCGCCTGTGA................................................... t0210310 21 1
........GTAGTGGGATCGCGCCTGTG.................................................... t0270638 20 1
........GTAGTGGGATCGCGCCTGTGAATAGCCACTGT........................................ t0387823 32 1
........GTAGTGGGATCGCGCCTGTGAATAGCCA............................................ t0388850 28 1
........GTAGTGGGATCGCGCCTGTGAATAGCCAC........................................... t0393689 29 1
.........TAGTGGGATCGCGCCTGTGAATAGC.............................................. t0018535 25 10
.........TAGTGGGATCGCGCCTGTGAATAGCCACTGTACTCCA.................................. t0030409 37 5
.........TAGTGGGATCGCGCCTGTGAATAG............................................... t0053130 24 3
.........TAGTGGGATCGCGCCTGTGAATAGCC............................................. t0084030 26 2
.........TAGTGGGATCGCGCCTGTGAATAGCCA............................................ t0153602 27 2
.........TAGTGGGATCGCGCCTGTGA................................................... t0243100 20 1
.........TAGTGGGATCGCGCCTGT..................................................... t0265829 18 1
.........TAGTGGGATCGCGCCTGTG.................................................... t0332848 19 1
.........TAGTGGGATCGCGCCTGTGAATAGCCACTGTACTCCAGC................................ t0422172 39 1
.........TAGTGGGATCGCGCCTGTGAATA................................................ t0427954 23 1
..........AGTGGGATCGCGCCTGTGAATAGCC............................................. t0014646 25 14
..........AGTGGGATCGCGCCTGTGAATAGC.............................................. t0014942 24 14
..........AGTGGGATCGCGCCTGTGAATAGCCA............................................ t0025997 26 7
..........AGTGGGATCGCGCCTGTGAATAG............................................... t0046500 23 4
..........AGTGGGATCGCGCCTGTGAAT................................................. t0046918 21 3
..........AGTGGGATCGCGCCTGTG.................................................... t0077600 18 2
..........AGTGGGATCGCGCCTGTGAATAGCCACTGTACTCCAGC................................ t0098314 38 2
..........AGTGGGATCGCGCCTGTGAATAGCCACTGTACTCCA.................................. t0156651 36 2
..........AGTGGGATCGCGCCTGTGAATAGCCACTGTACTCC................................... t0259949 35 1
..........AGTGGGATCGCGCCTGTGAA.................................................. t0295706 20 1
..........AGTGGGATCGCGCCTGTGA................................................... t0383918 19 1
..........AGTGGGATCGCGCCTGTGAATAGCCAC........................................... t0443465 27 1
...........GTGGGATCGCGCCTGTGAATAGC.............................................. t0014912 23 14
...........GTGGGATCGCGCCTGTGAATAGCC............................................. t0020761 24 9
...........GTGGGATCGCGCCTGTGAATAGCCACTGTA....................................... t0057264 30 3
...........GTGGGATCGCGCCTGTGAATAGCCACTGTACT..................................... t0066555 32 3
...........GTGGGATCGCGCCTGTGAATAGCCACTGTACTCC................................... t0096755 34 2
...........GTGGGATCGCGCCTGTGAATAGCCA............................................ t0137174 25 2
...........GTGGGATCGCGCCTGTGAATAGCCAC........................................... t0141896 26 2
...........GTGGGATCGCGCCTGTGAATAGCCACTGTACTCCAG................................. t0156615 36 2
...........GTGGGATCGCGCCTGTGAATAGCCACTGTACTCCAGCCT.............................. t0301412 39 1
...........GTGGGATCGCGCCTGTGAATAGCCACTGTACTCCAGCCTG............................. t0349923 40 1
...........GTGGGATCGCGCCTGTGAATAG............................................... t0381976 22 1
...........GTGGGATCGCGCCTGTGAATA................................................ t0392212 21 1
............TGGGATCGCGCCTGTGAATAGC.............................................. t0013682 22 16
............TGGGATCGCGCCTGTGAATAGCC............................................. t0018964 23 10
............TGGGATCGCGCCTGTGAATAGCCACTGTACTCCA.................................. t0020071 34 9
............TGGGATCGCGCCTGTGAATAGCCACTGTACT..................................... t0021184 31 9
............TGGGATCGCGCCTGTGAATAGCCACTGTA....................................... t0034913 29 5
............TGGGATCGCGCCTGTGAATAGCCACTGTAC...................................... t0037862 30 4
............TGGGATCGCGCCTGTGAATAGCCACTGTACTCC................................... t0039936 33 4
............TGGGATCGCGCCTGTGAAT................................................. t0046057 19 4
............TGGGATCGCGCCTGTGAATAG............................................... t0071127 21 3
............TGGGATCGCGCCTGTGAATAGCCA............................................ t0073892 24 3
............TGGGATCGCGCCTGTGAATAGCCACTGTACTC.................................... t0082335 32 2
............TGGGATCGCGCCTGTGAATAGCCACTG......................................... t0239696 27 1
............TGGGATCGCGCCTGTGAATAGCCACTGT........................................ t0405353 28 1
............TGGGATCGCGCCTGTGAA.................................................. t0437002 18 1
..............GGATCGCGCCTGTGAATAGCCACTGTACTCC................................... t0128313 31 2
...............GATCGCGCCTGTGAATAGCCACTGTAC...................................... t0457647 27 1
................ATCGCGCCTGTGAATAGCCACTG......................................... t0016409 23 12
................ATCGCGCCTGTGAATAGC.............................................. t0017523 18 11
................ATCGCGCCTGTGAATAGCCACTGTACTCC................................... t0028504 29 6
................ATCGCGCCTGTGAATAGCCACTGTACTC.................................... t0033594 28 5
................ATCGCGCCTGTGAATAGCCACTGTACT..................................... t0033750 27 5
................ATCGCGCCTGTGAATAGCCACT.......................................... t0051332 22 3
................ATCGCGCCTGTGAATAGCCACTGTA....................................... t0061793 25 3
................ATCGCGCCTGTGAATAGCCACTGT........................................ t0064873 24 3
................ATCGCGCCTGTGAATAGCCACTGTACTCCA.................................. t0070247 30 3
................ATCGCGCCTGTGAATAGCCACTGTACTCCAGCCTGG............................ t0071447 36 3
................ATCGCGCCTGTGAATAGCC............................................. t0179584 19 1
................ATCGCGCCTGTGAATAGCCACTGTACTCCAGCCTGGGC.......................... t0211700 38 1
................ATCGCGCCTGTGAATAGCCACTGTACTCCAGCCTGGGCA......................... t0219460 39 1
................ATCGCGCCTGTGAATAGCCACTGTACTCCAGC................................ t0224715 32 1
................ATCGCGCCTGTGAATAGCCA............................................ t0284932 20 1
................ATCGCGCCTGTGAATAGCCACTGTACTCCAGCC............................... t0379417 33 1
................ATCGCGCCTGTGAATAGCCACTGTAC...................................... t0417043 26 1
.................TCGCGCCTGTGAATAGCCACTGTACT..................................... t0018310 26 11
.................TCGCGCCTGTGAATAGCCACTGTACTC.................................... t0025753 27 7
.................TCGCGCCTGTGAATAGCCACTGTACTCC................................... t0029862 28 6
.................TCGCGCCTGTGAATAGCCACTGTACTCCAGC................................ t0042518 31 4
.................TCGCGCCTGTGAATAGCCACTGT........................................ t0059257 23 3
.................TCGCGCCTGTGAATAGCCACTGTAC...................................... t0062455 25 3
.................TCGCGCCTGTGAATAGCCACTGTACTCCA.................................. t0062873 29 3
.................TCGCGCCTGTGAATAGCCACTGTA....................................... t0127250 24 2
.................TCGCGCCTGTGAATAGCCACTG......................................... t0293036 22 1
.................TCGCGCCTGTGAATAGCCACTGTACTCCAG................................. t0303680 30 1
..................CGCGCCTGTGAATAGCCACTGTACTCCA.................................. t0054450 28 3
..................CGCGCCTGTGAATAGCCACTGTACTCC................................... t0119422 27 2
..................CGCGCCTGTGAATAGCCACTGTACTCCAGCCTGGGCA......................... t0125215 37 2
..................CGCGCCTGTGAATAGCCACTGTACTC.................................... t0130942 26 2
..................CGCGCCTGTGAATAGCCACTGTACT..................................... t0243877 25 1
..................CGCGCCTGTGAATAGCCAC........................................... t0258045 19 1
..................CGCGCCTGTGAATAGCCACTGTACTCCAGCC............................... t0303602 31 1
..................CGCGCCTGTGAATAGCCACTGTACTCCAG................................. t0324054 29 1
...................GCGCCTGTGAATAGCCACTGTAC...................................... t0307221 23 1
...................GCGCCTGTGAATAGCCACTGTACTCC................................... t0312829 26 1
....................CGCCTGTGAATAGCCACTGTACTCC................................... t0053023 25 3
....................CGCCTGTGAATAGCCACTGTACTCCA.................................. t0071368 26 3
....................CGCCTGTGAATAGCCACTGTACTC.................................... t0278947 24 1
.....................GCCTGTGAATAGCCACTGTACTCCA.................................. t0050217 25 3
.....................GCCTGTGAATAGCCACTGTACTCCAGCCTGGGCA......................... t0145720 34 2
......................CCTGTGAATAGCCACTGTACTCCAGCCTGGGCA......................... t0119635 33 2
......................CCTGTGAATAGCCACTGTA....................................... t0362151 19 1
.......................CTGTGAATAGCCACTGTACTC.................................... t0044521 21 4
.......................CTGTGAATAGCCACTGTAC...................................... t0388651 19 1
........................TGTGAATAGCCACTGTACTCCAGCCTGGGC.......................... t0150012 30 2
........................TGTGAATAGCCACTGTACTCCAGCCTGGGCAACA...................... t0251095 34 1
........................TGTGAATAGCCACTGTACTCCAGCCTGGGCAA........................ t0295923 32 1
........................TGTGAATAGCCACTGTACTCCAGCCTGGGCAACATAGCG................. t0333132 39 1
.........................GTGAATAGCCACTGTACTCC................................... t0095058 20 2
.........................GTGAATAGCCACTGTACTCCAG................................. t0236324 22 1
..........................TGAATAGCCACTGTACTCCAGCCTGG............................ t0081961 26 2
..........................TGAATAGCCACTGTACTCCAGC................................ t0082965 22 2
..........................TGAATAGCCACTGTACTCCAGCCTGGGCAACATAGCGAGACC............ t0206245 42 1
..........................TGAATAGCCACTGTACTCCAGCC............................... t0309979 23 1
..........................TGAATAGCCACTGTACTCCAG................................. t0371356 21 1
..........................TGAATAGCCACTGTACTC.................................... t0397702 18 1
...........................GAATAGCCACTGTACTCCAGCCTGGGCAACA...................... t0108875 31 2
............................AATAGCCACTGTACTCCAGCCTGGGCAACATAGCGAGAC............. t0162690 39 2
............................AATAGCCACTGTACTCCAGC................................ t0438545 20 1
.............................ATAGCCACTGTACTCCAGC................................ t0108441 19 2
.............................ATAGCCACTGTACTCCAGCCTGGGCAACATAGCGAGA.............. t0190756 37 1
.............................ATAGCCACTGTACTCCAGCCTGGGCAACATAGC.................. t0305267 33 1
..............................TAGCCACTGTACTCCAGCCTGGGCAAC....................... t0057247 27 3
..............................TAGCCACTGTACTCCAGCCTGGGCAACATAGCGA................ t0345398 34 1
..............................TAGCCACTGTACTCCAGCCTGGGCAA........................ t0429774 26 1
..............................TAGCCACTGTACTCCAGCCTGGGCAACATAGCGAGAC............. t0453818 37 1
...............................AGCCACTGTACTCCAGCCTGGGCAACATAGCGAGACCCC.......... t0046824 39 3
...............................AGCCACTGTACTCCAGCCTGGGCAACATAGCGAGACC............ t0179374 37 1
................................GCCACTGTACTCCAGCCTGGGCAACAT..................... t0129291 27 2
................................GCCACTGTACTCCAGCCTGGGCAACATAGCGAGACCCC.......... t0233805 38 1
.................................CCACTGTACTCCAGCCTGGGCAACATAGCGAGAC............. t0064250 34 3
.................................CCACTGTACTCCAGCCTGGGCAACATAGCGAGACCCCGTCTCTT... t0176147 44 1
.................................CCACTGTACTCCAGCCTGGGC.......................... t0180133 21 1
.................................CCACTGTACTCCAGCCTGGGCAA........................ t0189050 23 1
.................................CCACTGTACTCCAGCCTGGGCAACATAGCGAGACCCC.......... t0412266 37 1
..................................CACTGTACTCCAGCCTGGGCAACATAGCGAGACCCCGTCTCTT... t0010114 43 24
..................................CACTGTACTCCAGCCTGGGCAACATAGCGAGACCCCGTCTCT.... t0028913 42 6
..................................CACTGTACTCCAGCCTGGGC.......................... t0040340 20 4
..................................CACTGTACTCCAGCCTGGGCAAC....................... t0045012 23 4
..................................CACTGTACTCCAGCCTGGGCAACATAGCGAGACC............ t0048239 34 3
..................................CACTGTACTCCAGCCTGGGCAACATAGCGAGACCC........... t0071244 35 3
..................................CACTGTACTCCAGCCTGGGCA......................... t0101448 21 2
..................................CACTGTACTCCAGCCTGGG........................... t0105973 19 2
..................................CACTGTACTCCAGCCTGGGCAACATAGCGAGACCCCGTCTCTTT.. t0138388 44 2
..................................CACTGTACTCCAGCCTGGGCAACA...................... t0183101 24 1
..................................CACTGTACTCCAGCCTGGGCAACATAGCGA................ t0206041 30 1
..................................CACTGTACTCCAGCCTGGGCAACATAGCGAGACCCC.......... t0230205 36 1
..................................CACTGTACTCCAGCCTGGGCAACATAGCGAGACCCCGTCT...... t0266768 40 1
..................................CACTGTACTCCAGCCTGGGCAACATAGC.................. t0343209 28 1
..................................CACTGTACTCCAGCCTGGGCAACATAGCGAGA.............. t0355449 32 1
...................................ACTGTACTCCAGCCTGGGCAACATAGCGAGACCCCGTCTCTT... t0027679 42 6
...................................ACTGTACTCCAGCCTGGGCAACATAGCGAGACCC........... t0037112 34 4
...................................ACTGTACTCCAGCCTGGGCAACATAGCGAGACCCCGTCTCT.... t0131435 41 2
...................................ACTGTACTCCAGCCTGGGCAA........................ t0238996 21 1
...................................ACTGTACTCCAGCCTGGGCAACATAGCGAGACCCCGTCTCTTTT. t0295784 44 1
...................................ACTGTACTCCAGCCTGGGCAACATAGCGA................ t0333041 29 1
...................................ACTGTACTCCAGCCTGGGCAACATAGCGAGACCCCGTCTCTTT.. t0338856 43 1
...................................ACTGTACTCCAGCCTGGGCAACATAGCGAGACC............ t0388405 33 1
...................................ACTGTACTCCAGCCTGGGCA......................... t0424237 20 1
....................................CTGTACTCCAGCCTGGGCAACATAGCGAGACCCCGTCTCTT... t0015343 41 14
....................................CTGTACTCCAGCCTGGGCAACATAGCGAGACCCCGTCTCT.... t0043461 40 4
....................................CTGTACTCCAGCCTGGGCAACATAGCGAGACCCCGTCTCTTT.. t0396155 42 1
....................................CTGTACTCCAGCCTGGGCAACATAGCG................. t0403851 27 1
.....................................TGTACTCCAGCCTGGGCAACATAGCGAGACCCCGTCTCTT... t0016535 40 12
.....................................TGTACTCCAGCCTGGGCAACATAGCGAGACCCCGTCTCT.... t0111863 39 2
.....................................TGTACTCCAGCCTGGGCAACATAGCGAGACCCCGTCTCTTT.. t0120491 41 2
.....................................TGTACTCCAGCCTGGGCAACAT..................... t0291393 22 1
.....................................TGTACTCCAGCCTGGGCAACA...................... t0388832 21 1
.....................................TGTACTCCAGCCTGGGCAAC....................... t0410896 20 1
.....................................TGTACTCCAGCCTGGGCAACATAGCGAGAC............. t0417826 30 1
......................................GTACTCCAGCCTGGGCAACATAGCGAGACCCCGTCTCTT... t0018570 39 10
......................................GTACTCCAGCCTGGGCAACATAGCGAGACC............ t0274611 30 1
......................................GTACTCCAGCCTGGGCAACATAGCGAGACCCCGTCTCTTT.. t0326861 40 1
.......................................TACTCCAGCCTGGGCAACATAGCGAGACCCCGTCTCTT... t0010592 38 23
.......................................TACTCCAGCCTGGGCAACATAGCGAGACCCCGTCTCTTT.. t0041217 39 4
.......................................TACTCCAGCCTGGGCAACATAGCG................. t0154342 24 2
.......................................TACTCCAGCCTGGGCAACATAGCGAGACCCCGTCTCT.... t0237037 37 1
.......................................TACTCCAGCCTGGGCAACATAGCGAGACCCCGTCT...... t0318899 35 1
........................................ACTCCAGCCTGGGCAACATAGCGAGACCCCGTCTCTT... t0011097 37 21
........................................ACTCCAGCCTGGGCAACATAGCGAGACCCCGTCTCTTT.. t0029286 38 6
........................................ACTCCAGCCTGGGCAACATAGCG................. t0078973 23 2
........................................ACTCCAGCCTGGGCAACATAGCGAGACCCCGTCTCT.... t0395136 36 1
.........................................CTCCAGCCTGGGCAACATAGCGAGACCCCGTCTCTT... t0015246 36 14
.........................................CTCCAGCCTGGGCAACATAGCGAGACCCCGTCTCTTT.. t0141959 37 2
.........................................CTCCAGCCTGGGCAACATAGCGAGAC............. t0291030 26 1
.........................................CTCCAGCCTGGGCAACATAGCGAGACCCCGTCTCT.... t0397244 35 1
.........................................CTCCAGCCTGGGCAACATAGCGAGACC............ t0420849 27 1
..........................................TCCAGCCTGGGCAACATAGCGAGACCCCGTCTCTT... t0011348 35 21
..........................................TCCAGCCTGGGCAACATAGCGAGACCCCGTCTCTTT.. t0124695 36 2
..........................................TCCAGCCTGGGCAACATAGCGAGACC............ t0135156 26 2
..........................................TCCAGCCTGGGCAACATAGCGAGACCCCGTCTCT.... t0137421 34 2
..........................................TCCAGCCTGGGCAACATAGCGA................ t0427840 22 1
...........................................CCAGCCTGGGCAACATAGCGAGACCCCGTCTCTT... t0018710 34 10
...........................................CCAGCCTGGGCAACATAGCGAGACCCCGTCTCTTT.. t0030681 35 5
...........................................CCAGCCTGGGCAACATAGCGAGA.............. t0068466 23 3
...........................................CCAGCCTGGGCAACATAGCGAGACCCCGTCTCT.... t0089839 33 2
...........................................CCAGCCTGGGCAACATAGCGAG............... t0281857 22 1
...........................................CCAGCCTGGGCAACATAGCGAGACCCCGTCTC..... t0363571 32 1
............................................CAGCCTGGGCAACATAGCGAGACCCCGTCTCTT... t0010910 33 22
............................................CAGCCTGGGCAACATAGCGAGACCCCGTCTCT.... t0029954 32 6
............................................CAGCCTGGGCAACATAGCGAGACCCCGTCTCTTT.. t0030221 34 5
............................................CAGCCTGGGCAACATAGCGAGACC............ t0049648 24 3
............................................CAGCCTGGGCAACATAGCGAG............... t0117356 21 2
............................................CAGCCTGGGCAACATAGCGAGACCCCGTCT...... t0303053 30 1
............................................CAGCCTGGGCAACATAGCGAGACCCCGTCTCTTTT. t0463856 35 1
.............................................AGCCTGGGCAACATAGCGAGACCCCGTCTCTT... t0017754 32 11
.............................................AGCCTGGGCAACATAGCGAGACCCCGTCTCT.... t0227820 31 1
.............................................AGCCTGGGCAACATAGCGAGACCCCGTCTCTTT.. t0275402 33 1
.............................................AGCCTGGGCAACATAGCGAGACCC........... t0331558 24 1
.............................................AGCCTGGGCAACATAGCGAGACCCCGTCTC..... t0363123 30 1
..............................................GCCTGGGCAACATAGCGAGACCCCGTCTCTT... t0054234 31 3
..............................................GCCTGGGCAACATAGCGAGACCCCGTC....... t0126970 27 2
..............................................GCCTGGGCAACATAGCGAGACCCCGTCTCT.... t0179345 30 1
...............................................CCTGGGCAACATAGCGAGACCCCGTCTCTT... t0009133 30 28
...............................................CCTGGGCAACATAGCGAGACCCCGTCTCTTT.. t0037684 31 4
...............................................CCTGGGCAACATAGCGAGACCCCGTCTCT.... t0038192 29 4
................................................CTGGGCAACATAGCGAGACCCCGTCTCTT... t0004527 29 72
................................................CTGGGCAACATAGCGAGACCCCGTCTCTTT.. t0015389 30 13
................................................CTGGGCAACATAGCGAGACCCCGTCTCT.... t0027044 28 6
................................................CTGGGCAACATAGCGAGACCCCGTCTCTTTT. t0056678 31 3
................................................CTGGGCAACATAGCGAGACC............ t0116048 20 2
.................................................TGGGCAACATAGCGAGACCCCGTCTCTT... t0008024 28 33
.................................................TGGGCAACATAGCGAGACCCCGTCTCTTT.. t0026608 29 6
.................................................TGGGCAACATAGCGAGACCCCGT........ t0069504 23 3
.................................................TGGGCAACATAGCGAGACCCCGTCTCT.... t0112758 27 2
.................................................TGGGCAACATAGCGAGACCCCGTCTCTTTT. t0444703 30 1
..................................................GGGCAACATAGCGAGACCCCGTCTCTT... t0020279 27 9
...................................................GGCAACATAGCGAGACCCCGTCTCTT... t0042776 26 4
...................................................GGCAACATAGCGAGACCCCGTCTCTTT.. t0148637 27 2
....................................................GCAACATAGCGAGACCCCGTCTCTT... t0288201 25 1
....................................................GCAACATAGCGAGACCCCGTCTCTTT.. t0368256 26 1
.....................................................CAACATAGCGAGACCCCGTCTCTT... t0023283 24 8
.....................................................CAACATAGCGAGACCCCGTCTCTTT.. t0025433 25 7
......................................................AACATAGCGAGACCCCGTCTCTT... t0017406 23 11
......................................................AACATAGCGAGACCCCGTCTCTTT.. t0460396 24 1
.......................................................ACATAGCGAGACCCCGTCTCTTT.. t0017027 23 12
.......................................................ACATAGCGAGACCCCGTCTCTT... t0024287 22 7
.......................................................ACATAGCGAGACCCCGTC....... t0122146 18 2
........................................................CATAGCGAGACCCCGTCTCTTT.. t0066012 22 3
.........................................................ATAGCGAGACCCCGTCTCT.... t0414439 19 1
.........................................................ATAGCGAGACCCCGTCTCTTT.. t0439222 21 1
..........................................................TAGCGAGACCCCGTCTCTT... t0289326 19 1
>ssc-mir-1296
CCTAACTGGGTTAGGGCCCTGGCTCCATCTCCTTTAGGAAAACCTTCTGTGGGGAGTGGGGTTTTGACCCTAACCCAGCTGGGCT ssc-mir-1296 85
((((.(((((((((((.(..((((((((..(((.(((((.....))))).)))..))))))))..).))))))))))).)))).. structure -47.00
*****************************************************GAGTGGGGTTTTGACCCTAACC********** ssc-miR-1296 22
..........TTAGGGCCCTGGCTCCATCTCC..................................................... t0027451 22 6
..........TTAGGGCCCTGGCTCCATCTCCT.................................................... t0122880 23 2
>ssc-mir-129a
CTTCGTGAATCTTTTTGCGGTCTGGGCTTGCTGTACATAACTCAATAGCCGGAAGCCCTTACCCCAAAAAGCATTCGCGG ssc-mir-129a 80
...((((((((((((((.(((..(((((((((((..........)))))...))))))..))).))))))).))))))). structure -33.80
****************************************************AAGCCCTTACCCCAAAAAGCAT****** ssc-miR-129a 22
..........CTTTTTGCGGTCTGGGCTTGC................................................. t0004046 21 85
..........CTTTTTGCGGTCTGGGCTTG.................................................. t0030787 20 5
..........CTTTTTGCGGTCTGGGCTT................................................... t0235139 19 1
..........CTTTTTGCGGTCTGGGCTTGCT................................................ t0407201 22 1
...........TTTTTGCGGTCTGGGCTTGC................................................. t0034762 20 5
...................................................GAAGCCCTTACCCCAAAAAGC........ t0357569 21 1
....................................................AAGCCCTTACCCCAAAAAGCAT...... t0017553 22 11
....................................................AAGCCCTTACCCCAAAAAG......... t0027412 19 6
....................................................AAGCCCTTACCCCAAAAAGC........ t0039086 20 4
....................................................AAGCCCTTACCCCAAAAAGCA....... t0053352 21 3
>ssc-mir-129b
CCCTTTGGATCTTTTTGCGGTCTGGGCTTGCTGTTCCTCTCTACAGTAGTCAGGAAGCCCTTACCCCAAAAAGTATCTGCGGGA ssc-mir-129b 84
.(((.((((((((((((.(((..((((((.(((..(..((....))..).))).))))))..))).))))))).))))).))). structure -34.70
**********CTTTTTGCGGTCTGGGCTTGC***************************************************** ssc-miR-129b 21
..........CTTTTTGCGGTCTGGGCTTGC..................................................... t0004046 21 85
..........CTTTTTGCGGTCTGGGCTTG...................................................... t0030787 20 5
..........CTTTTTGCGGTCTGGGCTT....................................................... t0235139 19 1
..........CTTTTTGCGGTCTGGGCTTGCT.................................................... t0407201 22 1
...........TTTTTGCGGTCTGGGCTTGC..................................................... t0034762 20 5
....................................................GGAAGCCCTTACCCCAAAAAGT.......... t0099697 22 2
......................................................AAGCCCTTACCCCAAAAAG........... t0027412 19 6
......................................................AAGCCCTTACCCCAAAAAGTAT........ t0039163 22 4
......................................................AAGCCCTTACCCCAAAAAGT.......... t0278819 20 1
>ssc-mir-1306
GTCTCCACCACCTCCCCTGCAAACGTCCAGTGATGCAGAGGTAATGGACGTTGGCTCTGGTGGTGATGGACAGGCCGAAC ssc-mir-1306 80
((((.(((((((......((.((((((((....(((....))).)))))))).))...)))))))..))))......... structure -31.60
*******CCACCTCCCCTGCAAACGTCCA*************************************************** ssc-miR-1306-5p 22
***********************************************ACGTTGGCTCTGGTGGTGATG************ ssc-miR-1306-3p 21
.......CCACCTCCCCTGCAAACGTCCA................................................... t0010549 22 23
.......CCACCTCCCCTGCAAACGTCC.................................................... t0012108 21 19
.......CCACCTCCCCTGCAAACGTC..................................................... t0021320 20 9
.......CCACCTCCCCTGCAAACGT...................................................... t0073539 19 3
.........ACCTCCCCTGCAAACGTCCAG.................................................. t0237805 21 1
.........ACCTCCCCTGCAAACGTCCAGT................................................. t0261703 22 1
............................................TGGACGTTGGCTCTGGTGGTGA.............. t0005651 22 53
............................................TGGACGTTGGCTCTGGTGGTGAT............. t0023784 23 7
............................................TGGACGTTGGCTCTGGTGGTG............... t0112952 21 2
............................................TGGACGTTGGCTCTGGTGGT................ t0342965 20 1
..............................................GACGTTGGCTCTGGTGGTGAT............. t0148555 21 2
>ssc-mir-1307
CTACCAATCTCGACCGGACCTCGACCGGCTCGTCTATGTTGCCAATCGACTCGGCGTGGCGTCGGTCGTGGTAGATAGGC ssc-mir-1307 80
((((((....(((((((.((.((.(((..(((..............)))..))))).))..)))))))))))))...... structure -30.44
************************************************ACTCGGCGTGGCGTCGGTCGTG********** ssc-miR-1307 22
.........TCGACCGGACCTCGACCGGCTCG................................................ t0025218 23 7
.........TCGACCGGACCTCGACCGGCT.................................................. t0038242 21 4
.........TCGACCGGACCTCGACCGGCTC................................................. t0079789 22 2
.........TCGACCGGACCTCGACCGGCTCGT............................................... t0188582 24 1
.........TCGACCGGACCTCGACCGGC................................................... t0211339 20 1
................................................ACTCGGCGTGGCGTCGGTCGTGG......... t0005572 23 55
................................................ACTCGGCGTGGCGTCGGTCGTGGT........ t0014693 24 14
................................................ACTCGGCGTGGCGTCGGTCGTG.......... t0337588 22 1
................................................ACTCGGCGTGGCGTCGGTCGT........... t0415079 21 1
.................................................CTCGGCGTGGCGTCGGTCGTGG......... t0004909 22 65
.................................................CTCGGCGTGGCGTCGGTCGTGGT........ t0014833 23 14
.................................................CTCGGCGTGGCGTCGGTCGTG.......... t0042743 21 4
.................................................CTCGGCGTGGCGTCGGTCGTGGTAG...... t0306431 25 1
>ssc-mir-130a
CGGGCCGGAGCTCTTTTCACATTGTGCTACTGTCTGCACCTATCACTAGCAGTGCAATGTTAAAAGGGCATTGGCCACG ssc-mir-130a 79
((((((((.((((((((.((((((..((.(((..............))).))..)))))).)))))))).)))))).)) structure -33.64
*************************************************CAGTGCAATGTTAAAAGGGCAT******** ssc-miR-130a 22
.........GCTCTTTTCACATTGTGCTACT................................................ t0028626 22 6
.........GCTCTTTTCACATTGTGCTAC................................................. t0102333 21 2
................................................GCAGTGCAATGTTAAAAGGGCAT........ t0046627 23 4
.................................................CAGTGCAATGTTAAAAGGGCAT........ t0000424 22 1504
.................................................CAGTGCAATGTTAAAAGGGC.......... t0001296 20 374
.................................................CAGTGCAATGTTAAAAGGGCATT....... t0001645 23 276
.................................................CAGTGCAATGTTAAAAGGGCA......... t0002817 21 139
.................................................CAGTGCAATGTTAAAAGGG........... t0009716 19 26
.................................................CAGTGCAATGTTAAAAGGGCATTG...... t0364190 24 1
..................................................AGTGCAATGTTAAAAGGGCAT........ t0015036 21 14
..................................................AGTGCAATGTTAAAAGGGCATT....... t0025904 22 7
..................................................AGTGCAATGTTAAAAGGGCA......... t0263861 20 1
..................................................AGTGCAATGTTAAAAGGGC.......... t0318594 19 1
>ssc-mir-130b
GCCTGCCTGACACTCTTTCCCTGTTGCACTACTGTGGGCCACTGGGAAGCAGTGCAATGATGAAAGGGCATCAGTCAGGC ssc-mir-130b 80
(((((.((((..(((((((..(((((((((.((.....((....)).)).)))))))))..)))))))..)))).))))) structure -35.00
*************************************************CAGTGCAATGATGAAAGGGCAT********* ssc-miR-130b 22
...........ACTCTTTCCCTGTTGCACTACT............................................... t0023025 22 8
...........ACTCTTTCCCTGTTGCACTAC................................................ t0043800 21 4
...........ACTCTTTCCCTGTTGCACTA................................................. t0376426 20 1
.................................................CAGTGCAATGATGAAAGGGCAT......... t0001318 22 367
.................................................CAGTGCAATGATGAAAGGGCA.......... t0008134 21 32
.................................................CAGTGCAATGATGAAAGGGC........... t0008708 20 30
.................................................CAGTGCAATGATGAAAGGGCATC........ t0136030 23 2
.................................................CAGTGCAATGATGAAAGGG............ t0246719 19 1
..................................................AGTGCAATGATGAAAGGGCAT......... t0030801 21 5
..................................................AGTGCAATGATGAAAGGGCA.......... t0397512 20 1
...................................................GTGCAATGATGAAAGGGCAT......... t0462672 20 1
>ssc-mir-133a-1
CGGGACCCAAATGCTTTGCTAAAGCTGGTAAAATGGAACCAAATCAACTGTTGAATGGATTTGGTCCCCTTCAACCAGCTGTAGCTGCGCATTGACAGCGCCG ssc-mir-133a-1 103
((((.....(((((...((((.(((((((..((.((.((((((((............)))))))).)).))..))))))).))))...))))).....).))) structure -38.00
**********************AGCTGGTAAAATGGAACCAAAT*********************************************************** ssc-miR-133a-5p 22
************************************************************TTGGTCCCCTTCAACCAGCTG********************** ssc-miR-133a-3p 21
......................AGCTGGTAAAATGGAACCAAAT........................................................... t0145767 22 2
......................AGCTGGTAAAATGGAACCAAA............................................................ t0330311 21 1
...........................................................TTTGGTCCCCTTCAACCAGCTGT..................... t0010478 23 23
...........................................................TTTGGTCCCCTTCAACCAGCT....................... t0031955 21 5
...........................................................TTTGGTCCCCTTCAACCAGC........................ t0034828 20 5
...........................................................TTTGGTCCCCTTCAACCAGCTG...................... t0041656 22 4
...........................................................TTTGGTCCCCTTCAACCAGCTGTA.................... t0216096 24 1
............................................................TTGGTCCCCTTCAACCAGCTGT..................... t0008117 22 33
............................................................TTGGTCCCCTTCAACCAGCTGTA.................... t0026054 23 7
............................................................TTGGTCCCCTTCAACCAGCTGTAG................... t0054038 24 3
............................................................TTGGTCCCCTTCAACCAGCTG...................... t0137108 21 2
............................................................TTGGTCCCCTTCAACCAGC........................ t0149592 19 2
.............................................................TGGTCCCCTTCAACCAGCTGT..................... t0075640 21 2
>ssc-mir-133a-2
TAGAGCTGGTAAAATGGAACCAAATCGCCTCTTCAATGGATTTGGTCCCCTTCAACCAGCTGTAGCTATGCAT ssc-mir-133a-2 73
((.(((((((..((.((.((((((((............)))))))).)).))..))))))).))......... structure -24.70
***AGCTGGTAAAATGGAACCAAAT************************************************ ssc-miR-133a-5p 22
*****************************************TTGGTCCCCTTCAACCAGCTG*********** ssc-miR-133a-3p 21
...AGCTGGTAAAATGGAACCAAAT................................................ t0145767 22 2
...AGCTGGTAAAATGGAACCAAA................................................. t0330311 21 1
........................................TTTGGTCCCCTTCAACCAGCTGT.......... t0010478 23 23
........................................TTTGGTCCCCTTCAACCAGCT............ t0031955 21 5
........................................TTTGGTCCCCTTCAACCAGC............. t0034828 20 5
........................................TTTGGTCCCCTTCAACCAGCTG........... t0041656 22 4
........................................TTTGGTCCCCTTCAACCAGCTGTA......... t0216096 24 1
.........................................TTGGTCCCCTTCAACCAGCTGT.......... t0008117 22 33
.........................................TTGGTCCCCTTCAACCAGCTGTA......... t0026054 23 7
.........................................TTGGTCCCCTTCAACCAGCTGTAG........ t0054038 24 3
.........................................TTGGTCCCCTTCAACCAGCTG........... t0137108 21 2
.........................................TTGGTCCCCTTCAACCAGC............. t0149592 19 2
..........................................TGGTCCCCTTCAACCAGCTGT.......... t0075640 21 2
>ssc-mir-133b
CCTGCTCTGGCTGGTCAAACGGAACCAAGTCCGTCTTCCTGAGAGGTTTGGTCCCCTTCAACCAGCTATAGCAGGGCTGG ssc-mir-133b 80
((((((.((((((((..((.((.((((((.((.((((...)))))))))))).)).))..)))))))).))))))..... structure -37.90
**********************************************TTTGGTCCCCTTCAACCAGCTAT*********** ssc-miR-133b 23
..............................................TTTGGTCCCCTTCAACCAGCT............. t0031955 21 5
..............................................TTTGGTCCCCTTCAACCAGC.............. t0034828 20 5
...............................................TTGGTCCCCTTCAACCAGC.............. t0149592 19 2
>ssc-mir-1343
GCTTCGGTGCTGGGGAGCGGCCCCCGGGCGGGCCTCTGCTCTGGCCCCTCCTGGGGCCCGCACTCTCGCTCCGGGTCCG ssc-mir-1343 79
..(((((.((.((((.((((.(((((((.(((((........)))))..))))))).)))).)))).)).))))).... structure -48.70
***********************************************CTCCTGGGGCCCGCACTCTCGC********** ssc-miR-1343 22
..........TGGGGAGCGGCCCCCGGGCGG................................................ t0044465 21 4
..........TGGGGAGCGGCCCCCGGGCGGG............................................... t0133515 22 2
..............................................CCTCCTGGGGCCCGCACTCTCGCT......... t0063338 24 3
..............................................CCTCCTGGGGCCCGCACTCTCG........... t0107884 22 2
..............................................CCTCCTGGGGCCCGCACTCTCGC.......... t0135079 23 2
..............................................CCTCCTGGGGCCCGCACTCTC............ t0359862 21 1
...............................................CTCCTGGGGCCCGCACTCTCGC.......... t0005085 22 62
...............................................CTCCTGGGGCCCGCACTCTCG........... t0013163 21 17
...............................................CTCCTGGGGCCCGCACTCTCGCT......... t0026092 23 7
>ssc-mir-135-1
AGGCCTCGCTGTTCTCTATGGCTTTTTATTCCTATGTGATTCTACTGCTCATTCATATAGGGATTGGAGCCGTGGCGCACGGCGGGGACA ssc-mir-135-1 90
.(.(((((((((.(.((((((((((..((((((((((((.............)))))))))))).)))))))))).).))))))))).). structure -45.52
****************TATGGCTTTTTATTCCTATGTGA*************************************************** ssc-miR-135 23
..............TCTATGGCTTTTTATTCCTATGTGA................................................... t0210158 25 1
...............CTATGGCTTTTTATTCCTATGTGA................................................... t0041601 24 4
................TATGGCTTTTTATTCCTATGTGA................................................... t0000536 23 1104
................TATGGCTTTTTATTCCTATGTG.................................................... t0002445 22 166
................TATGGCTTTTTATTCCTATGT..................................................... t0007648 21 35
................TATGGCTTTTTATTCCTATG...................................................... t0027501 20 6
................TATGGCTTTTTATTCCTATGTGAT.................................................. t0068047 24 3
.................ATGGCTTTTTATTCCTATGTG.................................................... t0044040 21 4
.................ATGGCTTTTTATTCCTATGTGAT.................................................. t0159034 23 2
.................ATGGCTTTTTATTCCTATGTGA................................................... t0350733 22 1
....................GCTTTTTATTCCTATGTG.................................................... t0356262 18 1
.....................CTTTTTATTCCTATGTGA................................................... t0021057 18 9
......................................................ATATAGGGATTGGAGCCGTGGC.............. t0307161 22 1
>ssc-mir-135-2
AGATAAATTCACTCTAGTGCTTTATGGCTTTTTATTCCTATGTGATAGTAATAAAGTCTCATGTAGGGATGGAAGCCATGAAATACATTGTGAAAAATCA ssc-mir-135-2 100
.(((...(((((....(((.((((((((((((.((((((((((((.(.(.....).).)))))))))))))))))))))))).)))...)))))..))). structure -35.10
**********************TATGGCTTTTTATTCCTATGTGA******************************************************* ssc-miR-135 23
......................TATGGCTTTTTATTCCTATGTGA....................................................... t0000536 23 1104
......................TATGGCTTTTTATTCCTATGTG........................................................ t0002445 22 166
......................TATGGCTTTTTATTCCTATGT......................................................... t0007648 21 35
......................TATGGCTTTTTATTCCTATG.......................................................... t0027501 20 6
......................TATGGCTTTTTATTCCTATGTGAT...................................................... t0068047 24 3
.......................ATGGCTTTTTATTCCTATGTG........................................................ t0044040 21 4
.......................ATGGCTTTTTATTCCTATGTGAT...................................................... t0159034 23 2
.......................ATGGCTTTTTATTCCTATGTGA....................................................... t0350733 22 1
..........................GCTTTTTATTCCTATGTG........................................................ t0356262 18 1
...........................CTTTTTATTCCTATGTGA....................................................... t0021057 18 9
............................................................ATGTAGGGATGGAAGCCATGA................... t0014498 21 15
............................................................ATGTAGGGATGGAAGCCATGAA.................. t0025715 22 7
.............................................................TGTAGGGATGGAAGCCATGAAA................. t0015937 22 13
.............................................................TGTAGGGATGGAAGCCATGA................... t0019503 20 10
.............................................................TGTAGGGATGGAAGCCATGAA.................. t0028598 21 6
.............................................................TGTAGGGATGGAAGCCATG.................... t0176821 19 1
>ssc-mir-136
TGAGCCCTCGGAGGACTCCATTTGTTTTGATGATGGATTCTTACGCTCCATCATCGTCTCAAATGAGTCTTCAGAGGGTTCT ssc-mir-136 82
.((((((((.((((((((.(((((...((((((((((.........))))))))))...))))))))))))).)))))))). structure -45.80
**************ACTCCATTTGTTTTGATGATGGA********************************************* ssc-miR-136 23
...........AGGACTCCATTTGTTTTGATGA................................................. t0055721 22 3
...........AGGACTCCATTTGTTTTGATG.................................................. t0216659 21 1
..............ACTCCATTTGTTTTGATGATGGA............................................. t0011309 23 21
..............ACTCCATTTGTTTTGATGATGG.............................................. t0012862 22 17
..............ACTCCATTTGTTTTGATGATG............................................... t0020714 21 9
..............ACTCCATTTGTTTTGATGAT................................................ t0335095 20 1
................................................CATCATCGTCTCAAATGAGTCT............ t0005961 22 49
................................................CATCATCGTCTCAAATGAGTC............. t0032555 21 5
................................................CATCATCGTCTCAAATGAGTCTT........... t0323742 23 1
................................................CATCATCGTCTCAAATGAGT.............. t0344368 20 1
.................................................ATCATCGTCTCAAATGAGTCT............ t0011858 21 19
.................................................ATCATCGTCTCAAATGAGTCTT........... t0092716 22 2
.................................................ATCATCGTCTCAAATGAG............... t0125768 18 2
..................................................TCATCGTCTCAAATGAGTCTT........... t0459994 21 1
...................................................CATCGTCTCAAATGAGTCT............ t0222507 19 1
>ssc-mir-139
GTGTATTCTACAGTGCACGTGTCTCCAGTGTGGCTCGGAGGCTGGAGACGCGGCCCTGTTGGAGTAAC ssc-mir-139 68
...((((((((((.((.((((((((((((.(.......).)))))))))))))).))).))))))).. structure -34.90
******TCTACAGTGCACGTGTCTCCAG**************************************** ssc-miR-139-5p 22
......TCTACAGTGCACGTGTCTCCAGT....................................... t0004644 23 70
......TCTACAGTGCACGTGTCTCCAG........................................ t0007525 22 36
......TCTACAGTGCACGTGTCTCCA......................................... t0020767 21 9
......TCTACAGTGCACGTGTCTCC.......................................... t0030005 20 5
.......CTACAGTGCACGTGTCTCCAGT....................................... t0381932 22 1
..........................................TGGAGACGCGGCCCTGTTGGA..... t0001890 21 232
..........................................TGGAGACGCGGCCCTGTTGGAGT... t0003824 23 91
..........................................TGGAGACGCGGCCCTGTTGGAG.... t0004761 22 67
..........................................TGGAGACGCGGCCCTGTTGG...... t0013699 20 16
...........................................GGAGACGCGGCCCTGTTGGA..... t0143721 20 2
...............................................ACGCGGCCCTGTTGGAGT... t0073988 18 3
>ssc-mir-140
CCTGCCAGTGGTTTTACCCTATGGTAGGTTACGTCATGCTGTTCTACCACAGGGTAGAACCACGGACAGG ssc-mir-140 70
((((((.(((((((((((((.(((((((..(((......)))))))))).))))))))))))))).)))) structure -39.30
******AGTGGTTTTACCCTATGGTAG******************************************* ssc-miR-140 21
********************************************TACCACAGGGTAGAACCACGGAC*** ssc-miR-140* 23
....CCAGTGGTTTTACCCTATGGT............................................. t0222949 21 1
....CCAGTGGTTTTACCCTATGGTA............................................ t0456716 22 1
.....CAGTGGTTTTACCCTATGGTAG........................................... t0000528 22 1117
.....CAGTGGTTTTACCCTATGGTA............................................ t0006306 21 46
.....CAGTGGTTTTACCCTATGGT............................................. t0011621 20 20
.....CAGTGGTTTTACCCTATGGTAGG.......................................... t0014585 23 14
.....CAGTGGTTTTACCCTATGG.............................................. t0400042 19 1
......AGTGGTTTTACCCTATGGTAG........................................... t0030610 21 5
..........................................TCTACCACAGGGTAGAACCACGG..... t0211485 23 1
...........................................CTACCACAGGGTAGAACCACGGA.... t0232196 23 1
............................................TACCACAGGGTAGAACCACGGA.... t0000124 22 6831
............................................TACCACAGGGTAGAACCACGG..... t0000245 21 2976
............................................TACCACAGGGTAGAACCACGGAC... t0000273 23 2577
............................................TACCACAGGGTAGAACCACGGACA.. t0000880 24 614
............................................TACCACAGGGTAGAACCACG...... t0005880 20 50
............................................TACCACAGGGTAGAACCAC....... t0009287 19 27
............................................TACCACAGGGTAGAACCA........ t0018901 18 10
.............................................ACCACAGGGTAGAACCACGGAC... t0000218 22 3573
.............................................ACCACAGGGTAGAACCACGGA.... t0000316 21 2191
.............................................ACCACAGGGTAGAACCACGGACA.. t0000513 23 1174
.............................................ACCACAGGGTAGAACCACGG..... t0001186 20 424
.............................................ACCACAGGGTAGAACCACG...... t0006800 19 41
.............................................ACCACAGGGTAGAACCAC....... t0018655 18 10
.............................................ACCACAGGGTAGAACCACGGACAG. t0024529 24 7
..............................................CCACAGGGTAGAACCACGGAC... t0002665 21 149
..............................................CCACAGGGTAGAACCACGGACA.. t0006676 22 42
..............................................CCACAGGGTAGAACCACGGA.... t0006745 20 42
..............................................CCACAGGGTAGAACCACGG..... t0016901 19 12
...............................................CACAGGGTAGAACCACGGAC... t0021221 20 9
...............................................CACAGGGTAGAACCACGGACA.. t0025134 21 7
...............................................CACAGGGTAGAACCACGGA.... t0287972 19 1
................................................ACAGGGTAGAACCACGGACAGG t0001538 22 306
................................................ACAGGGTAGAACCACGGACAG. t0013367 21 16
................................................ACAGGGTAGAACCACGGACA.. t0018548 20 10
................................................ACAGGGTAGAACCACGGA.... t0074064 18 3
.................................................CAGGGTAGAACCACGGACAGG t0061426 21 3
.................................................CAGGGTAGAACCACGGACAG. t0087791 20 2
.................................................CAGGGTAGAACCACGGAC... t0098964 18 2
..................................................AGGGTAGAACCACGGACA.. t0199961 18 1
>ssc-mir-142
GTGCAGTCACCCATAAAGTAGAAAGCACTACTAACAGCACTGGAGGGTGTAGTGTTTCCTACTTTATGGATGAGTGTACT ssc-mir-142 80
(((((.(((.(((((((((((.(((((((((...(..(....)..)..))))))))).))))))))))).))).))))). structure -38.90
***********CATAAAGTAGAAAGCACTACT************************************************ ssc-miR-142-5p 21
***********************************************TGTAGTGTTTCCTACTTTATGG*********** ssc-miR-142-3p 22
.........CCCATAAAGTAGAAAGCACT................................................... t0004985 20 64
.........CCCATAAAGTAGAAAGCACTAC................................................. t0006536 22 44
.........CCCATAAAGTAGAAAGCACTA.................................................. t0007243 21 38
.........CCCATAAAGTAGAAAGCAC.................................................... t0016030 19 13
.........CCCATAAAGTAGAAAGCA..................................................... t0246285 18 1
...........CATAAAGTAGAAAGCACTACT................................................ t0003375 21 108
...........CATAAAGTAGAAAGCACTACTA............................................... t0006673 22 42
...........CATAAAGTAGAAAGCACTA.................................................. t0010422 19 23
...........CATAAAGTAGAAAGCACTAC................................................. t0013445 20 16
...........CATAAAGTAGAAAGCACT................................................... t0042495 18 4
............ATAAAGTAGAAAGCACTACT................................................ t0014165 20 15
............ATAAAGTAGAAAGCACTACTAA.............................................. t0021075 22 9
............ATAAAGTAGAAAGCACTACTA............................................... t0036262 21 4
............ATAAAGTAGAAAGCACTACTAACAGCACTGGAGGG................................. t0328376 35 1
.............TAAAGTAGAAAGCACTACT................................................ t0227987 19 1
..............AAAGTAGAAAGCACTACT................................................ t0342290 18 1
...............................................TGTAGTGTTTCCTACTTTATGG........... t0000735 22 756
...............................................TGTAGTGTTTCCTACTTTATGGA.......... t0001342 23 357
...............................................TGTAGTGTTTCCTACTTTATG............ t0004604 21 71
...............................................TGTAGTGTTTCCTACTTTAT............. t0015284 20 14
...............................................TGTAGTGTTTCCTACTTTA.............. t0019138 19 10
...............................................TGTAGTGTTTCCTACTTTATGGAT......... t0175842 24 1
................................................GTAGTGTTTCCTACTTTATGGA.......... t0001464 22 325
................................................GTAGTGTTTCCTACTTTATGG........... t0002088 21 204
................................................GTAGTGTTTCCTACTTTATG............ t0014039 20 15
................................................GTAGTGTTTCCTACTTTAT............. t0090396 19 2
.................................................TAGTGTTTCCTACTTTATGG........... t0041482 20 4
.................................................TAGTGTTTCCTACTTTATGGA.......... t0044214 21 4
..................................................AGTGTTTCCTACTTTATGGA.......... t0027104 20 6
..................................................AGTGTTTCCTACTTTATGG........... t0035977 19 4
..................................................AGTGTTTCCTACTTTATGGATG........ t0051371 22 3
....................................................TGTTTCCTACTTTATGGA.......... t0183632 18 1
>ssc-mir-143
GTCCCCCAGCCGGAGGTGCAGTGCTGCATCTCTGGTCAGCTGGGAGTCTGAGATGAAGCACTGTAGCTCGGGAAGGGAGA ssc-mir-143 80
.((.(((..((.(((.(((((((((.((((((.((((......)).)).)))))).))))))))).))).))..))).)) structure -41.80
**************GGTGCAGTGCTGCATCTCTGG********************************************* ssc-miR-143-5p 21
************************************************TGAGATGAAGCACTGTAGCTC*********** ssc-miR-143-3p 21
.............AGGTGCAGTGCTGCATCTCTGG............................................. t0292987 22 1
..............GGTGCAGTGCTGCATCTCTGG............................................. t0004109 21 82
..............GGTGCAGTGCTGCATCTCTGGT............................................ t0011735 22 20
..............GGTGCAGTGCTGCATCTCTGGTCAGCTGGGAGTC................................ t0018805 34 10
..............GGTGCAGTGCTGCATCTCTGGTC........................................... t0110703 23 2
..............GGTGCAGTGCTGCATCTCTGGTCAGCTGGGAGTCT............................... t0184754 35 1
........................TGCATCTCTGGTCAGCTGGGAGTCTGAGATGAAGC..................... t0421144 35 1
..............................................TCTGAGATGAAGCACTGTAGCT............ t0007348 22 37
..............................................TCTGAGATGAAGCACTGTAGC............. t0011364 21 21
..............................................TCTGAGATGAAGCACTGTAG.............. t0030137 20 5
..............................................TCTGAGATGAAGCACTGTAGCTC........... t0131522 23 2
...............................................CTGAGATGAAGCACTGTAGCT............ t0000189 21 4201
...............................................CTGAGATGAAGCACTGTAGC............. t0001543 20 304
...............................................CTGAGATGAAGCACTGTAGCTCG.......... t0001615 23 284
...............................................CTGAGATGAAGCACTGTAGCTC........... t0004082 22 83
...............................................CTGAGATGAAGCACTGTAG.............. t0006397 19 45
...............................................CTGAGATGAAGCACTGTAGCTCGG......... t0075601 24 2
................................................TGAGATGAAGCACTGTAGCT............ t0000001 20 843197
................................................TGAGATGAAGCACTGTAGCTCG.......... t0000003 22 359242
................................................TGAGATGAAGCACTGTAGC............. t0000037 19 26955
................................................TGAGATGAAGCACTGTAGCTC........... t0000100 21 8613
................................................TGAGATGAAGCACTGTAG.............. t0000134 18 6173
................................................TGAGATGAAGCACTGTAGCTCGG......... t0000445 23 1417
................................................TGAGATGAAGCACTGTAGCTCGGG........ t0399298 24 1
.................................................GAGATGAAGCACTGTAGCT............ t0001119 19 452
.................................................GAGATGAAGCACTGTAGCTCG.......... t0001844 21 238
.................................................GAGATGAAGCACTGTAGC............. t0009996 18 25
.................................................GAGATGAAGCACTGTAGCTC........... t0013547 20 16
.................................................GAGATGAAGCACTGTAGCTCGG......... t0038326 22 4
..................................................AGATGAAGCACTGTAGCTCG.......... t0001112 20 456
..................................................AGATGAAGCACTGTAGCT............ t0001228 18 402
..................................................AGATGAAGCACTGTAGCTCGG......... t0011472 21 20
..................................................AGATGAAGCACTGTAGCTC........... t0013558 19 16
..................................................AGATGAAGCACTGTAGCTCGGG........ t0037535 22 4
...................................................GATGAAGCACTGTAGCTCG.......... t0000120 19 7252
...................................................GATGAAGCACTGTAGCTC........... t0000140 18 5925
...................................................GATGAAGCACTGTAGCTCGGGA....... t0006523 22 44
...................................................GATGAAGCACTGTAGCTCGGG........ t0009885 21 25
...................................................GATGAAGCACTGTAGCTCGG......... t0021039 20 9
...................................................GATGAAGCACTGTAGCTCGGGAA...... t0024454 23 7
....................................................ATGAAGCACTGTAGCTCG.......... t0000475 18 1292
....................................................ATGAAGCACTGTAGCTCGGGAA...... t0022770 22 8
....................................................ATGAAGCACTGTAGCTCGGGA....... t0030381 21 5
....................................................ATGAAGCACTGTAGCTCGGG........ t0293711 20 1
.....................................................TGAAGCACTGTAGCTCGG......... t0027086 18 6
.....................................................TGAAGCACTGTAGCTCGGGAAG..... t0330343 22 1
>ssc-mir-145
CACCTTGTCCTCACGGTCCAGTTTTCCCAGGAATCCCTTAGATGCTGAGATGGGGATTCCTGGAAATACTGTTCTTGAGGTCATGG ssc-mir-145 86
..((.((.(((((.((..((((.((.((((((((((((.............)))))))))))).)).))))..))))))).)).)) structure -40.02
***************GTCCAGTTTTCCCAGGAATCCCTT*********************************************** ssc-miR-145 24
...............GTCCAGTTTTCCCAGGAATCCCT................................................ t0000256 23 2775
...............GTCCAGTTTTCCCAGGAATCCC................................................. t0000498 22 1228
...............GTCCAGTTTTCCCAGGAATCC.................................................. t0000574 21 1017
...............GTCCAGTTTTCCCAGGAATCCCTT............................................... t0001847 24 237
...............GTCCAGTTTTCCCAGGAAT.................................................... t0002588 19 155
...............GTCCAGTTTTCCCAGGAATC................................................... t0002970 20 130
...............GTCCAGTTTTCCCAGGAATCCCTTA.............................................. t0018209 25 11
...............GTCCAGTTTTCCCAGGAA..................................................... t0029807 18 6
................TCCAGTTTTCCCAGGAATCCCT................................................ t0006373 22 45
................TCCAGTTTTCCCAGGAATCCC................................................. t0018904 21 10
................TCCAGTTTTCCCAGGAATCC.................................................. t0025454 20 7
................TCCAGTTTTCCCAGGAATCCCTT............................................... t0066814 23 3
................TCCAGTTTTCCCAGGAATC................................................... t0387897 19 1
.................CCAGTTTTCCCAGGAATCCCT................................................ t0075842 21 2
.................CCAGTTTTCCCAGGAATCCC................................................. t0335216 20 1
..................CAGTTTTCCCAGGAATCCCT................................................ t0019055 20 10
..................CAGTTTTCCCAGGAATCC.................................................. t0030100 18 5
..................CAGTTTTCCCAGGAATCCC................................................. t0158336 19 2
...................AGTTTTCCCAGGAATCCCT................................................ t0039113 19 4
....................GTTTTCCCAGGAATCCCT................................................ t0287560 18 1
....................................CTTAGATGCTGAGATGGGG............................... t0014626 19 14
......................................TAGATGCTGAGATGGGGATTCCTGGAAATACTGTTCT........... t0321534 37 1
.....................................................GGATTCCTGGAAATACTGTTCT........... t0005585 22 54
.....................................................GGATTCCTGGAAATACTGTTC............ t0033918 21 5
.....................................................GGATTCCTGGAAATACTGTT............. t0203756 20 1
.....................................................GGATTCCTGGAAATACTGTTCTT.......... t0464330 23 1
......................................................GATTCCTGGAAATACTGTTCTT.......... t0005263 22 59
......................................................GATTCCTGGAAATACTGTTCT........... t0008304 21 32
......................................................GATTCCTGGAAATACTGTT............. t0038918 19 4
......................................................GATTCCTGGAAATACTGTTC............ t0047310 20 3
.......................................................ATTCCTGGAAATACTGTTCTT.......... t0001265 21 386
.......................................................ATTCCTGGAAATACTGTTCT........... t0002099 20 202
.......................................................ATTCCTGGAAATACTGTTCTTG......... t0014567 22 15
.......................................................ATTCCTGGAAATACTGTTC............ t0015897 19 13
.......................................................ATTCCTGGAAATACTGTTCTTGA........ t0189962 23 1
.......................................................ATTCCTGGAAATACTGTT............. t0456014 18 1
........................................................TTCCTGGAAATACTGTTCT........... t0358586 19 1
..........................................................CCTGGAAATACTGTTCTT.......... t0088793 18 2
>ssc-mir-146a
TACTCAGCTTTGAGAACTGAATTCCATGGGTTGTGTCATTGTCAGACCTGTGAAGTTTAGTTCTTCAGCTGGGATATC ssc-mir-146a 78
..(((((((..((((((((((((.((((((((.((.......)))))))))).)))))))))))).)))))))..... structure -32.90
**********************************************CCTGTGAAGTTTAGTTCTTCAG********** ssc-miR-146a 22
.........TTGAGAACTGAATTCCATGGGT............................................... t0006175 22 47
.........TTGAGAACTGAATTCCATGGGTT.............................................. t0009021 23 28
.........TTGAGAACTGAATTCCATGGG................................................ t0169209 21 1
..........TGAGAACTGAATTCCATGGGTT.............................................. t0000422 22 1506
..........TGAGAACTGAATTCCATGGGT............................................... t0000913 21 581
..........TGAGAACTGAATTCCATGGG................................................ t0005590 20 54
..........TGAGAACTGAATTCCATGGGTTG............................................. t0010013 23 24
..........TGAGAACTGAATTCCATGG................................................. t0012277 19 18
..........TGAGAACTGAATTCCATGGGTTGT............................................ t0012780 24 17
...........GAGAACTGAATTCCATGGGTT.............................................. t0118745 21 2
...........GAGAACTGAATTCCATGGGT............................................... t0222601 20 1
>ssc-mir-146b
GAACTTTGGCCACCTGGCTCTGAGAACTGAATTCCATAGGCTGTGAGCTCTAGCAAATGCCCTAGGAACTCAGTTCTGGTGCCCGGCTGTGCTATAGTC ssc-mir-146b 99
..(((.((((((((.(((.((.((((((((.((((.((((..((..((....))..))..)))))))).)))))))))).))).)).)).)))).))). structure -41.10
********************TGAGAACTGAATTCCATAGGC********************************************************** ssc-miR-146b 21
...................CTGAGAACTGAATTCCATAGGCTGT....................................................... t0158924 25 2
....................TGAGAACTGAATTCCATAGGCTGT....................................................... t0000497 24 1228
....................TGAGAACTGAATTCCATAGGCT......................................................... t0000622 22 932
....................TGAGAACTGAATTCCATAGGCTG........................................................ t0000677 23 835
....................TGAGAACTGAATTCCATAGGC.......................................................... t0000875 21 617
....................TGAGAACTGAATTCCATAGG........................................................... t0014909 20 14
....................TGAGAACTGAATTCCATAG............................................................ t0063263 19 3
.....................GAGAACTGAATTCCATAGGCT......................................................... t0328362 21 1
.....................GAGAACTGAATTCCATAGGCTGT....................................................... t0371176 23 1
.....................GAGAACTGAATTCCATAGGC.......................................................... t0417204 20 1
.....................GAGAACTGAATTCCATAGG........................................................... t0459884 19 1
........................AACTGAATTCCATAGGCTGT....................................................... t0381030 20 1
.........................ACTGAATTCCATAGGCTGT....................................................... t0027124 19 6
.........................ACTGAATTCCATAGGCTG........................................................ t0146120 18 2
>ssc-mir-148a
GAGGCAAAGTTCTGAGACACTCCGACTCTGAATATGATAGAAGTCAGTGCACTACAGAACTTTGTCTC ssc-mir-148a 68
((((((((((((((((.((((..(((((((.......))).))))))))..)).)))))))))))))) structure -28.20
*******************************************TCAGTGCACTACAGAACTTTGT*** ssc-miR-148a 22
.....AAAGTTCTGAGACACTCCGACT......................................... t0004439 22 74
.....AAAGTTCTGAGACACTCCGA........................................... t0008763 20 29
.....AAAGTTCTGAGACACTCCGAC.......................................... t0011067 21 21
.....AAAGTTCTGAGACACTCCGACTCT....................................... t0344426 24 1
.........................................AGTCAGTGCACTACAGAACTTTGT... t0186423 24 1
...........................................TCAGTGCACTACAGAACTTTGT... t0000032 22 29537
...........................................TCAGTGCACTACAGAACTTTG.... t0000519 21 1163
...........................................TCAGTGCACTACAGAACTTT..... t0003788 20 93
...........................................TCAGTGCACTACAGAACTTTGTC.. t0004189 23 81
...........................................TCAGTGCACTACAGAACTTTGTCT. t0009339 24 27
...........................................TCAGTGCACTACAGAACTT...... t0012012 19 19
...........................................TCAGTGCACTACAGAACT....... t0314155 18 1
............................................CAGTGCACTACAGAACTTTGT... t0006558 21 43
............................................CAGTGCACTACAGAACTTTG.... t0113150 20 2
............................................CAGTGCACTACAGAACTTT..... t0463037 19 1
.............................................AGTGCACTACAGAACTTTGT... t0004749 20 68
.............................................AGTGCACTACAGAACTTTG.... t0438626 19 1
..............................................GTGCACTACAGAACTTTGT... t0069808 19 3
..............................................GTGCACTACAGAACTTTGTC.. t0394323 20 1
...............................................TGCACTACAGAACTTTGT... t0249748 18 1
>ssc-mir-148b
ATTTGAGGTGAAGTTCTGTTATACACTCAGGCTGTGGCTCTCTGAAAGTCAGTGCATCACAGAACTTTGTCTCGAAAGCT ssc-mir-148b 80
.(((((((..(((((((((.((.((((..((((....(.....)..)))))))).)).)))))))))..))))))).... structure -30.00
************************************************TCAGTGCATCACAGAACTTTGT********** ssc-miR-148b 22
.........GAAGTTCTGTTATACACTCAGGC................................................ t0002247 23 186
.........GAAGTTCTGTTATACACTCAGGCT............................................... t0007970 24 33
.........GAAGTTCTGTTATACACTCAGG................................................. t0011273 22 21
.........GAAGTTCTGTTATACACTCAG.................................................. t0066718 21 3
..........AAGTTCTGTTATACACTCAGGC................................................ t0026717 22 6
..........AAGTTCTGTTATACACTCAGGCT............................................... t0086416 23 2
.............TTCTGTTATACACTCAGGC................................................ t0271372 19 1
................................................TCAGTGCATCACAGAACTTTGT.......... t0000327 22 2134
................................................TCAGTGCATCACAGAACTTTG........... t0002667 21 149
................................................TCAGTGCATCACAGAACTTTGTC......... t0035108 23 5
................................................TCAGTGCATCACAGAACTTT............ t0139696 20 2
..................................................AGTGCATCACAGAACTTTGT.......... t0153183 20 2
>ssc-mir-149
GCCCAGGCTCTGGCTCCGTGTCTTCACTCCCGTGTGTGTCCGAGGAGGGAGGGAGGGACGGGGGCTGTGCTGGGGC ssc-mir-149 76
((((.(((.(.(.((((((.(((((.(((((...((....))....)))))))))).)))))).).).))).)))) structure -40.90
********TCTGGCTCCGTGTCTTCACTCCC********************************************* ssc-miR-149 23
........TCTGGCTCCGTGTCTTCACTCCC............................................. t0004721 23 68
........TCTGGCTCCGTGTCTTCACTCC.............................................. t0005851 22 51
........TCTGGCTCCGTGTCTTCACT................................................ t0022141 20 8
........TCTGGCTCCGTGTCTTCACTC............................................... t0023952 21 7
........TCTGGCTCCGTGTCTTCACTCCCG............................................ t0241446 24 1
.........CTGGCTCCGTGTCTTCACTCC.............................................. t0326874 21 1
................................................GAGGGAGGGACGGGGGCTGTGC...... t0020535 22 9
................................................GAGGGAGGGACGGGGGCTGTG....... t0409277 21 1
................................................GAGGGAGGGACGGGGGCTGT........ t0448100 20 1
................................................GAGGGAGGGACGGGGGCTGTGCT..... t0457660 23 1
>ssc-mir-151
TTTTCCTGCCCTCGAGGAGCTCACAGTCTAGTACGTCTCATCCCCTACTAGACTGAAGCTCCTTGAGGACAGGGATCGTC ssc-mir-151 80
..((((((.((((((((((((..((((((((((.(........).)))))))))).)))))))))))).))))))..... structure -45.30
***********TCGAGGAGCTCACAGTCTAGT************************************************ ssc-miR-151-5p 21
***********************************************CTAGACTGAAGCTCCTTGAGGA*********** ssc-miR-151-3p 22
..........CTCGAGGAGCTCACAGTCTAGT................................................ t0005586 22 54
..........CTCGAGGAGCTCACAGTCTAGTA............................................... t0020939 23 9
..........CTCGAGGAGCTCACAGTCTAG................................................. t0126463 21 2
...........TCGAGGAGCTCACAGTCTAGT................................................ t0000250 21 2901
...........TCGAGGAGCTCACAGTCTAGTA............................................... t0000741 22 748
...........TCGAGGAGCTCACAGTCTAG................................................. t0001746 20 256
...........TCGAGGAGCTCACAGTCTAGTAC.............................................. t0014317 23 15
...........TCGAGGAGCTCACAGTCT................................................... t0023069 18 8
...........TCGAGGAGCTCACAGTCTA.................................................. t0028039 19 6
...........TCGAGGAGCTCACAGTCTAGTACG............................................. t0065404 24 3
...........TCGAGGAGCTCACAGTCTAGTACGT............................................ t0210397 25 1
............CGAGGAGCTCACAGTCTAGTA............................................... t0189946 21 1
.............GAGGAGCTCACAGTCTAGT................................................ t0040703 19 4
.............GAGGAGCTCACAGTCTAG................................................. t0190385 18 1
.............GAGGAGCTCACAGTCTAGTA............................................... t0364809 20 1
............................................CTACTAGACTGAAGCTCCTTGAG............. t0384318 23 1
.............................................TACTAGACTGAAGCTCCTTGAGG............ t0003502 23 103
.............................................TACTAGACTGAAGCTCCTTGAG............. t0009523 22 26
.............................................TACTAGACTGAAGCTCCTTGA.............. t0031301 21 5
.............................................TACTAGACTGAAGCTCCTTGAGGA........... t0034921 24 5
..............................................ACTAGACTGAAGCTCCTTGAGG............ t0002038 22 211
..............................................ACTAGACTGAAGCTCCTTGAGGA........... t0004932 23 65
..............................................ACTAGACTGAAGCTCCTTGAG............. t0015824 21 13
..............................................ACTAGACTGAAGCTCCTTGA.............. t0217782 20 1
...............................................CTAGACTGAAGCTCCTTGAGG............ t0000058 21 13615
...............................................CTAGACTGAAGCTCCTTGAGGA........... t0000176 22 4636
...............................................CTAGACTGAAGCTCCTTGAG............. t0001025 20 501
...............................................CTAGACTGAAGCTCCTTGA.............. t0002810 19 139
...............................................CTAGACTGAAGCTCCTTGAGGAC.......... t0013892 23 16
...............................................CTAGACTGAAGCTCCTTGAGGACA......... t0023213 24 8
...............................................CTAGACTGAAGCTCCTTG............... t0398123 18 1
................................................TAGACTGAAGCTCCTTGAGG............ t0005626 20 54
................................................TAGACTGAAGCTCCTTGAGGA........... t0012350 21 18
................................................TAGACTGAAGCTCCTTGAG............. t0069400 19 3
.................................................AGACTGAAGCTCCTTGAGG............ t0082584 19 2
.................................................AGACTGAAGCTCCTTGAGGA........... t0413889 20 1
>ssc-mir-152
CGGCCCAGGTTCTGTGATACACTCCGACTCGGGCTCTGGAGCAGTCAGTGCATGACAGAACTTGGGCCCGGACGGACCTT ssc-mir-152 80
.((((((((((((((.((.((((..((((...(((....))))))))))).)).))))))))))))))............ structure -38.70
********************************************TCAGTGCATGACAGAACTTGG*************** ssc-miR-152 21
...........................................GTCAGTGCATGACAGAACTTGG............... t0028528 22 6
............................................TCAGTGCATGACAGAACTTGG............... t0000155 21 5354
............................................TCAGTGCATGACAGAACTTG................ t0004283 20 78
............................................TCAGTGCATGACAGAACTTGGG.............. t0010669 22 22
............................................TCAGTGCATGACAGAACTT................. t0035717 19 5
............................................TCAGTGCATGACAGAACT.................. t0069919 18 3
.............................................CAGTGCATGACAGAACTTGG............... t0028239 20 6
..............................................AGTGCATGACAGAACTTGG............... t0018192 19 11
>ssc-mir-155
CTATATGCTGTTAATGCTAATTGTGATAGGGGTTTTTACCTCCGTCTGACTCCTACATGTTAGCATTAACAGGGTATGATG ssc-mir-155 81
.(((((.((((((((((((((.(((.((((((((...((....))..))))))))))))))))))))))))).)))))... structure -34.10
**************************************************TCCTACATGTTAGCATTAACA********** ssc-miR-155 21
..........TTAATGCTAATTGTGATAGGGG................................................. t0003588 22 100
..........TTAATGCTAATTGTGATAGGGGT................................................ t0004295 23 78
..........TTAATGCTAATTGTGATAGGG.................................................. t0007788 21 34
..........TTAATGCTAATTGTGATAGGGGTT............................................... t0009795 24 25
..........TTAATGCTAATTGTGATAGGGGTTT.............................................. t0023426 25 8
..........TTAATGCTAATTGTGATAGG................................................... t0028523 20 6
..........TTAATGCTAATTGTGATAG.................................................... t0190764 19 1
..........TTAATGCTAATTGTGATAGGGGTTTT............................................. t0192979 26 1
............AATGCTAATTGTGATAGGGGTTT.............................................. t0048921 23 3
>ssc-mir-15a
TTGGAGTAAAGTAGCAGCACATAATGGTTTGTGGATTTTGAAAAGGTGCAGGCCATATTGTGCTGCCTCAAAAATACAA ssc-mir-15a 79
..........(..((((((((..((((((((((..((.....))..))))))))))..))))))))..).......... structure -26.00
***********TAGCAGCACATAATGGTTTGT*********************************************** ssc-miR-15a 21
...........TAGCAGCACATAATGGTTTGT............................................... t0001356 21 353
...........TAGCAGCACATAATGGTTTGTG.............................................. t0001688 22 268
...........TAGCAGCACATAATGGTTTGTGGA............................................ t0002191 24 192
...........TAGCAGCACATAATGGTTTGTGG............................................. t0002989 23 129
...........TAGCAGCACATAATGGTTTG................................................ t0010405 20 23
...........TAGCAGCACATAATGGTTT................................................. t0017490 19 11
...........TAGCAGCACATAATGGTT.................................................. t0256821 18 1
...........TAGCAGCACATAATGGTTTGTGGAT........................................... t0328710 25 1
............AGCAGCACATAATGGTTTGT............................................... t0076952 20 2
............AGCAGCACATAATGGTTTGTG.............................................. t0077073 21 2
............AGCAGCACATAATGGTTTGTGGA............................................ t0177089 23 1
..............CAGCACATAATGGTTTGTG.............................................. t0310022 19 1
...............AGCACATAATGGTTTGTGG............................................. t0454734 19 1
................GCACATAATGGTTTGTGG............................................. t0055164 18 3
................................................CAGGCCATATTGTGCTGCCTCA......... t0293144 22 1
>ssc-mir-15b
TTGAGGCCTTAAAGTACTGTAGCAGCACATCATGGTTTACATACTACAATCAAGATGCGAATCATTATTTGCTGCTCTAGAAATTTAAGGAAATTCAT ssc-mir-15b 98
.((((.(((((((...(((.(((((((.((.((((((..(((.((.......)))))..)))))).)).))))))).)))...)))))))...)))). structure -32.70
*******************TAGCAGCACATCATGGTTTACA********************************************************* ssc-miR-15b 22
.TGAGGCCTTAAAGTACTG............................................................................... t0390630 18 1
...................TAGCAGCACATCATGGTTTACA......................................................... t0000585 22 1003
...................TAGCAGCACATCATGGTTTAC.......................................................... t0001333 21 361
...................TAGCAGCACATCATGGTTTA........................................................... t0004186 20 81
...................TAGCAGCACATCATGGTTT............................................................ t0008732 19 29
...................TAGCAGCACATCATGGTTTACAT........................................................ t0073475 23 3
....................AGCAGCACATCATGGTTTACA......................................................... t0146745 21 2
....................AGCAGCACATCATGGTTTA........................................................... t0148775 19 2
.....................GCAGCACATCATGGTTTACA......................................................... t0083586 20 2
.........................................................CGAATCATTATTTGCTGCTCT.................... t0028594 21 6
.........................................................CGAATCATTATTTGCTGCTC..................... t0068766 20 3
.........................................................CGAATCATTATTTGCTGCTCTA................... t0187154 22 1
.........................................................CGAATCATTATTTGCTGCT...................... t0419963 19 1
>ssc-mir-16-1
TCCGCTCTAGCAGCACGTAAATATTGGCGTAGTAAAATAAATATTAAACACCAATATTATTGTGCTGCTTTAGCGTG ssc-mir-16-1 77
..((((..(((((((((..((((((((.((((((.......))))..)).))))))))..)))))))))..)))).. structure -30.50
*******TAGCAGCACGTAAATATTGGCG************************************************ ssc-miR-16 22
.....TCTAGCAGCACGTAAATATTGGCG................................................ t0034514 24 5
.....TCTAGCAGCACGTAAATATTGGCGT............................................... t0360526 25 1
.....TCTAGCAGCACGTAAATATTGGC................................................. t0451598 23 1
......CTAGCAGCACGTAAATATTGGCG................................................ t0016273 23 12
......CTAGCAGCACGTAAATATTGGCGT............................................... t0034386 24 5
......CTAGCAGCACGTAAATATTGGC................................................. t0060475 22 3
.......TAGCAGCACGTAAATATTGGCG................................................ t0000123 22 7003
.......TAGCAGCACGTAAATATTGGC................................................. t0000375 21 1841
.......TAGCAGCACGTAAATATTGGCGT............................................... t0000458 23 1356
.......TAGCAGCACGTAAATATTGG.................................................. t0001472 20 323
.......TAGCAGCACGTAAATATTGGCGTA.............................................. t0006195 24 47
.......TAGCAGCACGTAAATATTG................................................... t0011629 19 20
.......TAGCAGCACGTAAATATT.................................................... t0042872 18 4
.......TAGCAGCACGTAAATATTGGCGTAGT............................................ t0093725 26 2
.......TAGCAGCACGTAAATATTGGCGTAG............................................. t0149577 25 2
........AGCAGCACGTAAATATTGGCG................................................ t0008589 21 30
........AGCAGCACGTAAATATTGGC................................................. t0033749 20 5
........AGCAGCACGTAAATATTGGCGT............................................... t0035388 22 5
.........GCAGCACGTAAATATTGGC................................................. t0041025 19 4
.........GCAGCACGTAAATATTGGCG................................................ t0058513 20 3
.........GCAGCACGTAAATATTGGCGT............................................... t0164468 21 2
...........AGCACGTAAATATTGGCG................................................ t0026831 18 6
................................................CACCAATATTATTGTGCTGCTTT...... t0424707 23 1
.................................................ACCAATATTATTGTGCTGCTTT...... t0044926 22 4
.................................................ACCAATATTATTGTGCTGCTTTA..... t0131190 23 2
..................................................CCAATATTATTGTGCTGCTTTA..... t0459006 22 1
>ssc-mir-16-2
CAGTGCCTTAGCAGCACGTAAATATTGGCGTTAAGATTCTAAAATTATCTCCAGTATTAACTGTGCTGCTGAAGTAAGG ssc-mir-16-2 79
...(((.((((((((((((.((((((((.(.(((..........))).).)))))))).)).)))))))))).)))... structure -28.20
********TAGCAGCACGTAAATATTGGCG************************************************* ssc-miR-16 22
......CTTAGCAGCACGTAAATATTGGCG................................................. t0159336 24 2
........TAGCAGCACGTAAATATTGGCG................................................. t0000123 22 7003
........TAGCAGCACGTAAATATTGGC.................................................. t0000375 21 1841
........TAGCAGCACGTAAATATTGGCGT................................................ t0000458 23 1356
........TAGCAGCACGTAAATATTGG................................................... t0001472 20 323
........TAGCAGCACGTAAATATTGGCGTT............................................... t0004403 24 75
........TAGCAGCACGTAAATATTG.................................................... t0011629 19 20
........TAGCAGCACGTAAATATT..................................................... t0042872 18 4
........TAGCAGCACGTAAATATTGGCGTTA.............................................. t0072690 25 3
........TAGCAGCACGTAAATATTGGCGTTAA............................................. t0128077 26 2
.........AGCAGCACGTAAATATTGGCG................................................. t0008589 21 30
.........AGCAGCACGTAAATATTGGC.................................................. t0033749 20 5
.........AGCAGCACGTAAATATTGGCGT................................................ t0035388 22 5
.........AGCAGCACGTAAATATTGGCGTT............................................... t0066213 23 3
..........GCAGCACGTAAATATTGGC.................................................. t0041025 19 4
..........GCAGCACGTAAATATTGGCG................................................. t0058513 20 3
..........GCAGCACGTAAATATTGGCGT................................................ t0164468 21 2
............AGCACGTAAATATTGGCG................................................. t0026831 18 6
..................................................CCAGTATTAACTGTGCTGCTGA....... t0034175 22 5
..................................................CCAGTATTAACTGTGCTGCTGAA...... t0036167 23 4
>ssc-mir-17
GAATAATGTCAAAGTGCTTACAGTGCAGGTAGTGATAATGTGCATCTACTGCAGTGAAGGCACTTGTAGCATTATGG ssc-mir-17 77
..(((((((..((((((((.((.(((((.(((((........)).)))))))).)).))))))))...))))))).. structure -29.40
*********CAAAGTGCTTACAGTGCAGGTAG********************************************* ssc-miR-17-5p 23
***********************************************ACTGCAGTGAAGGCACTTGTAG******** ssc-miR-17-3p 22
........TCAAAGTGCTTACAGTGCAGGT............................................... t0008423 22 31
........TCAAAGTGCTTACAGTGCAGGTA.............................................. t0012215 23 19
........TCAAAGTGCTTACAGTGCAGGTAG............................................. t0018678 24 10
........TCAAAGTGCTTACAGTGCAGG................................................ t0423346 21 1
........TCAAAGTGCTTACAGTGCAG................................................. t0460864 20 1
.........CAAAGTGCTTACAGTGCAGGTAG............................................. t0000427 23 1501
.........CAAAGTGCTTACAGTGCAGGTA.............................................. t0002361 22 174
.........CAAAGTGCTTACAGTGCAGGT............................................... t0003422 21 107
.........CAAAGTGCTTACAGTGCAGGTAGT............................................ t0005820 24 51
.........CAAAGTGCTTACAGTGCAGG................................................ t0020431 20 9
.........CAAAGTGCTTACAGTGCAG................................................. t0027389 19 6
..........AAAGTGCTTACAGTGCAGGTAG............................................. t0019314 22 10
..........AAAGTGCTTACAGTGCAGGT............................................... t0125685 20 2
..........AAAGTGCTTACAGTGCAGGTA.............................................. t0126245 21 2
.............GTGCTTACAGTGCAGGTAG............................................. t0052841 19 3
..............TGCTTACAGTGCAGGTAG............................................. t0196820 18 1
..............................................TACTGCAGTGAAGGCACTTGTAG........ t0281465 23 1
..............................................TACTGCAGTGAAGGCACTTGTAGC....... t0369399 24 1
..............................................TACTGCAGTGAAGGCACTTGT.......... t0389019 21 1
...............................................ACTGCAGTGAAGGCACTTGTAG........ t0003488 22 104
...............................................ACTGCAGTGAAGGCACTTGT.......... t0006034 20 49
...............................................ACTGCAGTGAAGGCACTTGTAGC....... t0035138 23 5
...............................................ACTGCAGTGAAGGCACTTG........... t0056232 19 3
...............................................ACTGCAGTGAAGGCACTTGTA......... t0116598 21 2
...............................................ACTGCAGTGAAGGCACTTGTAGCA...... t0285559 24 1
................................................CTGCAGTGAAGGCACTTGTAG........ t0033319 21 5
................................................CTGCAGTGAAGGCACTTGTAGC....... t0110851 22 2
.................................................TGCAGTGAAGGCACTTGTA......... t0063504 19 3
..................................................GCAGTGAAGGCACTTGTAG........ t0037111 19 4
..................................................GCAGTGAAGGCACTTGTAGC....... t0294924 20 1
>ssc-mir-181a-1
GAGTTTAGAGGTTGCTTCAGTGAACATTCAACGCTGTCGGTGAGTTTGGAATTCAAATCAAAACCATCGACCGTTGATTGTACCCTATGGCCAACCATCAGCTC ssc-mir-181a-1 104
(((((..(((((((((..((.(.(((.((((((..(((((((.((((.((.......)).))))))))))))))))).))).).))..)).))))).))))))) structure -35.30
**********************AACATTCAACGCTGTCGGTGAGTT********************************************************** ssc-miR-181a 24
.....................GAACATTCAACGCTGTCGGTGA............................................................. t0030554 22 5
.....................GAACATTCAACGCTGTCGGTGAG............................................................ t0053644 23 3
.....................GAACATTCAACGCTGTCGGTGAGT........................................................... t0070801 24 3
.....................GAACATTCAACGCTGTCGGTG.............................................................. t0112612 21 2
......................AACATTCAACGCTGTCGGTGAGT........................................................... t0000223 23 3401
......................AACATTCAACGCTGTCGGTGA............................................................. t0000404 21 1640
......................AACATTCAACGCTGTCGGTGAG............................................................ t0000540 22 1098
......................AACATTCAACGCTGTCGGTGAGTT.......................................................... t0002020 24 213
......................AACATTCAACGCTGTCGGTG.............................................................. t0002555 20 157
......................AACATTCAACGCTGTCGGTGAGTTT......................................................... t0002695 25 147
......................AACATTCAACGCTGTCGGT............................................................... t0002754 19 142
......................AACATTCAACGCTGTCGG................................................................ t0033472 18 5
.......................ACATTCAACGCTGTCGGTGAGT........................................................... t0034082 22 5
.......................ACATTCAACGCTGTCGGTG.............................................................. t0059654 19 3
.......................ACATTCAACGCTGTCGGTGAG............................................................ t0087225 21 2
.......................ACATTCAACGCTGTCGGTGA............................................................. t0298372 20 1
........................CATTCAACGCTGTCGGTGAGT........................................................... t0375592 21 1
.........................ATTCAACGCTGTCGGTGAG............................................................ t0024280 19 7
.........................ATTCAACGCTGTCGGTGAGT........................................................... t0028729 20 6
..........................TTCAACGCTGTCGGTGAGT........................................................... t0017092 19 12
..........................TTCAACGCTGTCGGTGAG............................................................ t0027317 18 6
..........................TTCAACGCTGTCGGTGAGTTT......................................................... t0285205 21 1
............................CAACGCTGTCGGTGAGTTT......................................................... t0126281 19 2
..............................................TGGAATTCAAATCAAAACCATCGACCGTTGATTGTACC.................... t0196552 38 1
.............................................................AACCATCGACCGTTGATTGTA...................... t0220487 21 1
..............................................................ACCATCGACCGTTGATTGTACC.................... t0004619 22 71
..............................................................ACCATCGACCGTTGATTGTAC..................... t0007403 21 37
..............................................................ACCATCGACCGTTGATTGTA...................... t0036757 20 4
..............................................................ACCATCGACCGTTGATTGT....................... t0057197 19 3
...............................................................CCATCGACCGTTGATTGTACC.................... t0047308 21 3
.................................................................ATCGACCGTTGATTGTACC.................... t0246852 19 1
>ssc-mir-181a-2
ACTCCAAGGAACATTCAACGCTGTCGGTGAGTTTGGGATTTGAAAAAACCACCGACCGTTGACTGTACCTTGGGGTTCTT ssc-mir-181a-2 80
(((((((((.(((.((((((..(((((((.((((...........))))))))))))))))).))).))))))))).... structure -38.70
*********AACATTCAACGCTGTCGGTGAGTT*********************************************** ssc-miR-181a 24
........GAACATTCAACGCTGTCGGTGA.................................................. t0030554 22 5
........GAACATTCAACGCTGTCGGTGAG................................................. t0053644 23 3
........GAACATTCAACGCTGTCGGTGAGT................................................ t0070801 24 3
........GAACATTCAACGCTGTCGGTG................................................... t0112612 21 2
.........AACATTCAACGCTGTCGGTGAGT................................................ t0000223 23 3401
.........AACATTCAACGCTGTCGGTGA.................................................. t0000404 21 1640
.........AACATTCAACGCTGTCGGTGAG................................................. t0000540 22 1098
.........AACATTCAACGCTGTCGGTGAGTT............................................... t0002020 24 213
.........AACATTCAACGCTGTCGGTG................................................... t0002555 20 157
.........AACATTCAACGCTGTCGGTGAGTTT.............................................. t0002695 25 147
.........AACATTCAACGCTGTCGGT.................................................... t0002754 19 142
.........AACATTCAACGCTGTCGG..................................................... t0033472 18 5
..........ACATTCAACGCTGTCGGTGAGT................................................ t0034082 22 5
..........ACATTCAACGCTGTCGGTG................................................... t0059654 19 3
..........ACATTCAACGCTGTCGGTGAG................................................. t0087225 21 2
..........ACATTCAACGCTGTCGGTGA.................................................. t0298372 20 1
...........CATTCAACGCTGTCGGTGAGT................................................ t0375592 21 1
............ATTCAACGCTGTCGGTGAG................................................. t0024280 19 7
............ATTCAACGCTGTCGGTGAGT................................................ t0028729 20 6
.............TTCAACGCTGTCGGTGAGT................................................ t0017092 19 12
.............TTCAACGCTGTCGGTGAG................................................. t0027317 18 6
.............TTCAACGCTGTCGGTGAGTTT.............................................. t0285205 21 1
...............CAACGCTGTCGGTGAGTTT.............................................. t0126281 19 2
...............................................ACCACCGACCGTTGACTGTACC........... t0005547 22 55
...............................................ACCACCGACCGTTGACTGTAC............ t0010913 21 22
...............................................ACCACCGACCGTTGACTGTACCT.......... t0052111 23 3
...............................................ACCACCGACCGTTGACTGTA............. t0235516 20 1
>ssc-mir-181b-1
GGTCACAATCAACATTCATTGCTGTCGGTGGGTTGAACTGTGTAGACAAGCTCACTGAACAATGAATGCAACTGTGGCCC ssc-mir-181b-1 80
(((((((.....(((((((((...((((((((((...((....))...)))))))))).)))))))))....))))))). structure -33.30
**********AACATTCATTGCTGTCGGTGGGTT********************************************** ssc-miR-181b 24
........TCAACATTCATTGCTGTCGGTGG................................................. t0068520 23 3
.........CAACATTCATTGCTGTCGGTGG................................................. t0024008 22 7
.........CAACATTCATTGCTGTCGGTGGG................................................ t0135882 23 2
.........CAACATTCATTGCTGTCGGTG.................................................. t0138624 21 2
.........CAACATTCATTGCTGTCGGTGGGT............................................... t0314017 24 1
..........AACATTCATTGCTGTCGGTGGGT............................................... t0001235 23 399
..........AACATTCATTGCTGTCGGTGG................................................. t0001480 21 321
..........AACATTCATTGCTGTCGGTGGGTT.............................................. t0001936 24 224
..........AACATTCATTGCTGTCGGTGGG................................................ t0002029 22 212
..........AACATTCATTGCTGTCGGTG.................................................. t0005747 20 52
..........AACATTCATTGCTGTCGGT................................................... t0006774 19 42
..........AACATTCATTGCTGTCGG.................................................... t0066520 18 3
...........ACATTCATTGCTGTCGGTGGGT............................................... t0033403 22 5
...........ACATTCATTGCTGTCGGTGGGTT.............................................. t0072294 23 3
...........ACATTCATTGCTGTCGGTGGG................................................ t0099153 21 2
...........ACATTCATTGCTGTCGGTGG................................................. t0130811 20 2
...........ACATTCATTGCTGTCGGTG.................................................. t0189061 19 1
.............ATTCATTGCTGTCGGTGGGTT.............................................. t0129141 21 2
..............TTCATTGCTGTCGGTGGGT............................................... t0051841 19 3
..............TTCATTGCTGTCGGTGGGTT.............................................. t0289533 20 1
..............TTCATTGCTGTCGGTGGG................................................ t0458987 18 1
...............TCATTGCTGTCGGTGGGTT.............................................. t0308741 19 1
..................................GAACTGTGTAGACAAGCTCACTGAACAATGAATGCAA......... t0331978 37 1
..................................................CTCACTGAACAATGAATGCAA......... t0027644 21 6
..................................................CTCACTGAACAATGAATGCA.......... t0029403 20 6
>ssc-mir-181b-2
ATGGCTGCACTCAACATTCATTGCTGTCGGTGGGTTTGAGTCTGAATCAACTCACTGATCAATGAATGCAAACTGCGGACCAAACA ssc-mir-181b-2 86
.((((((((.....(((((((((..(((((((((((.((.......)))))))))))))))))))))).....))))).))).... structure -35.00
************AACATTCATTGCTGTCGGTGGGTT************************************************** ssc-miR-181b 24
..........TCAACATTCATTGCTGTCGGTGG..................................................... t0068520 23 3
...........CAACATTCATTGCTGTCGGTGG..................................................... t0024008 22 7
...........CAACATTCATTGCTGTCGGTGGG.................................................... t0135882 23 2
...........CAACATTCATTGCTGTCGGTG...................................................... t0138624 21 2
...........CAACATTCATTGCTGTCGGTGGGT................................................... t0314017 24 1
............AACATTCATTGCTGTCGGTGGGT................................................... t0001235 23 399
............AACATTCATTGCTGTCGGTGG..................................................... t0001480 21 321
............AACATTCATTGCTGTCGGTGGGTT.................................................. t0001936 24 224
............AACATTCATTGCTGTCGGTGGG.................................................... t0002029 22 212
............AACATTCATTGCTGTCGGTG...................................................... t0005747 20 52
............AACATTCATTGCTGTCGGTGGGTTT................................................. t0005763 25 52
............AACATTCATTGCTGTCGGT....................................................... t0006774 19 42
............AACATTCATTGCTGTCGG........................................................ t0066520 18 3
.............ACATTCATTGCTGTCGGTGGGT................................................... t0033403 22 5
.............ACATTCATTGCTGTCGGTGGGTT.................................................. t0072294 23 3
.............ACATTCATTGCTGTCGGTGGG.................................................... t0099153 21 2
.............ACATTCATTGCTGTCGGTGG..................................................... t0130811 20 2
.............ACATTCATTGCTGTCGGTGGGTTT................................................. t0144281 24 2
.............ACATTCATTGCTGTCGGTG...................................................... t0189061 19 1
...............ATTCATTGCTGTCGGTGGGTT.................................................. t0129141 21 2
................TTCATTGCTGTCGGTGGGT................................................... t0051841 19 3
................TTCATTGCTGTCGGTGGGTT.................................................. t0289533 20 1
................TTCATTGCTGTCGGTGGG.................................................... t0458987 18 1
.................TCATTGCTGTCGGTGGGTT.................................................. t0308741 19 1
.................................................ACTCACTGATCAATGAATGCAA............... t0446377 22 1
>ssc-mir-181c
CAAGGGTTTGGGGGAACATTCAACCTGTCGGTGAGTTTGGGCAGCTCAGGCAAACCATCGACCGTTGAGTGGACCCCGAGGCCTGGA ssc-mir-181c 87
...((((((.((((..((((((((..(((((((.(((((...........)))))))))))).))))))))..)))).))))))... structure -42.80
**************AACATTCAACCTGTCGGTGAGT*************************************************** ssc-miR-181c 22
.............GAACATTCAACCTGTCGGTGAGT................................................... t0123343 23 2
.............GAACATTCAACCTGTCGGTGA..................................................... t0138972 21 2
..............AACATTCAACCTGTCGGTGAGT................................................... t0001654 22 274
..............AACATTCAACCTGTCGGTGAGTT.................................................. t0003261 23 114
..............AACATTCAACCTGTCGGTGAGTTT................................................. t0003733 24 95
..............AACATTCAACCTGTCGGTGAG.................................................... t0007990 21 33
..............AACATTCAACCTGTCGGTGA..................................................... t0016281 20 12
..............AACATTCAACCTGTCGGTG...................................................... t0084902 19 2
...............ACATTCAACCTGTCGGTGAGTTT................................................. t0183575 23 1
................CATTCAACCTGTCGGTGAGTTT................................................. t0126250 22 2
................CATTCAACCTGTCGGTGAGT................................................... t0321137 20 1
.................ATTCAACCTGTCGGTGAGTT.................................................. t0326625 20 1
..................TTCAACCTGTCGGTGAGT................................................... t0185398 18 1
....................CAACCTGTCGGTGAGTTT................................................. t0461965 18 1
....................................................AACCATCGACCGTTGAGTGG............... t0039919 20 4
....................................................AACCATCGACCGTTGAGTGGA.............. t0096018 21 2
....................................................AACCATCGACCGTTGAGTGGAC............. t0120682 22 2
.....................................................ACCATCGACCGTTGAGTGGAC............. t0013103 21 17
.....................................................ACCATCGACCGTTGAGTGGACC............ t0013372 22 16
.....................................................ACCATCGACCGTTGAGTGGA.............. t0016844 20 12
.....................................................ACCATCGACCGTTGAGTGG............... t0043925 19 4
>ssc-mir-181d
TCACAATCAACATTCATTGTTGTCGGTGGGTTGTGAGACGGAGGCCAGACCCACCGAGGGATGAATGTCACTGTGGCTGG ssc-mir-181d 80
(((((....(((((((((.(..((((((((((.((.(.(....))))))))))))))).)))))))))...))))).... structure -30.10
********AACATTCATTGTTGTCGGTGGGTT************************************************ ssc-miR-181d-5p 24
*************************************************CCCACCGAGGGATGAATGTCAC********* ssc-miR-181d-3p 22
........AACATTCATTGTTGTCGGTGGGT................................................. t0001151 23 441
........AACATTCATTGTTGTCGGTGGG.................................................. t0001893 22 231
........AACATTCATTGTTGTCGGTGGGTT................................................ t0002885 24 136
........AACATTCATTGTTGTCGGTGG................................................... t0003531 21 102
........AACATTCATTGTTGTCGGTG.................................................... t0021211 20 9
........AACATTCATTGTTGTCGGTGGGTTG............................................... t0045676 25 4
........AACATTCATTGTTGTCGG...................................................... t0214954 18 1
.........ACATTCATTGTTGTCGGTGG................................................... t0042442 20 4
.........ACATTCATTGTTGTCGGTGGGTT................................................ t0049251 23 3
.........ACATTCATTGTTGTCGGTGGGT................................................. t0336315 22 1
.................................................CCCACCGAGGGATGAATGTCA.......... t0324442 21 1
>ssc-mir-183
CTGTGTATGGCACTGGTAGAATTCACTGTGAACAGTCTCGGTCAGTGAATTACCGAAGGGCCATAAACAG ssc-mir-183 70
((((.((((((..(((((..(((((((((((......)))..)))))))))))))....)))))).)))) structure -26.20
*****TATGGCACTGGTAGAATTCACTG****************************************** ssc-miR-183 23
...TGTATGGCACTGGTAGAATTCAC............................................ t0031781 23 5
...TGTATGGCACTGGTAGAATTC.............................................. t0115844 21 2
....GTATGGCACTGGTAGAATTCACT........................................... t0030377 23 5
....GTATGGCACTGGTAGAATTCAC............................................ t0074304 22 3
....GTATGGCACTGGTAGAATTCACTG.......................................... t0119439 24 2
....GTATGGCACTGGTAGAATTCACTGT......................................... t0453073 25 1
.....TATGGCACTGGTAGAATTCACT........................................... t0000196 22 3988
.....TATGGCACTGGTAGAATTCACTG.......................................... t0000235 23 3151
.....TATGGCACTGGTAGAATTCAC............................................ t0000455 21 1378
.....TATGGCACTGGTAGAATTCACTGT......................................... t0000791 24 687
.....TATGGCACTGGTAGAATTCA............................................. t0001449 20 329
.....TATGGCACTGGTAGAATTC.............................................. t0006702 19 42
.....TATGGCACTGGTAGAATT............................................... t0021157 18 9
.....TATGGCACTGGTAGAATTCACTGTG........................................ t0208929 25 1
.....TATGGCACTGGTAGAATTCACTGTGA....................................... t0267452 26 1
......ATGGCACTGGTAGAATTCACTG.......................................... t0000287 22 2427
......ATGGCACTGGTAGAATTCACT........................................... t0000474 21 1298
......ATGGCACTGGTAGAATTCACTGT......................................... t0000664 23 854
......ATGGCACTGGTAGAATTCAC............................................ t0001374 20 347
......ATGGCACTGGTAGAATTCA............................................. t0004095 19 83
......ATGGCACTGGTAGAATTC.............................................. t0026599 18 6
.......TGGCACTGGTAGAATTCACT........................................... t0028810 20 6
.......TGGCACTGGTAGAATTCAC............................................ t0112806 19 2
.......TGGCACTGGTAGAATTCACTG.......................................... t0122719 21 2
.......TGGCACTGGTAGAATTCACTGT......................................... t0189460 22 1
.........GCACTGGTAGAATTCACT........................................... t0023734 18 7
.........GCACTGGTAGAATTCACTG.......................................... t0360759 19 1
..........CACTGGTAGAATTCACTG.......................................... t0026869 18 6
...........ACTGGTAGAATTCACTGT......................................... t0424808 18 1
.............................................TGAATTACCGAAGGGCCATAAA... t0032328 22 5
.............................................TGAATTACCGAAGGGCCATAA.... t0123483 21 2
.............................................TGAATTACCGAAGGGCCAT...... t0378324 19 1
>ssc-mir-1839
CCTAAATGAAAAGGTAGATAGAACAGGTCTTGTTTGCAAGATGAATTCAAGACCTACTTTTCTACCAACAGCAATTACAC ssc-mir-1839 80
............((((((.(((..((((((((....(.....)....))))))))..))))))))).............. structure -20.40
**********AAGGTAGATAGAACAGGTCTTG************************************************ ssc-miR-1839-5p 22
*************************************************AGACCTACTTTTCTACCAACA********** ssc-miR-1839-3p 21
..........AAGGTAGATAGAACAGGTCT.................................................. t0015175 20 14
..........AAGGTAGATAGAACAGGTCTTG................................................ t0024722 22 7
..........AAGGTAGATAGAACAGGTCTTGT............................................... t0062634 23 3
..........AAGGTAGATAGAACAGGTC................................................... t0152364 19 2
...........AGGTAGATAGAACAGGTC................................................... t0091398 18 2
...........AGGTAGATAGAACAGGTCTTG................................................ t0156505 21 2
...........AGGTAGATAGAACAGGTCTTGT............................................... t0162385 22 2
>ssc-mir-184
CCAGTCACATCCCCTTATCACTTTTCCAGCCAGCTTTGTGACTCTAAATGTTGGACGGAGAACTGATAAGGGTAGGTGATTGA ssc-mir-184 83
.(((((((...(((((((((.((((((..(((((((((......)))).)))))..)))))).)))))))))...))))))). structure -38.60
***************************************************TGGACGGAGAACTGATAAGGGT********** ssc-miR-184 22
..................................................TTGGACGGAGAACTGATAAGGGTA......... t0234151 24 1
...................................................TGGACGGAGAACTGATAAGGGT.......... t0006692 22 42
...................................................TGGACGGAGAACTGATAAGGG........... t0015501 21 13
...................................................TGGACGGAGAACTGATAAGGGTA......... t0031484 23 5
...................................................TGGACGGAGAACTGATAAG............. t0039380 19 4
...................................................TGGACGGAGAACTGATAAGG............ t0062199 20 3
...................................................TGGACGGAGAACTGATAA.............. t0437589 18 1
.......................................................CGGAGAACTGATAAGGGT.......... t0337308 18 1
>ssc-mir-185
GGTGAGGGATTGGAGAGAAAGGCAGTTCCTGATGGTCCCCTCCCCAGGGGCTGGCTTTCCTCTGGTCCTTCCCTCC ssc-mir-185 76
((.(((((((..(((.(((((.(((((((((..((......)).))))))))).))))))))..)))))))))... structure -45.50
**********TGGAGAGAAAGGCAGTTCCTGA******************************************** ssc-miR-185 22
..........TGGAGAGAAAGGCAGTTCCTGA............................................ t0000628 22 916
..........TGGAGAGAAAGGCAGTTCCTG............................................. t0005526 21 55
..........TGGAGAGAAAGGCAGTTCCTGAT........................................... t0007393 23 37
..........TGGAGAGAAAGGCAGTTCCT.............................................. t0009127 20 28
..........TGGAGAGAAAGGCAGTTCC............................................... t0012364 19 18
..........TGGAGAGAAAGGCAGTTC................................................ t0039952 18 4
.............................................AGGGGCTGGCTTTCCTCTGGT.......... t0039198 21 4
.............................................AGGGGCTGGCTTTCCTCTGG........... t0058978 20 3
>ssc-mir-186
TGCTTATAACTTTCCAAAGAATTCTCCTTTTGGGCTTTATGATTTTATTTTAAGCCCAAAGGTGAATTTTTTGGGAAGTTTG ssc-mir-186 82
.......(((((((((((((((((.(((((.((((((...((......)).))))))))))).))))))))))))))))).. structure -36.20
**************CAAAGAATTCTCCTTTTGGGCTT********************************************* ssc-miR-186 23
..........TTTCCAAAGAATTCTCCTTTTGGGCTT............................................. t0124699 27 2
.............CCAAAGAATTCTCCTTTTGGGCT.............................................. t0029310 23 6
.............CCAAAGAATTCTCCTTTTGGGC............................................... t0191880 22 1
.............CCAAAGAATTCTCCTTTTGGGCTT............................................. t0440246 24 1
..............CAAAGAATTCTCCTTTTGGGCT.............................................. t0000559 22 1059
..............CAAAGAATTCTCCTTTTGGGCTT............................................. t0000665 23 854
..............CAAAGAATTCTCCTTTTGGGC............................................... t0001700 21 267
..............CAAAGAATTCTCCTTTTGGGCTTT............................................ t0003187 24 117
..............CAAAGAATTCTCCTTTTGGG................................................ t0006737 20 42
..............CAAAGAATTCTCCTTTTGG................................................. t0015534 19 13
[truncated: 2,771 more rows]

## Sheet: One 5′+multiple 3′
A. One base variant at 5¢ end and multiple base variants at 3¢ end
>ssc-mir-122
CCTTAGCAGAGCTGTGGAGTGTGACAATGGTGTTTGTGTCCAAACTATCAAACGCCATTATCACACTAAATAGCTACTGTTAGGC ssc-mir-122 85
.((((((((((((((..(((((((.(((((((((((.((....))...))))))))))).)))))))..)))))).)))))))). structure -44.20
**************TGGAGTGTGACAATGGTGTTTGT************************************************ ssc-miR-122 23
..............TGGAGTGTGACAATGGTGTT................................................... t0003415 20 107
..............TGGAGTGTGACAATGGTGT.................................................... t0003674 19 97
..............TGGAGTGTGACAATGGTG..................................................... t0007035 18 39
..............TGGAGTGTGACAATGGTGTTTG................................................. t0014178 22 15
..............TGGAGTGTGACAATGGTGTTT.................................................. t0014689 21 14
..............TGGAGTGTGACAATGGTGTTTGT................................................ t0015693 23 13
...............GGAGTGTGACAATGGTGT.................................................... t0354869 18 1
>ssc-mir-124a-1
TCAAGACCAGACTCTGCCCTCCGTGTTCACAGCGGACCTTGATTTAATGTCATACAATTAAGGCACGCGGTGAATGCCAAGAGCGGAGCCTACGGCTGCACTTGA ssc-mir-124a-1 105
(((((..(((.((((((.((..((((((((.(((..((((((((...........))))))))..))).))))))))..)).)))))).......)))..))))) structure -38.10
**********************************************************TAAGGCACGCGGTGAATGCCA************************** ssc-miR-124a 21
.........................................................TTAAGGCACGCGGTGAATGC............................ t0030884 20 5
.........................................................TTAAGGCACGCGGTGAATGCC........................... t0122094 21 2
..........................................................TAAGGCACGCGGTGAATGC............................ t0008323 19 31
..........................................................TAAGGCACGCGGTGAATG............................. t0059633 18 3
>ssc-mir-124a-2
AGGCCTCTCTCTCCGTGTTCACAGCGGACCTTGATTTAAATGTCCATACAATTAAGGCACGCGGTGAATGCCAAGAATGGGGCTG ssc-mir-124a-2 85
.((((((..(((..((((((((.(((..((((((((.............))))))))..))).))))))))..)))..)))))). structure -35.92
****************************************************TAAGGCACGCGGTGAATGCCA************ ssc-miR-124a 21
...................................................TTAAGGCACGCGGTGAATGC.............. t0030884 20 5
...................................................TTAAGGCACGCGGTGAATGCC............. t0122094 21 2
....................................................TAAGGCACGCGGTGAATGC.............. t0008323 19 31
....................................................TAAGGCACGCGGTGAATG............... t0059633 18 3
>ssc-mir-133b
CCTGCTCTGGCTGGTCAAACGGAACCAAGTCCGTCTTCCTGAGAGGTTTGGTCCCCTTCAACCAGCTATAGCAGGGCTGG ssc-mir-133b 80
((((((.((((((((..((.((.((((((.((.((((...)))))))))))).)).))..)))))))).))))))..... structure -37.90
**********************************************TTTGGTCCCCTTCAACCAGCTAT*********** ssc-miR-133b 23
..............................................TTTGGTCCCCTTCAACCAGCT............. t0031955 21 5
..............................................TTTGGTCCCCTTCAACCAGC.............. t0034828 20 5
...............................................TTGGTCCCCTTCAACCAGC.............. t0149592 19 2
>ssc-mir-181d
TCACAATCAACATTCATTGTTGTCGGTGGGTTGTGAGACGGAGGCCAGACCCACCGAGGGATGAATGTCACTGTGGCTGG ssc-mir-181d 80
(((((....(((((((((.(..((((((((((.((.(.(....))))))))))))))).)))))))))...))))).... structure -30.10
********AACATTCATTGTTGTCGGTGGGTT************************************************ ssc-miR-181d-5p 24
*************************************************CCCACCGAGGGATGAATGTCAC********* ssc-miR-181d-3p 22
........AACATTCATTGTTGTCGGTGGGT................................................. t0001151 23 441
........AACATTCATTGTTGTCGGTGGG.................................................. t0001893 22 231
........AACATTCATTGTTGTCGGTGGGTT................................................ t0002885 24 136
........AACATTCATTGTTGTCGGTGG................................................... t0003531 21 102
........AACATTCATTGTTGTCGGTG.................................................... t0021211 20 9
........AACATTCATTGTTGTCGGTGGGTTG............................................... t0045676 25 4
........AACATTCATTGTTGTCGG...................................................... t0214954 18 1
.........ACATTCATTGTTGTCGGTGG................................................... t0042442 20 4
.........ACATTCATTGTTGTCGGTGGGTT................................................ t0049251 23 3
.........ACATTCATTGTTGTCGGTGGGT................................................. t0336315 22 1
.................................................CCCACCGAGGGATGAATGTCA.......... t0324442 21 1
>ssc-mir-1839
CCTAAATGAAAAGGTAGATAGAACAGGTCTTGTTTGCAAGATGAATTCAAGACCTACTTTTCTACCAACAGCAATTACAC ssc-mir-1839 80
............((((((.(((..((((((((....(.....)....))))))))..))))))))).............. structure -20.40
**********AAGGTAGATAGAACAGGTCTTG************************************************ ssc-miR-1839-5p 22
*************************************************AGACCTACTTTTCTACCAACA********** ssc-miR-1839-3p 21
..........AAGGTAGATAGAACAGGTCT.................................................. t0015175 20 14
..........AAGGTAGATAGAACAGGTCTTG................................................ t0024722 22 7
..........AAGGTAGATAGAACAGGTCTTGT............................................... t0062634 23 3
..........AAGGTAGATAGAACAGGTC................................................... t0152364 19 2
...........AGGTAGATAGAACAGGTC................................................... t0091398 18 2
...........AGGTAGATAGAACAGGTCTTG................................................ t0156505 21 2
...........AGGTAGATAGAACAGGTCTTGT............................................... t0162385 22 2
>ssc-mir-210
GCGCAGGGCAGCCACTGCCCACCGCACACTGCGCTGCTCCGGACCCACTGTGCGTGTGACAGCGGCTGATCTGTCC ssc-mir-210 76
..((((..(((((.(((..(((((((((.((.((((...))).).)).)))))).))).))).)))))..)))).. structure -34.60
***********************************************CTGTGCGTGTGACAGCGGCTGA******* ssc-miR-210 22
..............................................ACTGTGCGTGTGACAGCGGCTGA....... t0017433 23 11
..............................................ACTGTGCGTGTGACAGCGGCTGAT...... t0041731 24 4
..............................................ACTGTGCGTGTGACAGCGGCTG........ t0216097 22 1
...............................................CTGTGCGTGTGACAGCGGCTGA....... t0004180 22 81
...............................................CTGTGCGTGTGACAGCGGCTGAT...... t0008838 23 29
...............................................CTGTGCGTGTGACAGCGGC.......... t0141012 19 2
...............................................CTGTGCGTGTGACAGCGGCT......... t0355190 20 1
................................................TGTGCGTGTGACAGCGGCTGATC..... t0247197 23 1
>ssc-mir-328
GGAGCGGGGGGGCAGGAGGGGCTCAGGGAGAAAGTGTGTGCCGCCCCTGGCCCTCTCTGCCCTTCCGTCCCCCGTTCCTG ssc-mir-328 80
(((((((((((((((..(((((.(((((.(...((....))..)))))))))))..))))).......)))))))))).. structure -51.31
**********************************************CTGGCCCTCTCTGCCCTTCCGT************ ssc-miR-328 22
.............................................CCTGGCCCTCTCTGCCCTTCCGT............ t0375370 23 1
..............................................CTGGCCCTCTCTGCCCTTCCGT............ t0002998 22 129
..............................................CTGGCCCTCTCTGCCCTTCCG............. t0017337 21 11
>ssc-mir-499
TGGGCGGGCGGCCGTTAAGACTTGCAGTGATGTTTAACTCCTCTCCACGTGAACATCACAGCAAGTCTGTGCTGCTTCCC ssc-mir-499 80
.(((.(((((((.....((((((((.((((((((((.............)))))))))).))))))))..)))))))))) structure -36.82
**************TTAAGACTTGCAGTGATGTTT********************************************* ssc-miR-499-5p 21
***************************************************AACATCACAGCAAGTCTGTGCT******* ssc-miR-499-3p 22
..............TTAAGACTTGCAGTGATGTTTA............................................ t0002311 22 179
..............TTAAGACTTGCAGTGATGTTT............................................. t0003368 21 109
..............TTAAGACTTGCAGTGATGTTTAA........................................... t0015226 23 14
..............TTAAGACTTGCAGTGATGTTTAAC.......................................... t0022170 24 8
..............TTAAGACTTGCAGTGATGTT.............................................. t0051783 20 3
..............TTAAGACTTGCAGTGATGT............................................... t0097929 19 2
...............TAAGACTTGCAGTGATGTTTAA........................................... t0122151 22 2
...............TAAGACTTGCAGTGATGTTTA............................................ t0242162 21 1
>ssc-mir-744
GCAGGGTGCGGGGCTAGGGCTAACAGCAGTCTTACTGAAGGTTTCCTGGAAACCACGCACATGCTGTTGCCACTAACCTC ssc-mir-744 80
(((..(((((((.((((((..(((..(((.....)))...)))))))))...)).))))).)))................ structure -27.60
******TGCGGGGCTAGGGCTAACAGCA**************************************************** ssc-miR-744 22
......TGCGGGGCTAGGGCTAACAGC..................................................... t0000450 21 1399
......TGCGGGGCTAGGGCTAACAGCA.................................................... t0002991 22 129
......TGCGGGGCTAGGGCTAACAG...................................................... t0006143 20 47
......TGCGGGGCTAGGGCTAACA....................................................... t0027449 19 6
......TGCGGGGCTAGGGCTAACAGCAG................................................... t0029670 23 6
......TGCGGGGCTAGGGCTAAC........................................................ t0133088 18 2
.......GCGGGGCTAGGGCTAACAGCA.................................................... t0037485 21 4
.......GCGGGGCTAGGGCTAACAGC..................................................... t0370756 20 1
>ssc-mir-935
GGCGCAGGCGGCAGTGGCGGGAGCGGCCCCTCGGCCATCCTCCGTCTGCCCAGTTACCGCTTCCGCTACCGCCGCCGCTC ssc-mir-935 80
...((.((((((.(((((((((((((...((.(((............))).))...))))))))))))).)))))))).. structure -47.10
*************************************************CCAGTTACCGCTTCCGCTACCGC******** ssc-miR-935 23
..................................................CAGTTACCGCTTCCGCTACCGC........ t0239570 22 1
..................................................CAGTTACCGCTTCCGCTACCG......... t0385601 21 1
>ssc-mir-95
AACACAGTGGGCGCTCAATAAATGTTTGTTGAATTGAGATGCGTTAAATTCAACGGGTATTTATTGAGCACCCACTCTGTG ssc-mir-95 81
.(((.((((((.((((((((((((..(((((((((...........)))))))))..)))))))))))).)))))).))). structure -41.50
************************************************TTCAACGGGTATTTATTGAGCA*********** ssc-miR-95 22
................................................TTCAACGGGTATTTATTGAGC............ t0002949 21 132
................................................TTCAACGGGTATTTATTGAGCA........... t0006100 22 48
................................................TTCAACGGGTATTTATTGAG............. t0016655 20 12
................................................TTCAACGGGTATTTATTGA.............. t0061973 19 3
.................................................TCAACGGGTATTTATTGAGC............ t0323512 20 1

## Sheet: Only multiple 3′
B. Base variants only at 3′end
>ssc-mir-128-2
GCAGTGGGAAGGGGGGCCGAGGCACTGTCCGAGAGTGAGTAGCAGGTCTCACAGTGAACCGGTCTCTTTCCCTACTGTGT ssc-mir-128-2 80
((((((((.((((((((((...((((((..((((.(........).))))))))))...)))))))))).)))))))).. structure -39.90
************************************************TCACAGTGAACCGGTCTCTTT*********** ssc-miR-128 21
................................................TCACAGTGAACCGGTCTCTTT........... t0001697 21 267
................................................TCACAGTGAACCGGTCTC.............. t0005939 18 50
................................................TCACAGTGAACCGGTCTCT............. t0010778 19 22
................................................TCACAGTGAACCGGTCTCTT............ t0015831 20 13
................................................TCACAGTGAACCGGTCTCTTTC.......... t0030788 22 5
>ssc-mir-187
TGAGACCTCGGGCTACAACACGGGACTCGGGCGCTGCTCTGACCCCTCGTGTCTTGTGTTGCAGCCGGAGGGACGCAG ssc-mir-187 78
((...((((.((((.(((((((((((.((((.((......).).)).)).))))))))))).)))).))))....)). structure -38.10
**********************************************TCGTGTCTTGTGTTGCAGCCGG********** ssc-miR-187 22
..............................................TCGTGTCTTGTGTTGCAGCCG........... t0375638 21 1
>ssc-mir-18b
TCTCTTGTGTTAAGGTGCATCTAGTGCAGTTAGTGAAGCAGCTTAGAATCTACTGCCCTAAATGCCCCTTCTGGCACAGGCTG ssc-mir-18b 83
...((((((((((((.((((.(((.(((((..((.(((...)))...))..))))).))).)))).)))..)))))))))... structure -27.60
**********TAAGGTGCATCTAGTGCAGTTAG************************************************** ssc-miR-18b 23
..........TAAGGTGCATCTAGTGCAGTT.................................................... t0061767 21 3
..........TAAGGTGCATCTAGTGCAGT..................................................... t0123908 20 2
>ssc-mir-190
TGCTTCTGTGTGATATGTTTGATATTGGGTTGTTTAATTAGGAACCAACTAAATGTCAAACATATTCTTACAGCAGTAGGCAA ssc-mir-190 83
((((((((((((((((((((((((((.((((((((......))).))))).)))))))))))))))...))).))).))))). structure -31.00
**********TGATATGTTTGATATTGGGTTG*************************************************** ssc-miR-190 22
..........TGATATGTTTGATATTGGGTTGT.................................................. t0008129 23 32
..........TGATATGTTTGATATTGGGTTG................................................... t0011630 22 20
>ssc-mir-196a
TTGCTCAGCTGATCTGTGGCTTAGGTAGTTTCATGTTGTTGGGATTGAGTTTTGAACTCGGCAACAAGAAACTGCCTGAGTTACATCAGTCGGTTATCGTCGAGGGC ssc-mir-196a 107
..((((.(((((..((((((((((((((((((.((((((((((.(..(...)..).)))))))))).)))))))))))))))))))))))(((......))).)))) structure -48.80
*********************TAGGTAGTTTCATGTTGTTGGG**************************************************************** ssc-miR-196a 22
.....................TAGGTAGTTTCATGTTGTTGGG................................................................ t0001814 22 245
.....................TAGGTAGTTTCATGTTGTTGG................................................................. t0002466 21 164
.....................TAGGTAGTTTCATGTTGTTGGGA............................................................... t0006108 23 48
.....................TAGGTAGTTTCATGTTGTTG.................................................................. t0306083 20 1
.........................................................TCGGCAACAAGAAACTGCCTGA............................ t0183767 22 1
>ssc-mir-206
TTCCCGAGGCCACATGCTTCTTTATATCCCCATACGGATTACTTGACTATGGAATGTAAGGAAGTGTGTGATCTCGTTAA ssc-mir-206 80
....((((..(((((((((((((((((..(((((.(..........)))))).)))))))))))))))))..)))).... structure -32.70
*************************************************TGGAATGTAAGGAAGTGTGTGA********* ssc-miR-206 22
.................................................TGGAATGTAAGGAAGTGTG............ t0002581 19 155
.................................................TGGAATGTAAGGAAGTGTGT........... t0008850 20 29
.................................................TGGAATGTAAGGAAGTGTGTGA......... t0010363 22 23
.................................................TGGAATGTAAGGAAGTGT............. t0010919 18 22
.................................................TGGAATGTAAGGAAGTGTGTG.......... t0044223 21 4
>ssc-mir-215
AGAGATGGTGTACAGGAAAATGACCTATGAATTGACAGACAATGTGGCTAAATCTGTCTGTCATTTCTGTAGGCCAATATTCTGTATATCTCTGCT ssc-mir-215 96
..(((.(((((((((((.(.((.((((((((.(((((((((((........)).))))))))).))).))))).)).).))))))))))))))... structure -36.90
*******************ATGACCTATGAATTGACAGAC******************************************************** ssc-miR-215 21
...................ATGACCTATGAATTGACAGACA....................................................... t0018576 22 10
...................ATGACCTATGAATTGACAGAC........................................................ t0023809 21 7
...................ATGACCTATGAATTGACA........................................................... t0077868 18 2
...................ATGACCTATGAATTGACAGA......................................................... t0090911 20 2
...................ATGACCTATGAATTGACAG.......................................................... t0252657 19 1
>ssc-mir-2476-1
TTAGGGGAGTTCCCTGTGGTCTAGTGGTTAGGACTTGGCACTTTCACCATTCCGCCCTGGGTTCAATCTCTGGTCTGGGAACTGAGATCCCACT ssc-mir-2476-1 94
...(((((((((((...((.((((.((((.(((((((((..............)))..)))))))))).)))).)))))))))....))))... structure -31.94
**********TCCCTGTGGTCTAGTGGTTAG*************************************************************** ssc-miR-2476 21
..........TCCCTGTGGTCTAGTGGTTAGG.............................................................. t0017244 22 12
..........TCCCTGTGGTCTAGTGGTTAG............................................................... t0027966 21 6
..........TCCCTGTGGTCTAGTGGTTAGGA............................................................. t0033110 23 5
>ssc-mir-2476-2
AAACCAGAGCTCCCTGTGGTCTAGTGGTTAGAATTCAGCATTTTCACTGCTGGTCTGGGGACTGAGAT ssc-mir-2476-2 68
....(((...(((((..((.((((..((.(((((.....))))).))..)))).)))))))))).... structure -20.50
**********TCCCTGTGGTCTAGTGGTTAG************************************* ssc-miR-2476 21
..........TCCCTGTGGTCTAGTGGTTAG..................................... t0027966 21 6
..........TCCCTGTGGTCTAGTGGTTAGA.................................... t0264973 22 1
>ssc-mir-2476-3
AACTGGGAGTTCCCTGTGGTCTAGTGGTTAGAATTTGGCACTTGCACTGCTATGGCCCAGGTTTGATCCCCGGTC ssc-mir-2476-3 75
.((((((..((.((((.(((((((..((.........((....))))..))).))))))))...))..)))))). structure -27.60
**********TCCCTGTGGTCTAGTGGTTAG******************************************** ssc-miR-2476 21
..........TCCCTGTGGTCTAGTGGTTAG............................................ t0027966 21 6
..........TCCCTGTGGTCTAGTGGTTAGA........................................... t0264973 22 1
>ssc-mir-326
TCTGTCTGTTGGGCTGGAGGCAGGGCCTTTGTGCAGGCGGGTTGTGCTCAGATCGCCTCTGGGCCCTTCCTCCAGCCCAGAGGCGGATTCA ssc-mir-326 91
(((((((.((((((((((((.(((((((....(.(((((..(((....)))..)))))).))))))).))))))))))))))))))).... structure -59.90
*******************************************************CCTCTGGGCCCTTCCTCCAG**************** ssc-miR-326 20
.......................................................CCTCTGGGCCCTTCCTCCAGC............... t0142261 21 2
>ssc-mir-338
CCGTCCTCCCCAACAATATCCTGGTGCTGAGTGATGACACACGCAACTCCAGCATCAGTGATTTTGTTGAAGAGGGCAG ssc-mir-338 79
..((((((..((((((.(((((((((((((((..((.....))..))).))))))))).))).))))))..)))))).. structure -37.60
***********************************************TCCAGCATCAGTGATTTTGTTG********** ssc-miR-338 22
...............................................TCCAGCATCAGTGATTTTGTTG.......... t0029165 22 6
...............................................TCCAGCATCAGTGATTTTGTTGA......... t0045889 23 4
>ssc-mir-676
AACGCGTGACTCTTCAATCTCAGGACTCGCATAATTAGCAGAATGCCGTCCTAAGGTTGTTGAGTTCTGCGTTTCTGGGC ssc-mir-676 80
((((((.(((((..((((((.(((((..((((..........)))).))))).))))))..))))).))))))....... structure -30.60
*********CTCTTCAATCTCAGGACTCGCA************************************************* ssc-miR-676-5p 22
*********************************************CCGTCCTAAGGTTGTTGAGTT************** ssc-miR-676-3p 21
.............................................CCGTCCTAAGGTTGTTGAGTT.............. t0006409 21 45
.............................................CCGTCCTAAGGTTGTTGAGT............... t0015950 20 13
>ssc-mir-758
GGTACATGAGGTGGTTGACCAGAGAGCACACGCTTTATTGTGCCGTTTGTGACCTGGTCCACTAACCCTCAGTATC ssc-mir-758 76
(((((.(((((((((.((((((...(((.((((........).))).)))...)))))).))))..)))))))))) structure -29.50
*********************************************TTTGTGACCTGGTCCACTAAC********** ssc-miR-758 21
.............................................TTTGTGACCTGGTCCACTAAC.......... t0017049 21 12
.............................................TTTGTGACCTGGTCCACTAACC......... t0028503 22 6
.............................................TTTGTGACCTGGTCCACTAA........... t0094460 20 2
