# Supplementary material for: Differential microRNA Expression in Porcine Endometrium Involved in Remodeling and Angiogenesis That Contributes to Embryonic Implantation
Source: Front Genet. 2019 Jul 26;10:661. doi: 10.3389/fgene.2019.00661 (PMC6677090; doi:10.3389/fgene.2019.00661)
Supplement: Supplementary Table 4 — Match_hairpin in LL library. [file Table_4.xls]

## Sheet: match_hairpin-LL
>ssc-let-7a-1
CCCAGGTTGAGGTAGTAGGTTGTATAGTTTAGAATTGTATCAAGGGAGATAACTGTACAGCCTCCTAGCTTTCCTTGGGT ssc-let-7a-1 80
((((((..(((.(((.((((((((((((.........((((......)))))))))))))))).))).)))..)))))). structure -34.60
*******TGAGGTAGTAGGTTGTATAGTT*************************************************** ssc-let-7a 22
......TTGAGGTAGTAGGTTGTATAGTT................................................... t0017416 23 13
......TTGAGGTAGTAGGTTGTATAGT.................................................... t0020570 22 10
......TTGAGGTAGTAGGTTGTAT....................................................... t0047136 19 3
......TTGAGGTAGTAGGTTGTATAG..................................................... t0100381 21 1
......TTGAGGTAGTAGGTTGTATAGTTT.................................................. t0267091 24 1
.......TGAGGTAGTAGGTTGTATAGTT................................................... t0000002 22 1008553
.......TGAGGTAGTAGGTTGTATAGT.................................................... t0000010 21 194056
.......TGAGGTAGTAGGTTGTATAGTTT.................................................. t0000034 23 44415
.......TGAGGTAGTAGGTTGTATAG..................................................... t0000045 20 34644
.......TGAGGTAGTAGGTTGTATA...................................................... t0000271 19 2909
.......TGAGGTAGTAGGTTGTAT....................................................... t0000739 18 717
.......TGAGGTAGTAGGTTGTATAGTTTA................................................. t0001278 24 375
.......TGAGGTAGTAGGTTGTATAGTTTAG................................................ t0083561 25 2
........GAGGTAGTAGGTTGTATAGTT................................................... t0000798 21 652
........GAGGTAGTAGGTTGTATAGT.................................................... t0002434 20 174
........GAGGTAGTAGGTTGTATAGTTT.................................................. t0007399 22 41
........GAGGTAGTAGGTTGTATAG..................................................... t0008520 19 34
........GAGGTAGTAGGTTGTATA...................................................... t0035701 18 5
.........AGGTAGTAGGTTGTATAGTT................................................... t0004395 20 82
.........AGGTAGTAGGTTGTATAGT.................................................... t0004540 19 78
.........AGGTAGTAGGTTGTATAGTTT.................................................. t0051033 21 3
.........AGGTAGTAGGTTGTATAG..................................................... t0221140 18 1
..........GGTAGTAGGTTGTATAGTT................................................... t0000556 19 1040
..........GGTAGTAGGTTGTATAGT.................................................... t0000737 18 719
..........GGTAGTAGGTTGTATAGTTT.................................................. t0015963 20 15
...........GTAGTAGGTTGTATAGTT................................................... t0003581 18 107
...........GTAGTAGGTTGTATAGTTT.................................................. t0418044 19 1
.............................TAGAATTGTATCAAGGGAGATAA............................ t0242939 23 1
.............................TAGAATTGTATCAAGGGAGAT.............................. t0294846 21 1
>ssc-let-7a-2
CACTGTGGGATGAGGTAGTAGGTTGTATAGTTTTAGGGTCACACCCACCACTGGGAGATAACTATACAATCTACTGTCTTTCCTAACGTGAT ssc-let-7a-2 92
(((..(((((.(((..((((((((((((((((...(((.....))).((....))....))))))))))))))))..))))))))..))).. structure -39.70
**********TGAGGTAGTAGGTTGTATAGTT************************************************************ ssc-let-7a 22
.........ATGAGGTAGTAGGTTGTATAGTT............................................................ t0015180 23 16
.........ATGAGGTAGTAGGTTGTATAGT............................................................. t0031008 22 6
..........TGAGGTAGTAGGTTGTATAGTT............................................................ t0000002 22 1008553
..........TGAGGTAGTAGGTTGTATAGT............................................................. t0000010 21 194056
..........TGAGGTAGTAGGTTGTATAGTTT........................................................... t0000034 23 44415
..........TGAGGTAGTAGGTTGTATAG.............................................................. t0000045 20 34644
..........TGAGGTAGTAGGTTGTATA............................................................... t0000271 19 2909
..........TGAGGTAGTAGGTTGTATAGTTTT.......................................................... t0000566 24 1016
..........TGAGGTAGTAGGTTGTAT................................................................ t0000739 18 717
..........TGAGGTAGTAGGTTGTATAGTTTTA......................................................... t0069427 25 2
..........TGAGGTAGTAGGTTGTATAGTTTTAGGGT..................................................... t0202795 29 1
...........GAGGTAGTAGGTTGTATAGTT............................................................ t0000798 21 652
...........GAGGTAGTAGGTTGTATAGT............................................................. t0002434 20 174
...........GAGGTAGTAGGTTGTATAGTTT........................................................... t0007399 22 41
...........GAGGTAGTAGGTTGTATAG.............................................................. t0008520 19 34
...........GAGGTAGTAGGTTGTATA............................................................... t0035701 18 5
...........GAGGTAGTAGGTTGTATAGTTTT.......................................................... t0067563 23 2
............AGGTAGTAGGTTGTATAGTT............................................................ t0004395 20 82
............AGGTAGTAGGTTGTATAGT............................................................. t0004540 19 78
............AGGTAGTAGGTTGTATAGTTT........................................................... t0051033 21 3
............AGGTAGTAGGTTGTATAG.............................................................. t0221140 18 1
.............GGTAGTAGGTTGTATAGTT............................................................ t0000556 19 1040
.............GGTAGTAGGTTGTATAGT............................................................. t0000737 18 719
.............GGTAGTAGGTTGTATAGTTT........................................................... t0015963 20 15
..............GTAGTAGGTTGTATAGTT............................................................ t0003581 18 107
..............GTAGTAGGTTGTATAGTTT........................................................... t0418044 19 1
...............TAGTAGGTTGTATAGTTTTAGG....................................................... t0403687 22 1
................................TTAGGGTCACACCCACCACTGGGAGATAA............................... t0106922 29 1
................................TTAGGGTCACACCCACCACTGGGAG................................... t0421831 25 1
.............................................................CTATACAATCTACTGTCTTTC.......... t0042263 21 4
.............................................................CTATACAATCTACTGTCTTTCC......... t0059513 22 2
.............................................................CTATACAATCTACTGTCTTT........... t0248055 20 1
>ssc-let-7c
TGTGTGCATCCGGGTTGAGGTAGTAGGTTGTATGGTTTAGAGTTACACCGTGGGAGTTAACTGTACAACCTTCTAGCTTTCCTTGGAGCACACT ssc-let-7c 94
.((((((.((((((..(((.(((.(((((((((((((..((.(..(.....)..).))))))))))))))).))).)))..)))))))))))). structure -43.30
***************TGAGGTAGTAGGTTGTATGGTT********************************************************* ssc-let-7c 22
.............GTTGAGGTAGTAGGTTGTATGGT.......................................................... t0018701 23 12
.............GTTGAGGTAGTAGGTTGTATGG........................................................... t0039456 22 4
.............GTTGAGGTAGTAGGTTGTATGGTT......................................................... t0135945 24 1
..............TTGAGGTAGTAGGTTGTATGGT.......................................................... t0000808 22 645
..............TTGAGGTAGTAGGTTGTATGGTT......................................................... t0001236 23 388
..............TTGAGGTAGTAGGTTGTATGG........................................................... t0004482 21 80
..............TTGAGGTAGTAGGTTGTATGGTTT........................................................ t0021964 24 9
..............TTGAGGTAGTAGGTTGTATG............................................................ t0026551 20 7
..............TTGAGGTAGTAGGTTGTAT............................................................. t0047136 19 3
...............TGAGGTAGTAGGTTGTATGGTT......................................................... t0000014 22 164733
...............TGAGGTAGTAGGTTGTATGGT.......................................................... t0000037 21 40421
...............TGAGGTAGTAGGTTGTATGGTTT........................................................ t0000126 23 8914
...............TGAGGTAGTAGGTTGTATGG........................................................... t0000137 20 7338
...............TGAGGTAGTAGGTTGTATG............................................................ t0000472 19 1322
...............TGAGGTAGTAGGTTGTAT............................................................. t0000739 18 717
...............TGAGGTAGTAGGTTGTATGGTTTA....................................................... t0005336 24 63
...............TGAGGTAGTAGGTTGTATGGTTTAGA..................................................... t0058522 26 2
...............TGAGGTAGTAGGTTGTATGGTTTAGAGTT.................................................. t0073282 29 2
...............TGAGGTAGTAGGTTGTATGGTTTAG...................................................... t0313779 25 1
................GAGGTAGTAGGTTGTATGGTT......................................................... t0002643 21 156
................GAGGTAGTAGGTTGTATGGT.......................................................... t0007352 20 41
................GAGGTAGTAGGTTGTATGGTTT........................................................ t0014132 22 17
................GAGGTAGTAGGTTGTATGG........................................................... t0022102 19 9
................GAGGTAGTAGGTTGTATG............................................................ t0370184 18 1
.................AGGTAGTAGGTTGTATGGTT......................................................... t0020832 20 10
.................AGGTAGTAGGTTGTATGGT.......................................................... t0036724 19 5
.................AGGTAGTAGGTTGTATGG........................................................... t0041276 18 4
..................GGTAGTAGGTTGTATGGTT......................................................... t0009388 19 30
..................GGTAGTAGGTTGTATGGT.......................................................... t0045171 18 3
..................GGTAGTAGGTTGTATGGTTT........................................................ t0291524 20 1
...................GTAGTAGGTTGTATGGTT......................................................... t0259808 18 1
............................................................CTGTACAACCTTCTAGCTTTCC............ t0079404 22 2
............................................................CTGTACAACCTTCTAGCTTTCCT........... t0241445 23 1
>ssc-let-7e
GCCCCGGGCTGAGGTAGGAGGTTGTATAGTTGAGGAGGACACCCACGGAGATCACTATACGGCCTCCTAGCTTTCCCCAG ssc-let-7e 80
.....(((..(((.((((((((((((((((.((.(.((....)).).....)))))))))))))))))).)))..))).. structure -37.00
*********TGAGGTAGGAGGTTGTATAGTT************************************************* ssc-let-7e 22
........CTGAGGTAGGAGGTTGTATAGTT................................................. t0020631 23 10
........CTGAGGTAGGAGGTTGTATAGT.................................................. t0088781 22 2
........CTGAGGTAGGAGGTTGTATAG................................................... t0118973 21 1
........CTGAGGTAGGAGGTTGTATAGTTG................................................ t0385625 24 1
.........TGAGGTAGGAGGTTGTATAGTT................................................. t0000072 22 18151
.........TGAGGTAGGAGGTTGTATAGT.................................................. t0000114 21 10130
.........TGAGGTAGGAGGTTGTATAGTTG................................................ t0000122 23 9241
.........TGAGGTAGGAGGTTGTATAGTTGA............................................... t0000392 24 1744
.........TGAGGTAGGAGGTTGTATAG................................................... t0000395 20 1730
.........TGAGGTAGGAGGTTGTATA.................................................... t0005878 19 55
.........TGAGGTAGGAGGTTGTAT..................................................... t0017240 18 13
..........GAGGTAGGAGGTTGTATAGTT................................................. t0014135 21 17
..........GAGGTAGGAGGTTGTATAGTTGA............................................... t0015525 23 15
..........GAGGTAGGAGGTTGTATAGTTG................................................ t0017696 22 13
..........GAGGTAGGAGGTTGTATAGT.................................................. t0021726 20 10
..........GAGGTAGGAGGTTGTATAG................................................... t0087880 19 2
...........AGGTAGGAGGTTGTATAGTT................................................. t0065542 20 2
...........AGGTAGGAGGTTGTATAGTTG................................................ t0156644 21 1
...........AGGTAGGAGGTTGTATAGTTGA............................................... t0272793 22 1
............GGTAGGAGGTTGTATAGT.................................................. t0089132 18 2
............GGTAGGAGGTTGTATAGTT................................................. t0233481 19 1
....................................................CACTATACGGCCTCCTAGCTT....... t0274734 21 1
......................................................CTATACGGCCTCCTAGCTTTCC.... t0014230 22 17
......................................................CTATACGGCCTCCTAGCTTT...... t0312091 20 1
......................................................CTATACGGCCTCCTAGCTTTC..... t0407155 21 1
.......................................................TATACGGCCTCCTAGCTTTCC.... t0196839 21 1
>ssc-let-7f
TGTGGGATGAGGTAGTAGATTGTATAGTTTTAGGGTCATACCCCATCTTGGAGATAACTATACAGTCTACTGTCTTTCCCACG ssc-let-7f 83
.((((((.(((..((((((((((((((((...(((.....))).(((.....)))))))))))))))))))..))))))))). structure -40.70
*******TGAGGTAGTAGATTGTATAGTT****************************************************** ssc-let-7f 22
......ATGAGGTAGTAGATTGTATAGTT...................................................... t0021027 23 10
......ATGAGGTAGTAGATTGTATAG........................................................ t0337076 21 1
.......TGAGGTAGTAGATTGTATAGTT...................................................... t0000005 22 344088
.......TGAGGTAGTAGATTGTATAGT....................................................... t0000021 21 93666
.......TGAGGTAGTAGATTGTATAG........................................................ t0000074 20 17345
.......TGAGGTAGTAGATTGTATAGTTT..................................................... t0000104 23 10678
.......TGAGGTAGTAGATTGTATA......................................................... t0001006 19 494
.......TGAGGTAGTAGATTGTATAGTTTT.................................................... t0003308 24 117
.......TGAGGTAGTAGATTGTAT.......................................................... t0003579 18 107
.......TGAGGTAGTAGATTGTATAGTTTTAGGG................................................ t0161979 28 1
........GAGGTAGTAGATTGTATAGTT...................................................... t0001544 21 303
........GAGGTAGTAGATTGTATAGT....................................................... t0004242 20 87
........GAGGTAGTAGATTGTATAG........................................................ t0009477 19 29
........GAGGTAGTAGATTGTATAGTTT..................................................... t0016085 22 14
.........AGGTAGTAGATTGTATAGTT...................................................... t0007982 20 37
.........AGGTAGTAGATTGTATAGT....................................................... t0012274 19 21
.........AGGTAGTAGATTGTATAG........................................................ t0032245 18 5
.........AGGTAGTAGATTGTATAGTTT..................................................... t0278484 21 1
..........GGTAGTAGATTGTATAGTT...................................................... t0003306 19 117
..........GGTAGTAGATTGTATAGT....................................................... t0007264 18 42
...........GTAGTAGATTGTATAGTT...................................................... t0010520 18 26
............TAGTAGATTGTATAGTTTTAGGGT............................................... t0197115 24 1
.............................TTAGGGTCATACCCCATCTTGG................................ t0111806 22 1
.............................TTAGGGTCATACCCCATCTTGGA............................... t0307189 23 1
.......................................................AACTATACAGTCTACTGTCTTT...... t0103510 22 1
.........................................................CTATACAGTCTACTGTCTTTC..... t0356263 21 1
>ssc-let-7g
GGCTGAGGTAGTAGTTTGTACAGTTTGAGGGTCTATGATACCACCCGGTACAGGAGATAACTGTACAGGCCACTGCCTTG ssc-let-7g 80
....((((((((.((((((((((((.....((((.((.((((....))))))..)))))))))))))))).)))))))). structure -34.70
***TGAGGTAGTAGTTTGTACAGTT******************************************************* ssc-let-7g 22
..CTGAGGTAGTAGTTTGTACAGTT....................................................... t0001557 23 300
..CTGAGGTAGTAGTTTGTACAGT........................................................ t0003066 22 130
..CTGAGGTAGTAGTTTGTACAGTTT...................................................... t0009434 24 30
..CTGAGGTAGTAGTTTGTACAG......................................................... t0028988 21 6
..CTGAGGTAGTAGTTTGTA............................................................ t0132523 18 1
..CTGAGGTAGTAGTTTGTACA.......................................................... t0172019 20 1
..CTGAGGTAGTAGTTTGTAC........................................................... t0408302 19 1
...TGAGGTAGTAGTTTGTACAGTT....................................................... t0000031 22 59324
...TGAGGTAGTAGTTTGTACAGT........................................................ t0000111 21 10229
...TGAGGTAGTAGTTTGTACAGTTT...................................................... t0000132 23 7787
...TGAGGTAGTAGTTTGTACAG......................................................... t0001257 20 381
...TGAGGTAGTAGTTTGTACA.......................................................... t0005015 19 69
...TGAGGTAGTAGTTTGTAC........................................................... t0030898 18 6
...TGAGGTAGTAGTTTGTACAGTTTGAGGGT................................................ t0094002 29 1
...TGAGGTAGTAGTTTGTACAGTTTGAGGGTCT.............................................. t0288899 31 1
...TGAGGTAGTAGTTTGTACAGTTTGAGGGTC............................................... t0354053 30 1
...TGAGGTAGTAGTTTGTACAGTTTG..................................................... t0355133 24 1
....GAGGTAGTAGTTTGTACAGTT....................................................... t0002966 21 135
....GAGGTAGTAGTTTGTACAGT........................................................ t0010475 20 26
....GAGGTAGTAGTTTGTACAGTTT...................................................... t0016847 22 14
....GAGGTAGTAGTTTGTACAG......................................................... t0274504 19 1
.....AGGTAGTAGTTTGTACAGTT....................................................... t0037213 20 4
.....AGGTAGTAGTTTGTACAG......................................................... t0301661 18 1
......GGTAGTAGTTTGTACAGTT....................................................... t0018800 19 12
......GGTAGTAGTTTGTACAGT........................................................ t0051487 18 3
.......GTAGTAGTTTGTACAGTT....................................................... t0048059 18 3
>ssc-let-7i
CTGGCTGAGGTAGTAGTTTGTGCTGTTGGTCGGGTTGTGACATTGCCCGCTGTGGAGATAACTGCGCAAGCTACTGCCTTGCTAG ssc-let-7i 85
(((((.(((((((((((((((((.(((((.(((((.........)))))))........))).)))))))))))))))))))))) structure -42.10
*****TGAGGTAGTAGTTTGTGCT************************************************************* ssc-let-7i 19
....CTGAGGTAGTAGTTTGTGCTGTT.......................................................... t0069120 23 2
....CTGAGGTAGTAGTTTGTGCTGTTG......................................................... t0352684 24 1
....CTGAGGTAGTAGTTTGTGCTG............................................................ t0356805 21 1
....CTGAGGTAGTAGTTTGTGCTGT........................................................... t0383374 22 1
.....TGAGGTAGTAGTTTGTGCTGT........................................................... t0000095 21 12209
.....TGAGGTAGTAGTTTGTGCTGTT.......................................................... t0000189 22 4801
.....TGAGGTAGTAGTTTGTGCTGTTG......................................................... t0000589 23 960
.....TGAGGTAGTAGTTTGTGCTG............................................................ t0000691 20 781
.....TGAGGTAGTAGTTTGTGCT............................................................. t0009439 19 30
.....TGAGGTAGTAGTTTGTGC.............................................................. t0016128 18 14
.....TGAGGTAGTAGTTTGTGCTGTTGG........................................................ t0035626 24 5
.....TGAGGTAGTAGTTTGTGCTGTTGGTCGGGTT................................................. t0068621 31 2
.....TGAGGTAGTAGTTTGTGCTGTTGGT....................................................... t0077283 25 2
.....TGAGGTAGTAGTTTGTGCTGTTGGTC...................................................... t0142886 26 1
......GAGGTAGTAGTTTGTGCTGT........................................................... t0025219 20 8
......GAGGTAGTAGTTTGTGCTGTT.......................................................... t0027699 21 7
......GAGGTAGTAGTTTGTGCTGTTG......................................................... t0033230 22 5
.......AGGTAGTAGTTTGTGCTGT........................................................... t0038285 19 4
.......AGGTAGTAGTTTGTGCTGTT.......................................................... t0118494 20 1
........GGTAGTAGTTTGTGCTGT........................................................... t0002882 18 139
........GGTAGTAGTTTGTGCTGTT.......................................................... t0006868 19 45
........GGTAGTAGTTTGTGCTGTTG......................................................... t0042804 20 4
.........GTAGTAGTTTGTGCTGTT.......................................................... t0044932 18 3
..............................................CCGCTGTGGAGATAACTGCGCAAGCTACTGCCTTGCT.. t0261192 37 1
.............................................................CTGCGCAAGCTACTGCCTTG.... t0075932 20 2
>ssc-mir-1
CCGGTTGACGTACCTGCTTGGGGGACATACTTCTTTATGTGCCCATATGGACCTGCTAAGCTATGGAATGTAAAGAAGTATGTATTTCAGGCTGGGAACTCTCACCGG ssc-mir-1 108
(((((.((.((.((((((((..(.((((((((((((((((..((((((((.....)))...))))).)))))))))))))))).)..))))).))).))))..))))) structure -46.50
***************************************************************TGGAATGTAAAGAAGTATGTA************************ ssc-miR-1 21
..............................................................ATGGAATGTAAAGAAGTATGT......................... t0074279 21 2
..............................................................ATGGAATGTAAAGAAGTATGTAT....................... t0076376 23 2
...............................................................TGGAATGTAAAGAAGTATGTAT....................... t0000040 22 38928
...............................................................TGGAATGTAAAGAAGTATGT......................... t0000334 20 2171
...............................................................TGGAATGTAAAGAAGTATGTA........................ t0000382 21 1827
...............................................................TGGAATGTAAAGAAGTATGTATT...................... t0000511 23 1170
...............................................................TGGAATGTAAAGAAGTATG.......................... t0001803 19 249
...............................................................TGGAATGTAAAGAAGTATGTATTT..................... t0015624 24 15
...............................................................TGGAATGTAAAGAAGTAT........................... t0029293 18 6
................................................................GGAATGTAAAGAAGTATGTAT....................... t0003452 21 112
................................................................GGAATGTAAAGAAGTATGTA........................ t0026154 20 7
................................................................GGAATGTAAAGAAGTATGT......................... t0028479 19 6
................................................................GGAATGTAAAGAAGTATGTATT...................... t0037061 22 4
.................................................................GAATGTAAAGAAGTATGTAT....................... t0113589 20 1
>ssc-mir-100
AGGCCTGTTGCCACAAACCCGTAGATCCGAACTTGTGCTGATAGTGCACACAAGCTTGTGTCTATAGGTATGTGTCTGTG ssc-mir-100 80
...........((((.(((..((((..(((.((((((.((......)))))))).)))..))))..))).))))...... structure -25.30
***************AACCCGTAGATCCGAACTTGTG******************************************* ssc-miR-100 22
...............AACCCGTAGATCCGAACTTGT............................................ t0000167 21 5880
...............AACCCGTAGATCCGAACTTGTG........................................... t0000638 22 869
...............AACCCGTAGATCCGAACTTG............................................. t0002303 20 186
...............AACCCGTAGATCCGAACTTGTGC.......................................... t0007196 23 43
...............AACCCGTAGATCCGAACTT.............................................. t0032954 19 5
...............AACCCGTAGATCCGAACT............................................... t0050041 18 3
...............AACCCGTAGATCCGAACTTGTGCTGA....................................... t0157444 26 1
................ACCCGTAGATCCGAACTTGT............................................ t0004213 20 87
................ACCCGTAGATCCGAACTTGTGC.......................................... t0005786 22 56
................ACCCGTAGATCCGAACTTGTG........................................... t0013400 21 18
................ACCCGTAGATCCGAACTTG............................................. t0056945 19 3
................ACCCGTAGATCCGAACTTGTGCTGA....................................... t0270858 25 1
................ACCCGTAGATCCGAACTT.............................................. t0313537 18 1
>ssc-mir-101-1
GACTGAACTGTCCTTTTTCGGTTATCATGGTACCGATGCTGTATATCTGAAAGGTACAGTACTGTGATAACTGAAGAATGGTGGTGCCATC ssc-mir-101-1 91
...((.((..((.((((((((((((((((((((.(.((((............))))).)))))))))))))))))))).))..))..)).. structure -32.80
******************************************************TACAGTACTGTGATAACTGAA**************** ssc-miR-101 21
.................................................AAAGGTACAGTACTGTGATAACTGA................. t0032327 25 5
..................................................AAGGTACAGTACTGTGATAACTGA................. t0164971 24 1
...................................................AGGTACAGTACTGTGATAACTGA................. t0341115 23 1
....................................................GGTACAGTACTGTGATAACTGA................. t0049680 22 3
....................................................GGTACAGTACTGTGATAACTG.................. t0196815 21 1
.....................................................GTACAGTACTGTGATAACTGA................. t0000134 21 7478
.....................................................GTACAGTACTGTGATAACTGAA................ t0000315 22 2359
.....................................................GTACAGTACTGTGATAACTG.................. t0001027 20 480
.....................................................GTACAGTACTGTGATAACTGAAG............... t0005396 23 62
.....................................................GTACAGTACTGTGATAACT................... t0011592 19 22
.....................................................GTACAGTACTGTGATAACTGAAGA.............. t0063480 24 2
.....................................................GTACAGTACTGTGATAAC.................... t0390512 18 1
......................................................TACAGTACTGTGATAACTGAAG............... t0000079 22 15725
......................................................TACAGTACTGTGATAACTGAA................ t0000258 21 3195
......................................................TACAGTACTGTGATAACTGA................. t0000288 20 2700
......................................................TACAGTACTGTGATAACTGAAGA.............. t0000297 23 2551
......................................................TACAGTACTGTGATAACTGAAGAA............. t0008932 24 32
......................................................TACAGTACTGTGATAACTG.................. t0009686 19 29
......................................................TACAGTACTGTGATAACT................... t0048674 18 3
......................................................TACAGTACTGTGATAACTGAAGAAT............ t0061616 25 2
.......................................................ACAGTACTGTGATAACTGAAG............... t0007079 21 44
.......................................................ACAGTACTGTGATAACTGAAGA.............. t0019351 22 11
.......................................................ACAGTACTGTGATAACTGAA................ t0029812 20 6
.......................................................ACAGTACTGTGATAACTGA................. t0034962 19 5
........................................................CAGTACTGTGATAACTGAAGA.............. t0017766 21 13
........................................................CAGTACTGTGATAACTGAAG............... t0026321 20 7
........................................................CAGTACTGTGATAACTGAA................ t0044614 19 3
........................................................CAGTACTGTGATAACTGAAGAA............. t0060824 22 2
........................................................CAGTACTGTGATAACTGA................. t0274847 18 1
........................................................CAGTACTGTGATAACTGAAGAAT............ t0345376 23 1
.........................................................AGTACTGTGATAACTGAAG............... t0034712 19 5
.........................................................AGTACTGTGATAACTGAAGA.............. t0074194 20 2
..........................................................GTACTGTGATAACTGAAG............... t0313547 18 1
..........................................................GTACTGTGATAACTGAAGA.............. t0336998 19 1
>ssc-mir-101-2
GGCTGCCCTGGCTCAGTTATCACAGTGCTGATGCTGTCCATTCTAAAGGTACAGTACTGTGATAACTGAAGGATGGCAGCC ssc-mir-101-2 81
(((((((.....((((((((((((((((((.((((............)))))))))))))))))))))).....))))))) structure -45.40
*************************************************TACAGTACTGTGATAACTGAA*********** ssc-miR-101 21
............TCAGTTATCACAGTGCTGATGC............................................... t0017825 22 13
............TCAGTTATCACAGTGCTGATG................................................ t0053824 21 3
............TCAGTTATCACAGTGCTGATGCT.............................................. t0057246 23 2
.............CAGTTATCACAGTGCTGATGC............................................... t0041707 21 4
.............CAGTTATCACAGTGCTGATGCT.............................................. t0180681 22 1
.............CAGTTATCACAGTGCTGATG................................................ t0234057 20 1
..........................................CTAAAGGTACAGTACTGTGATAACTGA............ t0060886 27 2
...........................................TAAAGGTACAGTACTGTGATAACTGAA........... t0250342 27 1
............................................AAAGGTACAGTACTGTGATAACTGA............ t0032327 25 5
.............................................AAGGTACAGTACTGTGATAACTGA............ t0164971 24 1
..............................................AGGTACAGTACTGTGATAACTGA............ t0341115 23 1
...............................................GGTACAGTACTGTGATAACTGA............ t0049680 22 3
...............................................GGTACAGTACTGTGATAACTG............. t0196815 21 1
................................................GTACAGTACTGTGATAACTGA............ t0000134 21 7478
................................................GTACAGTACTGTGATAACTGAA........... t0000315 22 2359
................................................GTACAGTACTGTGATAACTG............. t0001027 20 480
................................................GTACAGTACTGTGATAACTGAAG.......... t0005396 23 62
................................................GTACAGTACTGTGATAACT.............. t0011592 19 22
................................................GTACAGTACTGTGATAAC............... t0390512 18 1
.................................................TACAGTACTGTGATAACTGAAG.......... t0000079 22 15725
.................................................TACAGTACTGTGATAACTGAA........... t0000258 21 3195
.................................................TACAGTACTGTGATAACTGA............ t0000288 20 2700
.................................................TACAGTACTGTGATAACTG............. t0009686 19 29
.................................................TACAGTACTGTGATAACTGAAGG......... t0016004 23 15
.................................................TACAGTACTGTGATAACTGAAGGA........ t0026941 24 7
.................................................TACAGTACTGTGATAACT.............. t0048674 18 3
..................................................ACAGTACTGTGATAACTGAAG.......... t0007079 21 44
..................................................ACAGTACTGTGATAACTGAA........... t0029812 20 6
..................................................ACAGTACTGTGATAACTGA............ t0034962 19 5
...................................................CAGTACTGTGATAACTGAAG.......... t0026321 20 7
...................................................CAGTACTGTGATAACTGAA........... t0044614 19 3
...................................................CAGTACTGTGATAACTGA............ t0274847 18 1
....................................................AGTACTGTGATAACTGAAG.......... t0034712 19 5
.....................................................GTACTGTGATAACTGAAG.......... t0313547 18 1
>ssc-mir-103-1
CTTACTGCCCTCGGCTTCTTTACAGTGCTGCCTTGTTGCATATGGATCAAGCAGCATTGTACAGGGCTATGAAGGCACTGAG ssc-mir-103-1 82
((((.((((.((((((.((.(((((((((((.(((.(.(....).).)))))))))))))).))))))..)).)))).)))) structure -33.40
*************************************************AGCAGCATTGTACAGGGCTATGA********** ssc-miR-103 23
........................................TATGGATCAAGCAGCATTGTACAGGGCTATGA.......... t0079334 32 2
................................................AAGCAGCATTGTACAGGGCTATGA.......... t0032157 24 5
................................................AAGCAGCATTGTACAGGGCTATG........... t0234615 23 1
.................................................AGCAGCATTGTACAGGGCTATGA.......... t0000025 23 74114
.................................................AGCAGCATTGTACAGGGCTATG........... t0000206 22 4396
.................................................AGCAGCATTGTACAGGGCTATGAA......... t0002336 24 183
.................................................AGCAGCATTGTACAGGGCTAT............ t0003131 21 126
.................................................AGCAGCATTGTACAGGGCTATGAAG........ t0022117 25 9
.................................................AGCAGCATTGTACAGGGCT.............. t0026149 19 7
.................................................AGCAGCATTGTACAGGGCTA............. t0030930 20 6
..................................................GCAGCATTGTACAGGGCTATGA.......... t0002276 22 188
..................................................GCAGCATTGTACAGGGCTATG........... t0026218 21 7
...................................................CAGCATTGTACAGGGCTATGA.......... t0002313 21 185
...................................................CAGCATTGTACAGGGCTATGAA......... t0026503 22 7
...................................................CAGCATTGTACAGGGCTATG........... t0029937 20 6
....................................................AGCATTGTACAGGGCTATGA.......... t0009912 20 28
....................................................AGCATTGTACAGGGCTAT............ t0364722 18 1
.....................................................GCATTGTACAGGGCTATGA.......... t0005103 19 67
.....................................................GCATTGTACAGGGCTATG........... t0036807 18 5
......................................................CATTGTACAGGGCTATGA.......... t0015391 18 15
>ssc-mir-103-2
TGTGCTTTCAGCTTCTTTACAGTGCTGCCTTGTAGCATTCAGGTCAAGCAGCATTGTACAGGGCTATGAAAGAACTAAGA ssc-mir-103-2 80
.((.(((((((((.((.(((((((((((((((.......))))....))))))))))).)))))..)))))).))..... structure -28.50
**********************************************AGCAGCATTGTACAGGGCTATGA*********** ssc-miR-103 23
.........AGCTTCTTTACAGTGCTGCCTTGT............................................... t0167623 24 1
.............................................AAGCAGCATTGTACAGGGCTATGA........... t0032157 24 5
.............................................AAGCAGCATTGTACAGGGCTATG............ t0234615 23 1
..............................................AGCAGCATTGTACAGGGCTATGA........... t0000025 23 74114
..............................................AGCAGCATTGTACAGGGCTATG............ t0000206 22 4396
..............................................AGCAGCATTGTACAGGGCTATGAA.......... t0002336 24 183
..............................................AGCAGCATTGTACAGGGCTAT............. t0003131 21 126
..............................................AGCAGCATTGTACAGGGCTATGAAA......... t0012334 25 21
..............................................AGCAGCATTGTACAGGGCT............... t0026149 19 7
..............................................AGCAGCATTGTACAGGGCTA.............. t0030930 20 6
..............................................AGCAGCATTGTACAGGGCTATGAAAGA....... t0219365 27 1
...............................................GCAGCATTGTACAGGGCTATGA........... t0002276 22 188
...............................................GCAGCATTGTACAGGGCTATG............ t0026218 21 7
................................................CAGCATTGTACAGGGCTATGA........... t0002313 21 185
................................................CAGCATTGTACAGGGCTATGAA.......... t0026503 22 7
................................................CAGCATTGTACAGGGCTATG............ t0029937 20 6
................................................CAGCATTGTACAGGGCTATGAAA......... t0085162 23 2
.................................................AGCATTGTACAGGGCTATGA........... t0009912 20 28
.................................................AGCATTGTACAGGGCTATGAAA......... t0096684 22 1
.................................................AGCATTGTACAGGGCTAT............. t0364722 18 1
..................................................GCATTGTACAGGGCTATGA........... t0005103 19 67
..................................................GCATTGTACAGGGCTATG............ t0036807 18 5
...................................................CATTGTACAGGGCTATGA........... t0015391 18 15
>ssc-mir-105-1
TGTGCATCGTAGTCAAATGCTCAGACTCCTGTGGTGGCTGCTCATGCACCACGGATGTTTGAGCATGTGCTACGGTGTCTA ssc-mir-105-1 81
...(((((((((.((.((((((((((..((((((((.(.......)))))))))..)))))))))).)))))))))))... structure -43.40
************TCAAATGCTCAGACTCCTGT************************************************* ssc-miR-105-1 20
............TCAAATGCTCAGACTCCTGTGGT.............................................. t0218714 23 1
>ssc-mir-106a
CCTTGGCCGTGTAAAAGTGCTTACAGTGCAGGTAGCTTTTTGAGATCTACTGCAATGCAAGCACTTCTTACATTACCATGG ssc-mir-106a 81
((.(((..((((((((((((((.((.(((((.(((.((.....)).)))))))).)).)))))))).))))))..))).)) structure -30.40
************AAAAGTGCTTACAGTGCAGGTAGC********************************************* ssc-miR-106a 24
............AAAAGTGCTTACAGTGCAGGTAG.............................................. t0015449 23 15
............AAAAGTGCTTACAGTGCAGG................................................. t0225278 20 1
............AAAAGTGCTTACAGTGCAGGTA............................................... t0338260 22 1
............AAAAGTGCTTACAGTGCAGGT................................................ t0348844 21 1
.............AAAGTGCTTACAGTGCAGGTAG.............................................. t0019903 22 11
.............AAAGTGCTTACAGTGCAGGTAGC............................................. t0218616 23 1
...............................................TACTGCAATGCAAGCACTTCT............. t0204870 21 1
...............................................TACTGCAATGCAAGCACTTC.............. t0219699 20 1
................................................ACTGCAATGCAAGCACTTCTT............ t0106380 21 1
>ssc-mir-107
TTCTCTCTGCTTTCAGCTTCTTTACAGTGTTGCCTTGTGGCATGGAGTTCAAGCAGCATTGTACAGGGCTATCAAAGCACAGAGAGC ssc-mir-107 87
((((((.((((((.((((.((.(((((((((((.(((.(((.....))))))))))))))))).))))))...)))))).)))))). structure -35.10
***************************************************AGCAGCATTGTACAGGGCTATCA************* ssc-miR-107 23
...................................................AGCAGCATTGTACAGGGCTATCA............. t0002255 23 189
...................................................AGCAGCATTGTACAGGGCTATC.............. t0002334 22 183
...................................................AGCAGCATTGTACAGGGCTAT............... t0003131 21 126
...................................................AGCAGCATTGTACAGGGCTATCAA............ t0020950 24 10
...................................................AGCAGCATTGTACAGGGCT................. t0026149 19 7
...................................................AGCAGCATTGTACAGGGCTA................ t0030930 20 6
...................................................AGCAGCATTGTACAGGGCTATCAAA........... t0236677 25 1
....................................................GCAGCATTGTACAGGGCTATC.............. t0100642 21 1
......................................................AGCATTGTACAGGGCTAT............... t0364722 18 1
>ssc-mir-10a
TCTGTATATACCCTGTAGATCCGAATTTGTGTAAGGAATTTTGTGGTCACAAATTCGTATCTAGGGGAATATGTAGTTGA ssc-mir-10a 80
.((((((((.((((.(((((.((((((((((................)))))))))).))))))))).)))))))).... structure -26.69
********TACCCTGTAGATCCGAATTTGT************************************************** ssc-miR-10a 22
.......ATACCCTGTAGATCCGAATTTGT.................................................. t0000333 23 2172
.......ATACCCTGTAGATCCGAATTTG................................................... t0000375 22 1862
.......ATACCCTGTAGATCCGAATTTGTG................................................. t0004868 24 71
.......ATACCCTGTAGATCCGAATTTGTGT................................................ t0018652 25 12
.......ATACCCTGTAGATCCGAATTT.................................................... t0019893 21 11
.......ATACCCTGTAGATCCGAATT..................................................... t0086663 20 2
........TACCCTGTAGATCCGAATTTGT.................................................. t0000017 22 133284
........TACCCTGTAGATCCGAATTTGTG................................................. t0000035 23 42455
........TACCCTGTAGATCCGAATTTG................................................... t0000109 21 10281
........TACCCTGTAGATCCGAATTTGTGT................................................ t0000143 24 6858
........TACCCTGTAGATCCGAATTT.................................................... t0002225 20 192
........TACCCTGTAGATCCGAATT..................................................... t0009955 19 28
........TACCCTGTAGATCCGAAT...................................................... t0011475 18 23
........TACCCTGTAGATCCGAATTTGTGTA............................................... t0019456 25 11
........TACCCTGTAGATCCGAATTTGTGTAA.............................................. t0063921 26 2
.........ACCCTGTAGATCCGAATTTGTG................................................. t0000056 22 24388
.........ACCCTGTAGATCCGAATTTGT.................................................. t0000088 21 13255
.........ACCCTGTAGATCCGAATTTGTGT................................................ t0000163 23 5975
.........ACCCTGTAGATCCGAATTTG................................................... t0000623 20 893
.........ACCCTGTAGATCCGAATTTGTGTA............................................... t0012852 24 20
.........ACCCTGTAGATCCGAATTT.................................................... t0018883 19 12
.........ACCCTGTAGATCCGAATTTGTGTAA.............................................. t0062281 25 2
.........ACCCTGTAGATCCGAATT..................................................... t0090956 18 2
..........CCCTGTAGATCCGAATTTGTG................................................. t0004016 21 94
..........CCCTGTAGATCCGAATTTGT.................................................. t0005426 20 62
..........CCCTGTAGATCCGAATTTGTGT................................................ t0008679 22 33
..........CCCTGTAGATCCGAATTTG................................................... t0379882 19 1
...........CCTGTAGATCCGAATTTGT.................................................. t0013444 19 18
...........CCTGTAGATCCGAATTTGTG................................................. t0014391 20 17
...........CCTGTAGATCCGAATTTGTGT................................................ t0020777 21 10
...........CCTGTAGATCCGAATTTG................................................... t0040187 18 4
............CTGTAGATCCGAATTTGT.................................................. t0008648 18 33
............CTGTAGATCCGAATTTGTG................................................. t0016369 19 14
............CTGTAGATCCGAATTTGTGT................................................ t0418754 20 1
.............TGTAGATCCGAATTTGTGT................................................ t0016664 19 14
.............TGTAGATCCGAATTTGTG................................................. t0018251 18 12
.............................TGTAAGGAATTTTGTGGTCACA............................. t0082057 22 2
..............................GTAAGGAATTTTGTGGTCA............................... t0193180 19 1
...............................................CACAAATTCGTATCTAGGGGA............ t0244540 21 1
................................................ACAAATTCGTATCTAGGGGAAT.......... t0073017 22 2
................................................ACAAATTCGTATCTAGGGGA............ t0082364 20 2
.................................................CAAATTCGTATCTAGGGGAAT.......... t0004532 21 78
.................................................CAAATTCGTATCTAGGGGAA........... t0027269 20 7
.................................................CAAATTCGTATCTAGGGGA............ t0029649 19 6
.................................................CAAATTCGTATCTAGGGG............. t0068911 18 2
.................................................CAAATTCGTATCTAGGGGAATA......... t0084626 22 2
..................................................AAATTCGTATCTAGGGGAAT.......... t0018234 20 12
..................................................AAATTCGTATCTAGGGGA............ t0111150 18 1
..................................................AAATTCGTATCTAGGGGAATA......... t0296269 21 1
..................................................AAATTCGTATCTAGGGGAATATG....... t0326888 23 1
...................................................AATTCGTATCTAGGGGAAT.......... t0291000 19 1
>ssc-mir-10b
GTCTATATATACCCTGTAGAACCGAATTTGTGTGGTATCCACATAGTCACAGATTCGATTCTAGGGGAATATATGGTCGA ssc-mir-10b 80
(.((((((((.((((.(((((.((((((((((..((......))...)))))))))).))))))))).)))))))).).. structure -31.60
*********TACCCTGTAGAACCGAATTTGT************************************************* ssc-miR-10b 22
........ATACCCTGTAGAACCGAATTTGT................................................. t0021666 23 10
........ATACCCTGTAGAACCGAATTTGTG................................................ t0351469 24 1
.........TACCCTGTAGAACCGAATTTGT................................................. t0000011 22 192864
.........TACCCTGTAGAACCGAATTTGTG................................................ t0000069 23 18230
.........TACCCTGTAGAACCGAATTTG.................................................. t0000166 21 5883
.........TACCCTGTAGAACCGAATTTGTGT............................................... t0000373 24 1879
.........TACCCTGTAGAACCGAATTT................................................... t0000730 20 728
.........TACCCTGTAGAACCGAATT.................................................... t0003549 19 108
.........TACCCTGTAGAACCGAAT..................................................... t0004732 18 74
.........TACCCTGTAGAACCGAATTTGTGTG.............................................. t0056825 25 3
.........TACCCTGTAGAACCGAATTTGTGTGGT............................................ t0271926 27 1
.........TACCCTGTAGAACCGAATTTGTGTGG............................................. t0286467 26 1
..........ACCCTGTAGAACCGAATTTGT................................................. t0000128 21 8583
..........ACCCTGTAGAACCGAATTTGTG................................................ t0000133 22 7589
..........ACCCTGTAGAACCGAATTTGTGT............................................... t0000223 23 3861
..........ACCCTGTAGAACCGAATTTG.................................................. t0001920 20 229
..........ACCCTGTAGAACCGAATTT................................................... t0013825 19 18
..........ACCCTGTAGAACCGAATTTGTGTG.............................................. t0036335 24 5
..........ACCCTGTAGAACCGAATTTGTGTGG............................................. t0037364 25 4
..........ACCCTGTAGAACCGAATT.................................................... t0118898 18 1
...........CCCTGTAGAACCGAATTTGT................................................. t0006328 20 50
...........CCCTGTAGAACCGAATTTGTG................................................ t0015921 21 15
...........CCCTGTAGAACCGAATTTGTGT............................................... t0035994 22 5
...........CCCTGTAGAACCGAATTTG.................................................. t0206204 19 1
............CCTGTAGAACCGAATTTGT................................................. t0009411 19 30
............CCTGTAGAACCGAATTTGTG................................................ t0023075 20 9
............CCTGTAGAACCGAATTTGTGT............................................... t0077966 21 2
............CCTGTAGAACCGAATTTGTGTGG............................................. t0322469 23 1
.............CTGTAGAACCGAATTTGT................................................. t0007493 18 40
.............CTGTAGAACCGAATTTGTG................................................ t0031360 19 6
.............CTGTAGAACCGAATTTGTGT............................................... t0106602 20 1
..............TGTAGAACCGAATTTGTG................................................ t0018218 18 12
..............TGTAGAACCGAATTTGTGT............................................... t0086072 19 2
...............................................CACAGATTCGATTCTAGGGGAA........... t0394452 22 1
................................................ACAGATTCGATTCTAGGGGAAT.......... t0014747 22 16
................................................ACAGATTCGATTCTAGGGGAA........... t0033063 21 5
................................................ACAGATTCGATTCTAGGGGA............ t0058228 20 2
.................................................CAGATTCGATTCTAGGGGAAT.......... t0016959 21 13
.................................................CAGATTCGATTCTAGGGGAATA......... t0084007 22 2
.................................................CAGATTCGATTCTAGGGGA............ t0324867 19 1
..................................................AGATTCGATTCTAGGGGAATA......... t0041158 21 4
..................................................AGATTCGATTCTAGGGGAATAT........ t0053495 22 3
..................................................AGATTCGATTCTAGGGGAAT.......... t0058268 20 2
>ssc-mir-122
CCTTAGCAGAGCTGTGGAGTGTGACAATGGTGTTTGTGTCCAAACTATCAAACGCCATTATCACACTAAATAGCTACTGTTAGGC ssc-mir-122 85
.((((((((((((((..(((((((.(((((((((((.((....))...))))))))))).)))))))..)))))).)))))))). structure -44.20
**************TGGAGTGTGACAATGGTGTTTGT************************************************ ssc-miR-122 23
..............TGGAGTGTGACAATGGTGTTTG................................................. t0016329 22 14
..............TGGAGTGTGACAATGGTGTTTGT................................................ t0020828 23 10
..............TGGAGTGTGACAATGGTGTTT.................................................. t0023816 21 8
...............GGAGTGTGACAATGGTGTTTG................................................. t0136768 21 1
>ssc-mir-1224
CCTACCCTTGGTGAGGACTCGGGAGGTGGAGGGTGGCGCTGCCAGAGCCAGGGCACTGTCTCAGCTCGCTTCTCCCCCCACCTCCTCTCTCCTCAGGTGCGGTTGCAG ssc-mir-1224 108
((((((.....((((((...(((((((((.(((.((((..((..(((.(((....))).))).)).))))...))).)))))))))...)))))))))).))...... structure -51.00
******************************************************************************CACCTCCTCTCTCCTCAGGT********** ssc-miR-1224 20
..........GTGAGGACTCGGGAGGTGGAGGGT.......................................................................... t0255204 24 1
>ssc-mir-125a
GGCCTCTGAGTCCCTGAGACCCTTTAACCTGTGAGGACATCCAGGGTCACAGGTGAGGTTCTTGGGAGCCTGGCGTCCGG ssc-mir-125a 80
.(((...(.(..((..(((.((((..((((((((((....))....)))))))))))).)))..))..)).)))...... structure -33.80
**********TCCCTGAGACCCTTTAACCTGTG*********************************************** ssc-miR-125a 23
..........TCCCTGAGACCCTTTAACCTGT................................................ t0000221 22 3935
..........TCCCTGAGACCCTTTAACCTGTG............................................... t0000356 23 1983
..........TCCCTGAGACCCTTTAACCTG................................................. t0000769 21 679
..........TCCCTGAGACCCTTTAACCTGTGA.............................................. t0001080 24 454
..........TCCCTGAGACCCTTTAACCT.................................................. t0013356 20 19
..........TCCCTGAGACCCTTTAACC................................................... t0064651 19 2
..........TCCCTGAGACCCTTTAAC.................................................... t0422958 18 1
...........CCCTGAGACCCTTTAACCTGTG............................................... t0047171 22 3
...........CCCTGAGACCCTTTAACCTGT................................................ t0053590 21 3
...........CCCTGAGACCCTTTAACCTGTGA.............................................. t0067532 23 2
...........CCCTGAGACCCTTTAACCTG................................................. t0224803 20 1
............CCTGAGACCCTTTAACCTGT................................................ t0004356 20 83
............CCTGAGACCCTTTAACCTGTG............................................... t0006938 21 45
............CCTGAGACCCTTTAACCTG................................................. t0018822 19 12
............CCTGAGACCCTTTAACCTGTGA.............................................. t0021138 22 10
.............CTGAGACCCTTTAACCTGT................................................ t0034395 19 5
.............CTGAGACCCTTTAACCTGTG............................................... t0373372 20 1
..............TGAGACCCTTTAACCTGT................................................ t0005765 18 57
..............TGAGACCCTTTAACCTGTG............................................... t0007398 19 41
..............TGAGACCCTTTAACCTGTGA.............................................. t0052552 20 3
................................................ACAGGTGAGGTTCTTGGGAGC........... t0009982 21 28
................................................ACAGGTGAGGTTCTTGGGAGCC.......... t0018048 22 12
................................................ACAGGTGAGGTTCTTGGGAG............ t0034187 20 5
................................................ACAGGTGAGGTTCTTGGGA............. t0419058 19 1
.................................................CAGGTGAGGTTCTTGGGAGC........... t0374730 20 1
>ssc-mir-125b-1
CCTCTCAGTCCCTGAGACCCTAACTTGTGATGTTTACCGTTTAAATCCACGGGTTAGGCTCTTGGGAGCTGCGAGCCGTG ssc-mir-125b-1 80
.(((.(((..((..(((.(((((((((((..(((((.....))))).))))))))))).)))..))..))).)))..... structure -35.80
********TCCCTGAGACCCTAACTTGTGA************************************************** ssc-miR-125b 22
........TCCCTGAGACCCTAACTTGTGA.................................................. t0000106 22 10350
........TCCCTGAGACCCTAACTTGTG................................................... t0000360 21 1963
........TCCCTGAGACCCTAACTTGT.................................................... t0001786 20 252
........TCCCTGAGACCCTAACTTG..................................................... t0012097 19 21
........TCCCTGAGACCCTAACTTGTGAT................................................. t0017127 23 13
........TCCCTGAGACCCTAACTTGTGATG................................................ t0330076 24 1
........TCCCTGAGACCCTAACTT...................................................... t0381659 18 1
.........CCCTGAGACCCTAACTTGTGA.................................................. t0026687 21 7
.........CCCTGAGACCCTAACTTGTG................................................... t0034934 20 5
.........CCCTGAGACCCTAACTTGT.................................................... t0410526 19 1
..........CCTGAGACCCTAACTTGTGA.................................................. t0005665 20 58
..........CCTGAGACCCTAACTTGTG................................................... t0013224 19 19
...........CTGAGACCCTAACTTGTGA.................................................. t0017331 19 13
...........CTGAGACCCTAACTTGTG................................................... t0320645 18 1
............TGAGACCCTAACTTGTGA.................................................. t0004149 18 89
...............................................CACGGGTTAGGCTCTTGGGAG............ t0186426 21 1
................................................ACGGGTTAGGCTCTTGGGAG............ t0013242 20 19
................................................ACGGGTTAGGCTCTTGGGAGC........... t0029897 21 6
................................................ACGGGTTAGGCTCTTGGGAGCT.......... t0036910 22 5
................................................ACGGGTTAGGCTCTTGGGA............. t0073799 19 2
>ssc-mir-125b-2
ACCAGACTTTTCCTAGTCCCTGAGACCCTAACTTGTGAGGTATTTTAGTAACATCACAAGTCAGGCTCTTGGGACCTAGGCGGAGGGGA ssc-mir-125b-2 89
.((...(((..(((((..((..(((.(((.((((((((..(((....)))...)))))))).))).)))..))..)))))..))).)). structure -40.60
****************TCCCTGAGACCCTAACTTGTGA*************************************************** ssc-miR-125b 22
................TCCCTGAGACCCTAACTTGTGA................................................... t0000106 22 10350
................TCCCTGAGACCCTAACTTGTG.................................................... t0000360 21 1963
................TCCCTGAGACCCTAACTTGT..................................................... t0001786 20 252
................TCCCTGAGACCCTAACTTG...................................................... t0012097 19 21
................TCCCTGAGACCCTAACTTGTGAG.................................................. t0040631 23 4
................TCCCTGAGACCCTAACTT....................................................... t0381659 18 1
.................CCCTGAGACCCTAACTTGTGA................................................... t0026687 21 7
.................CCCTGAGACCCTAACTTGTG.................................................... t0034934 20 5
.................CCCTGAGACCCTAACTTGT..................................................... t0410526 19 1
..................CCTGAGACCCTAACTTGTGA................................................... t0005665 20 58
..................CCTGAGACCCTAACTTGTG.................................................... t0013224 19 19
..................CCTGAGACCCTAACTTGTGAGGT................................................ t0196392 23 1
...................CTGAGACCCTAACTTGTGA................................................... t0017331 19 13
...................CTGAGACCCTAACTTGTG.................................................... t0320645 18 1
...................CTGAGACCCTAACTTGTGAGGT................................................ t0374474 22 1
....................TGAGACCCTAACTTGTGA................................................... t0004149 18 89
....................................................ATCACAAGTCAGGCTCTTGGGAC.............. t0011622 23 22
....................................................ATCACAAGTCAGGCTCTTGGGA............... t0011666 22 22
....................................................ATCACAAGTCAGGCTCTTGG................. t0022240 20 9
....................................................ATCACAAGTCAGGCTCTTGGG................ t0024480 21 8
.....................................................TCACAAGTCAGGCTCTTGGGAC.............. t0004601 22 77
.....................................................TCACAAGTCAGGCTCTTGGGA............... t0011566 21 23
.....................................................TCACAAGTCAGGCTCTTGGGACC............. t0060304 23 2
.....................................................TCACAAGTCAGGCTCTTGGG................ t0242612 20 1
......................................................CACAAGTCAGGCTCTTGGGACC............. t0268070 22 1
......................................................CACAAGTCAGGCTCTTGGGAC.............. t0394089 21 1
.......................................................ACAAGTCAGGCTCTTGGGACC............. t0001020 21 484
.......................................................ACAAGTCAGGCTCTTGGGACCT............ t0002684 22 153
.......................................................ACAAGTCAGGCTCTTGGGAC.............. t0002902 20 138
.......................................................ACAAGTCAGGCTCTTGGGACCTA........... t0017334 23 13
.......................................................ACAAGTCAGGCTCTTGGGA............... t0023219 19 9
.......................................................ACAAGTCAGGCTCTTGGG................ t0078181 18 2
........................................................CAAGTCAGGCTCTTGGGACC............. t0029485 20 6
........................................................CAAGTCAGGCTCTTGGGACCT............ t0038892 21 4
>ssc-mir-126
CGACGGGACATTATTACTTTTGGTACGCGCTGTGACACTTCAAACTCGTACCGTGAGTAATAATGCGCTGTCG ssc-mir-126 73
(((((((.(((((((((((.(((((((.(...(((....)))..).))))))).)))))))))))).)))))) structure -32.20
********CATTATTACTTTTGGTACGCG******************************************** ssc-miR-126* 21
*********************************************TCGTACCGTGAGTAATAATGCG****** ssc-miR-126 22
.......ACATTATTACTTTTGGTACGCG............................................ t0073374 22 2
.......ACATTATTACTTTTGGTACGC............................................. t0357435 21 1
........CATTATTACTTTTGGTACGC............................................. t0000771 20 676
........CATTATTACTTTTGGTACGCG............................................ t0000815 21 636
........CATTATTACTTTTGGTACGCGC........................................... t0004240 22 87
........CATTATTACTTTTGGTACG.............................................. t0036250 19 5
........CATTATTACTTTTGGTACGCGCTGTG....................................... t0095428 26 1
........CATTATTACTTTTGGTACGCGCT.......................................... t0176964 23 1
.........ATTATTACTTTTGGTACGCG............................................ t0083996 20 2
.........ATTATTACTTTTGGTACGCGC........................................... t0319146 21 1
.........ATTATTACTTTTGGTACGC............................................. t0368008 19 1
........................ACGCGCTGTGACACTTCA............................... t0148056 18 1
............................................CTCGTACCGTGAGTAATAATGC....... t0000428 22 1538
............................................CTCGTACCGTGAGTAATAATGCG...... t0000559 23 1039
............................................CTCGTACCGTGAGTAATAATG........ t0005916 21 55
............................................CTCGTACCGTGAGTAATAAT......... t0068718 20 2
............................................CTCGTACCGTGAGTAATAATGCGC..... t0171070 24 1
.............................................TCGTACCGTGAGTAATAATGCG...... t0000054 22 24940
.............................................TCGTACCGTGAGTAATAATGC....... t0000086 21 14156
.............................................TCGTACCGTGAGTAATAATG........ t0000757 20 688
.............................................TCGTACCGTGAGTAATAAT......... t0008413 19 34
.............................................TCGTACCGTGAGTAATAATGCGC..... t0012340 23 21
.............................................TCGTACCGTGAGTAATAA.......... t0049396 18 3
..............................................CGTACCGTGAGTAATAATGCG...... t0000301 21 2507
..............................................CGTACCGTGAGTAATAATGC....... t0001007 20 492
..............................................CGTACCGTGAGTAATAATG........ t0021773 19 9
..............................................CGTACCGTGAGTAATAAT......... t0023879 18 8
..............................................CGTACCGTGAGTAATAATGCGC..... t0032321 22 5
...............................................GTACCGTGAGTAATAATGCG...... t0004220 20 87
...............................................GTACCGTGAGTAATAATGC....... t0007517 19 40
...............................................GTACCGTGAGTAATAATG........ t0198690 18 1
>ssc-mir-127
ATCGCTGTCTCCAGCCTGCTGAAGCTCAGAGGGCTCTGATTCAGAAAGATCATCGGATCCGTCTGAGCTTGGCTGGTCGG ssc-mir-127 80
....(((...((((((.....(((((((((.((.((((((((.....))..)))))).)).))))))))))))))).))) structure -36.70
****************************************************TCGGATCCGTCTGAGCTTGGCT****** ssc-miR-127 22
................TGCTGAAGCTCAGAGGGCTCTGA......................................... t0008553 23 34
................TGCTGAAGCTCAGAGGGCTCTGAT........................................ t0086213 24 2
................TGCTGAAGCTCAGAGGGCTCTG.......................................... t0355237 22 1
.................GCTGAAGCTCAGAGGGCTCTGA......................................... t0141845 22 1
..................CTGAAGCTCAGAGGGCTCTGAT........................................ t0005678 22 58
..................CTGAAGCTCAGAGGGCTCTGA......................................... t0010441 21 26
..................CTGAAGCTCAGAGGGCTCTGATT....................................... t0024117 23 8
...................TGAAGCTCAGAGGGCTCTGAT........................................ t0070404 21 2
....................GAAGCTCAGAGGGCTCTGATTCA..................................... t0224178 23 1
....................GAAGCTCAGAGGGCTCTGA......................................... t0403155 19 1
..................................................CATCGGATCCGTCTGAGCTTGGC....... t0170738 23 1
...................................................ATCGGATCCGTCTGAGCTTGGC....... t0053305 22 3
....................................................TCGGATCCGTCTGAGCTTGGC....... t0000274 21 2855
....................................................TCGGATCCGTCTGAGCTTGG........ t0000850 20 608
....................................................TCGGATCCGTCTGAGCTTGGCT...... t0001209 22 396
....................................................TCGGATCCGTCTGAGCTTGGCTG..... t0008654 23 33
....................................................TCGGATCCGTCTGAGCTTG......... t0054810 19 3
.....................................................CGGATCCGTCTGAGCTTGGC....... t0007828 20 38
.....................................................CGGATCCGTCTGAGCTTGGCT...... t0086909 21 2
.....................................................CGGATCCGTCTGAGCTTGG........ t0293609 19 1
......................................................GGATCCGTCTGAGCTTGGCT...... t0061824 20 2
......................................................GGATCCGTCTGAGCTTGGC....... t0064018 19 2
>ssc-mir-1271
TAGATCAGTGCTTGGCACCTAGTAAGCACTCAGTATATACTTGTTGAGTGCCTGCTATGTGCCAGGCATTGTGCTGAG ssc-mir-1271 78
(((..(((((((((((((.(((((.((((((((((......)))))))))).))))).)))))))))))))..))).. structure -42.90
************************************************TGCCTGCTATGTGCCAGGCA********** ssc-miR-1271 20
..........CTTGGCACCTAGTAAGCACTCA.............................................. t0002278 22 188
..........CTTGGCACCTAGTAAGCACTC............................................... t0003138 21 126
..........CTTGGCACCTAGTAAGCACT................................................ t0006971 20 44
..........CTTGGCACCTAGTAAGCACTCAGT............................................ t0049726 24 3
..........CTTGGCACCTAGTAAGCACTCAG............................................. t0054941 23 3
>ssc-mir-1277
TAGCCTCCCAAATATATATATATATGTACGTATGTGTATATGAATGTATACGTAGATATATATGTATTTTTGGTGGGTTT ssc-mir-1277 80
.((((..(((((.((((((((((((.((((((((..(......)..)))))))).)))))))))))).)))))..)))). structure -35.70
************************************************TACGTAGATATATATGTATTTT********** ssc-miR-1277 22
............TATATATATATATGTACGTATG.............................................. t0013111 22 19
............TATATATATATATGTACGTAT............................................... t0019971 21 11
............TATATATATATATGTACGTATGT............................................. t0059255 23 2
............TATATATATATATGTACGTA................................................ t0164802 20 1
..............TATATATATATGTACGTAT............................................... t0373019 19 1
................................................TACGTAGATATATATGTATTTT.......... t0025291 22 8
................................................TACGTAGATATATATGTATTT........... t0070429 21 2
..................................................CGTAGATATATATGTATTT........... t0292899 19 1
>ssc-mir-128-1
TGAGCTGTTGGATTCGGGGCCGTAGCACTGTCTGAGAGGTTTACATTTCTCACAGTGAACCGGTCTCTTTTTCAGCTGCTTC ssc-mir-128-1 82
.((((.((((((...(((((((...((((((..(((((((....)))))))))))))...)))))))...)))))).)))). structure -35.90
*************************************************TCACAGTGAACCGGTCTCTTT************ ssc-miR-128 21
..............CGGGGCCGTAGCACTGTCTGA............................................... t0078095 21 2
..............CGGGGCCGTAGCACTGTCTGAGA............................................. t0079841 23 2
.................................................TCACAGTGAACCGGTCTCTTT............ t0001129 21 437
.................................................TCACAGTGAACCGGTCTCTTTT........... t0003036 22 131
.................................................TCACAGTGAACCGGTCTCTT............. t0012669 20 20
.................................................TCACAGTGAACCGGTCTCTTTTT.......... t0021806 23 9
..................................................CACAGTGAACCGGTCTCTTT............ t0047646 20 3
...................................................ACAGTGAACCGGTCTCTTT............ t0143307 19 1
>ssc-mir-128-2
GCAGTGGGAAGGGGGGCCGAGGCACTGTCCGAGAGTGAGTAGCAGGTCTCACAGTGAACCGGTCTCTTTCCCTACTGTGT ssc-mir-128-2 80
((((((((.((((((((((...((((((..((((.(........).))))))))))...)))))))))).)))))))).. structure -39.90
************************************************TCACAGTGAACCGGTCTCTTT*********** ssc-miR-128 21
................................................TCACAGTGAACCGGTCTCTTT........... t0001129 21 437
................................................TCACAGTGAACCGGTCTCTT............ t0012669 20 20
................................................TCACAGTGAACCGGTCTCTTTC.......... t0026099 22 7
.................................................CACAGTGAACCGGTCTCTTT........... t0047646 20 3
..................................................ACAGTGAACCGGTCTCTTT........... t0143307 19 1
>ssc-mir-1285
GCTGATCAGTAGTGGGATCGCGCCTGTGAATAGCCACTGTACTCCAGCCTGGGCAACATAGCGAGACCCCGTCTCTTTTG ssc-mir-1285 80
.......((.((((((.((.(((.((((....(((.(((.....)))....)))..))))))).)).)))).)))).... structure -20.50
************************************************CTGGGCAACATAGCGAGACCCCGT******** ssc-miR-1285 24
GCTGATCAGTAGTGGGATCGCGCCTGTG.................................................... t0062126 28 2
GCTGATCAGTAGTGGGATCG............................................................ t0185009 20 1
GCTGATCAGTAGTGGGATCGCGCCTGTGAA.................................................. t0253030 30 1
.CTGATCAGTAGTGGGATCGCGCCTGTGAATAGC.............................................. t0042271 33 4
.CTGATCAGTAGTGGGATCGCGCCTGTGA................................................... t0055431 28 3
.CTGATCAGTAGTGGGATCGCGCCTGTG.................................................... t0084574 27 2
.CTGATCAGTAGTGGGATCGCGCC........................................................ t0161625 23 1
.CTGATCAGTAGTGGGATCGCGCCTGTGAATA................................................ t0197577 31 1
.CTGATCAGTAGTGGGATCGCGCCTG...................................................... t0266109 25 1
.CTGATCAGTAGTGGGATCGCGCCTGT..................................................... t0324616 26 1
.CTGATCAGTAGTGGGATCGCGCCTGTGAATAGCC............................................. t0392958 34 1
..TGATCAGTAGTGGGATCGCGCCTGTGAATAGC.............................................. t0088465 32 2
..TGATCAGTAGTGGGATCGCGCCTGTG.................................................... t0245375 26 1
..TGATCAGTAGTGGGATCGCGCC........................................................ t0301194 22 1
..TGATCAGTAGTGGGATCGCGCCTGTGAATAG............................................... t0383961 31 1
...GATCAGTAGTGGGATCGCGCCTGTGAATA................................................ t0172790 29 1
...GATCAGTAGTGGGATCGCG.......................................................... t0204174 19 1
...GATCAGTAGTGGGATCGCGCCTGT..................................................... t0211121 24 1
....ATCAGTAGTGGGATCGCGCCTGTGAATAGC.............................................. t0012269 30 21
....ATCAGTAGTGGGATCGCGCCTGTGA................................................... t0059531 25 2
....ATCAGTAGTGGGATCGCGCCTGTGAAT................................................. t0060109 27 2
....ATCAGTAGTGGGATCGCGCCTGTGAATAGCCA............................................ t0063179 32 2
....ATCAGTAGTGGGATCGCGCCTGT..................................................... t0076428 23 2
....ATCAGTAGTGGGATCGCGCCTG...................................................... t0131831 22 1
....ATCAGTAGTGGGATCGCGC......................................................... t0333566 19 1
....ATCAGTAGTGGGATCGCGCCTGTGAATAGCC............................................. t0417096 31 1
....ATCAGTAGTGGGATCGCGCCTGTGAATAG............................................... t0417113 29 1
.....TCAGTAGTGGGATCGCGCCTGTGAATAGC.............................................. t0009897 29 28
.....TCAGTAGTGGGATCGCGCCTGTGA................................................... t0032664 24 5
.....TCAGTAGTGGGATCGCGCCTGTGAATAGCC............................................. t0048889 30 3
.....TCAGTAGTGGGATCGCGCCTGTGAATAG............................................... t0084658 28 2
.....TCAGTAGTGGGATCGCGCCTGT..................................................... t0129325 22 1
.....TCAGTAGTGGGATCGCGCCT....................................................... t0152652 20 1
.....TCAGTAGTGGGATCGCGCCTGTGAATAGCCA............................................ t0164552 31 1
.....TCAGTAGTGGGATCGCGCCTGTGAA.................................................. t0206708 25 1
.....TCAGTAGTGGGATCGCGCCTGTGAATAGCCACT.......................................... t0330948 33 1
......CAGTAGTGGGATCGCGCCTGTGAATAGC.............................................. t0010375 28 26
......CAGTAGTGGGATCGCGCCTGTGA................................................... t0048083 23 3
......CAGTAGTGGGATCGCGCCTGTGAATAGCC............................................. t0049920 29 3
......CAGTAGTGGGATCGCGCCTGTGAATAG............................................... t0051539 27 3
......CAGTAGTGGGATCGCGCCTGTGAATAGCCA............................................ t0081198 30 2
......CAGTAGTGGGATCGCGCCTGTGAAT................................................. t0083382 25 2
......CAGTAGTGGGATCGCGCCTGTGAA.................................................. t0311878 24 1
......CAGTAGTGGGATCGCGCCTGT..................................................... t0391057 21 1
.......AGTAGTGGGATCGCGCCTGTGAATAGC.............................................. t0015041 27 16
.......AGTAGTGGGATCGCGCCTGTGAATAG............................................... t0024261 26 8
.......AGTAGTGGGATCGCGCCTGTGA................................................... t0026622 22 7
.......AGTAGTGGGATCGCGCCTGTGAATAGCC............................................. t0028207 28 7
.......AGTAGTGGGATCGCGCCTGTGAATA................................................ t0038398 25 4
.......AGTAGTGGGATCGCGCCTGTGAATAGCCA............................................ t0042128 29 4
.......AGTAGTGGGATCGCGCCTGTGAA.................................................. t0166329 23 1
.......AGTAGTGGGATCGCGCCTGT..................................................... t0238628 20 1
........GTAGTGGGATCGCGCCTGTGAATAGC.............................................. t0014817 26 16
........GTAGTGGGATCGCGCCTGTGAATAGCC............................................. t0018584 27 12
........GTAGTGGGATCGCGCCTGTGA................................................... t0021972 21 9
........GTAGTGGGATCGCGCCTGTGAAT................................................. t0050869 23 3
........GTAGTGGGATCGCGCCTGTGAATA................................................ t0065419 24 2
........GTAGTGGGATCGCGCCTGTG.................................................... t0068950 20 2
........GTAGTGGGATCGCGCCTGTGAATAGCCACT.......................................... t0316774 30 1
.........TAGTGGGATCGCGCCTGTGAATAGC.............................................. t0011262 25 23
.........TAGTGGGATCGCGCCTGTGAATAGCC............................................. t0025951 26 7
.........TAGTGGGATCGCGCCTGTGAATAG............................................... t0033098 24 5
.........TAGTGGGATCGCGCCTGTGA................................................... t0047716 20 3
.........TAGTGGGATCGCGCCTGTGAAT................................................. t0082762 22 2
.........TAGTGGGATCGCGCCTGTGAATAGCCACT.......................................... t0090431 29 2
.........TAGTGGGATCGCGCCTGTGAATAGCCACTGTACT..................................... t0204504 34 1
.........TAGTGGGATCGCGCCTGTGAATAGCCA............................................ t0377416 27 1
.........TAGTGGGATCGCGCCTGTGAATA................................................ t0382860 23 1
..........AGTGGGATCGCGCCTGTGAATAGC.............................................. t0014248 24 17
..........AGTGGGATCGCGCCTGTGAATAGCC............................................. t0028717 25 6
..........AGTGGGATCGCGCCTGTGAATAGCCA............................................ t0043545 26 4
..........AGTGGGATCGCGCCTGTGAATAG............................................... t0056877 23 3
..........AGTGGGATCGCGCCTGTGAAT................................................. t0094151 21 1
..........AGTGGGATCGCGCCTGTGAATA................................................ t0163589 22 1
..........AGTGGGATCGCGCCTGTGAA.................................................. t0235419 20 1
..........AGTGGGATCGCGCCTGTGAATAGCCACT.......................................... t0321240 28 1
...........GTGGGATCGCGCCTGTGAATAGC.............................................. t0019573 23 11
...........GTGGGATCGCGCCTGTGAATAGCC............................................. t0019783 24 11
...........GTGGGATCGCGCCTGTGAATAGCCA............................................ t0024969 25 8
...........GTGGGATCGCGCCTGTGAATAGCCAC........................................... t0081784 26 2
...........GTGGGATCGCGCCTGTGAATA................................................ t0082710 21 2
...........GTGGGATCGCGCCTGTGAATAG............................................... t0331518 22 1
...........GTGGGATCGCGCCTGTGAATAGCCACTG......................................... t0338030 28 1
............TGGGATCGCGCCTGTGAATAGC.............................................. t0012264 22 21
............TGGGATCGCGCCTGTGAATAGCC............................................. t0022518 23 9
............TGGGATCGCGCCTGTGAATAGCCACTGTA....................................... t0031521 29 6
............TGGGATCGCGCCTGTGAATAGCCACTGTACT..................................... t0036278 31 5
............TGGGATCGCGCCTGTGAATAG............................................... t0055270 21 3
............TGGGATCGCGCCTGTGAATAGCCACTGTAC...................................... t0063844 30 2
............TGGGATCGCGCCTGTGAATAGCCACTGTACTCC................................... t0070193 33 2
............TGGGATCGCGCCTGTGAATAGCCACT.......................................... t0093388 26 1
............TGGGATCGCGCCTGTGAATAGCCACTG......................................... t0173051 27 1
............TGGGATCGCGCCTGTGAATAGCCAC........................................... t0251010 25 1
............TGGGATCGCGCCTGTGAATAGCCACTGT........................................ t0357702 28 1
............TGGGATCGCGCCTGTGAAT................................................. t0405724 19 1
............TGGGATCGCGCCTGTGAATAGCCA............................................ t0409577 24 1
.............GGGATCGCGCCTGTGAATAGCCACT.......................................... t0133830 25 1
.............GGGATCGCGCCTGTGAATAGC.............................................. t0300733 21 1
...............GATCGCGCCTGTGAATAGC.............................................. t0088895 19 2
...............GATCGCGCCTGTGAATAGCCACTGTACT..................................... t0174951 28 1
...............GATCGCGCCTGTGAATAGCCACTGTAC...................................... t0416191 27 1
................ATCGCGCCTGTGAATAGCCACT.......................................... t0062633 22 2
................ATCGCGCCTGTGAATAGCCACTG......................................... t0063060 23 2
................ATCGCGCCTGTGAATAGCCACTGTACTC.................................... t0078666 28 2
................ATCGCGCCTGTGAATAGCCACTGTACT..................................... t0079664 27 2
................ATCGCGCCTGTGAATAGCCACTGTACTCCA.................................. t0085183 30 2
................ATCGCGCCTGTGAATAGCCACTGTAC...................................... t0085627 26 2
................ATCGCGCCTGTGAATAGCCAC........................................... t0267376 21 1
................ATCGCGCCTGTGAATAGCCACTGTACTCC................................... t0285635 29 1
................ATCGCGCCTGTGAATAGCCACTGT........................................ t0304685 24 1
.................TCGCGCCTGTGAATAGCCACTGTACTCC................................... t0036764 28 5
.................TCGCGCCTGTGAATAGCCACTGTACT..................................... t0044085 26 4
.................TCGCGCCTGTGAATAGCCACTGTAC...................................... t0051463 25 3
.................TCGCGCCTGTGAATAGCCACTG......................................... t0071507 22 2
.................TCGCGCCTGTGAATAGCCACTGT........................................ t0072057 23 2
.................TCGCGCCTGTGAATAGCCACTGTACTCCAG................................. t0244506 30 1
.................TCGCGCCTGTGAATAGCCACTGTACTCCA.................................. t0280755 29 1
.................TCGCGCCTGTGAATAGCCACTGTA....................................... t0280960 24 1
.................TCGCGCCTGTGAATAGCCACTGTACTC.................................... t0355570 27 1
..................CGCGCCTGTGAATAGCCACTGTACTCCA.................................. t0047869 28 3
..................CGCGCCTGTGAATAGCCACTGTACT..................................... t0177605 25 1
..................CGCGCCTGTGAATAGCCACTGTACTCCAGCC............................... t0244425 31 1
...................GCGCCTGTGAATAGCCACTGTA....................................... t0060685 22 2
...................GCGCCTGTGAATAGCCACTGTAC...................................... t0248477 23 1
....................CGCCTGTGAATAGCCACTGTACTCC................................... t0064614 25 2
....................CGCCTGTGAATAGCCACTGTACT..................................... t0069448 23 2
....................CGCCTGTGAATAGCCACTGTACTC.................................... t0069883 24 2
....................CGCCTGTGAATAGCCACTGTACTCCA.................................. t0086568 26 2
....................CGCCTGTGAATAGCCACTGTACTCCAGCC............................... t0099523 29 1
....................CGCCTGTGAATAGCCACTGT........................................ t0309511 20 1
.....................GCCTGTGAATAGCCACTGTACTCCA.................................. t0132044 25 1
.....................GCCTGTGAATAGCCACTGTACTCCAGCCTGGGCAAC....................... t0313473 36 1
.....................GCCTGTGAATAGCCACTGTACTCCAGC................................ t0407824 27 1
......................CCTGTGAATAGCCACTGTACTCCAGC................................ t0072838 26 2
......................CCTGTGAATAGCCACTGTACTCCA.................................. t0154224 24 1
......................CCTGTGAATAGCCACTGTACTCCAGCCTGGGCA......................... t0253433 33 1
......................CCTGTGAATAGCCACTGTAC...................................... t0285781 20 1
......................CCTGTGAATAGCCACTGTACTCCAGCCTGGGC.......................... t0291657 32 1
......................CCTGTGAATAGCCACTGTACTCCAGCC............................... t0314034 27 1
.......................CTGTGAATAGCCACTGTACTCC................................... t0158237 22 1
.......................CTGTGAATAGCCACTGTACTCCAGC................................ t0249301 25 1
........................TGTGAATAGCCACTGTACTCCAGCCTGGG........................... t0081129 29 2
........................TGTGAATAGCCACTGTACTCCAGCC............................... t0188545 25 1
........................TGTGAATAGCCACTGTACTCCAGCCTGG............................ t0217204 28 1
........................TGTGAATAGCCACTGTACTCCA.................................. t0251439 22 1
........................TGTGAATAGCCACTGTACTCCAGCCTGGGCA......................... t0265611 31 1
........................TGTGAATAGCCACTGTACTCCAG................................. t0363396 23 1
.........................GTGAATAGCCACTGTACTCCAGCC............................... t0088397 24 2
.........................GTGAATAGCCACTGTACTCCA.................................. t0130285 21 1
.........................GTGAATAGCCACTGTACTCCAG................................. t0169254 22 1
.........................GTGAATAGCCACTGTACTCCAGCCTGGG........................... t0201322 28 1
.........................GTGAATAGCCACTGTACTCCAGCCTGGGCA......................... t0212021 30 1
.........................GTGAATAGCCACTGTACTCCAGCCTGGGCAACATAGCGAG............... t0415460 40 1
..........................TGAATAGCCACTGTACTCCAGCCTGG............................ t0115603 26 1
..........................TGAATAGCCACTGTACTCCAGCCTGGGCAACATAGCGAGACC............ t0135514 42 1
..........................TGAATAGCCACTGTACTCCAGCCTGGGC.......................... t0141011 28 1
..........................TGAATAGCCACTGTACTCCAGCCTGGG........................... t0147886 27 1
..........................TGAATAGCCACTGTACTCCAGCCTGGGCA......................... t0318699 29 1
...........................GAATAGCCACTGTACTCCAGCCTGGG........................... t0200751 26 1
...........................GAATAGCCACTGTACTCCAG................................. t0210585 20 1
...........................GAATAGCCACTGTACTCCAGCCTGG............................ t0376631 25 1
............................AATAGCCACTGTACTCCAGCCTGGGCAACATAGCGA................ t0332716 36 1
............................AATAGCCACTGTACTCCAGC................................ t0394770 20 1
.............................ATAGCCACTGTACTCCAGCCTGGGC.......................... t0040538 25 4
.............................ATAGCCACTGTACTCCAGCCTGG............................ t0170077 23 1
.............................ATAGCCACTGTACTCCAGC................................ t0211951 19 1
.............................ATAGCCACTGTACTCCAGCCT.............................. t0241392 21 1
.............................ATAGCCACTGTACTCCAGCCTGGGCAACATAGCGAGAC............. t0250641 38 1
.............................ATAGCCACTGTACTCCAGCC............................... t0268044 20 1
.............................ATAGCCACTGTACTCCAGCCTGGGCAACATAGCGA................ t0277702 35 1
..............................TAGCCACTGTACTCCAGCCTGGG........................... t0070077 23 2
..............................TAGCCACTGTACTCCAGCCTGG............................ t0070602 22 2
..............................TAGCCACTGTACTCCAGCCTGGGCAACATAGC.................. t0080853 32 2
..............................TAGCCACTGTACTCCAGCCTGGGC.......................... t0086726 24 2
..............................TAGCCACTGTACTCCAGCCTGGGCAACATAGCGAG............... t0260849 35 1
..............................TAGCCACTGTACTCCAGCCTGGGCAACATAGCGAGACCCCGT........ t0287272 42 1
..............................TAGCCACTGTACTCCAGCCTGGGCA......................... t0306235 25 1
...............................AGCCACTGTACTCCAGCCTGGGCAACATAGCGAGACCCCGTCTC..... t0274825 44 1
...............................AGCCACTGTACTCCAGCCTGGGC.......................... t0377476 23 1
................................GCCACTGTACTCCAGCCTGGGC.......................... t0066118 22 2
................................GCCACTGTACTCCAGCCTGGGCAACATAGCGAGA.............. t0173339 34 1
................................GCCACTGTACTCCAGCCTGGGCAACATAGCGAGAC............. t0270566 35 1
.................................CCACTGTACTCCAGCCTGGGC.......................... t0023628 21 8
.................................CCACTGTACTCCAGCCTGGGCAACATAGCGAGACCCCGTCTCTT... t0037203 44 4
.................................CCACTGTACTCCAGCCTGGGCAACATAGCGA................ t0157331 31 1
.................................CCACTGTACTCCAGCCTGGGCAACATAGCGAGA.............. t0190323 33 1
.................................CCACTGTACTCCAGCCTGGGCAACATAGCGAG............... t0225643 32 1
.................................CCACTGTACTCCAGCCTGGGCAACA...................... t0226127 25 1
.................................CCACTGTACTCCAGCCTGGGCAACATAGCGAGAC............. t0296792 34 1
.................................CCACTGTACTCCAGCCTGGGCAACATAGCGAGACCCCGTCTCT.... t0340759 43 1
..................................CACTGTACTCCAGCCTGGGCAACATAGCGAGACCCCGTCTCTT... t0011754 43 22
..................................CACTGTACTCCAGCCTGGGC.......................... t0026860 20 7
..................................CACTGTACTCCAGCCTGGGCAACATAGC.................. t0027279 28 7
..................................CACTGTACTCCAGCCTGGGCA......................... t0033411 21 5
..................................CACTGTACTCCAGCCTGGGCAACATAGCGA................ t0037947 30 4
..................................CACTGTACTCCAGCCTGGGCAACATAGCGAGA.............. t0041745 32 4
..................................CACTGTACTCCAGCCTGGGCAACATAGCGAGACCCCGTCTCTTT.. t0042142 44 4
..................................CACTGTACTCCAGCCTGGGCAACA...................... t0045118 24 3
..................................CACTGTACTCCAGCCTGGGCAACATAGCGAGACCCCGTCTCT.... t0053150 42 3
..................................CACTGTACTCCAGCCTGGGCAACATAGCGAGACC............ t0058912 34 2
..................................CACTGTACTCCAGCCTGGGCAACATAGCGAGAC............. t0074849 33 2
..................................CACTGTACTCCAGCCTGGGCAACATAGCG................. t0074964 29 2
..................................CACTGTACTCCAGCCTGGGCAACATAG................... t0318814 27 1
..................................CACTGTACTCCAGCCTGGGCAAC....................... t0374717 23 1
..................................CACTGTACTCCAGCCTGGGCAA........................ t0389961 22 1
..................................CACTGTACTCCAGCCTGGGCAACATAGCGAG............... t0391580 31 1
...................................ACTGTACTCCAGCCTGGGCAACATAGCGAGACCCCGTCTCTT... t0029743 42 6
...................................ACTGTACTCCAGCCTGGGCAACATAGCGAGA.............. t0062549 31 2
...................................ACTGTACTCCAGCCTGGGCAAC....................... t0064016 22 2
...................................ACTGTACTCCAGCCTGGGCAACATAGCGAGAC............. t0071270 32 2
...................................ACTGTACTCCAGCCTGGGCAACATAGCGAGACCCCGTCTCTTT.. t0283535 43 1
...................................ACTGTACTCCAGCCTGGGCAACATAGCGAGACCCCGTCTCT.... t0296261 41 1
...................................ACTGTACTCCAGCCTGGGCAACATAGCGAGACC............ t0338788 33 1
...................................ACTGTACTCCAGCCTGGGCAACATAG................... t0367426 26 1
...................................ACTGTACTCCAGCCTGGGCA......................... t0378729 20 1
...................................ACTGTACTCCAGCCTGGGCAACATAGCGAGACCCC.......... t0412352 35 1
....................................CTGTACTCCAGCCTGGGCAACATAGCGAGACCCCGTCTCTT... t0056939 41 3
....................................CTGTACTCCAGCCTGGGCAACATAGCGAGAC............. t0117887 31 1
....................................CTGTACTCCAGCCTGGGCAACATAGCGAGA.............. t0293982 30 1
....................................CTGTACTCCAGCCTGGGCAAC....................... t0314144 21 1
....................................CTGTACTCCAGCCTGGGCAACATAGCGAGACCCCGTCTCTTT.. t0347501 42 1
.....................................TGTACTCCAGCCTGGGCAACATAGCGAGACCCCGTCTCTT... t0066547 40 2
.....................................TGTACTCCAGCCTGGGCAACATAGCGA................ t0118919 27 1
.....................................TGTACTCCAGCCTGGGCAACATAGCGAGACCCCGTCTCT.... t0224788 39 1
.....................................TGTACTCCAGCCTGGGCAACATAGC.................. t0314598 25 1
.....................................TGTACTCCAGCCTGGGCAACATAG................... t0320138 24 1
.....................................TGTACTCCAGCCTGGGCAACA...................... t0339263 21 1
.....................................TGTACTCCAGCCTGGGCAACATAGCGAGACC............ t0358352 31 1
......................................GTACTCCAGCCTGGGCAACATAGCG................. t0149697 25 1
......................................GTACTCCAGCCTGGGCAACATAGCGAGACCCCGTCTCTTT.. t0270277 40 1
......................................GTACTCCAGCCTGGGCAACATAGCGAGAC............. t0310941 29 1
.......................................TACTCCAGCCTGGGCAACATAGCGAGACCCCGTCTCTT... t0055004 38 3
.......................................TACTCCAGCCTGGGCAACATAGC.................. t0089576 23 2
.......................................TACTCCAGCCTGGGCAACATAGCGA................ t0392593 25 1
.......................................TACTCCAGCCTGGGCAACATAG................... t0414283 22 1
........................................ACTCCAGCCTGGGCAACATAGCGAGACCCCGTCTCTT... t0038911 37 4
........................................ACTCCAGCCTGGGCAACATAGCGAGACCCCGTCTCTTT.. t0083929 38 2
........................................ACTCCAGCCTGGGCAACATA.................... t0105941 20 1
........................................ACTCCAGCCTGGGCAACATAGC.................. t0351472 22 1
.........................................CTCCAGCCTGGGCAACATAGCG................. t0076138 22 2
.........................................CTCCAGCCTGGGCAACATAGCGAGACCCCGTCTCTTT.. t0081810 37 2
.........................................CTCCAGCCTGGGCAACATAGCGAGACCCCGTCTCTT... t0087151 36 2
.........................................CTCCAGCCTGGGCAACATAGCGAGAC............. t0230282 26 1
..........................................TCCAGCCTGGGCAACATAGCGA................ t0043462 22 4
..........................................TCCAGCCTGGGCAACATAGCGAGACCCCGTCTCTT... t0043749 35 4
..........................................TCCAGCCTGGGCAACATAGCGAGA.............. t0090475 24 2
..........................................TCCAGCCTGGGCAACATAGCGAG............... t0222141 23 1
..........................................TCCAGCCTGGGCAACATAGCGAGACCCCGTCTCTTT.. t0272147 36 1
..........................................TCCAGCCTGGGCAACATAGCG................. t0305777 21 1
..........................................TCCAGCCTGGGCAACATAGCGAGACCCCGTCTCT.... t0317802 34 1
...........................................CCAGCCTGGGCAACATAGCGAGACCCCGTCTCTT... t0029314 34 6
...........................................CCAGCCTGGGCAACATAGCGAGAC............. t0043830 24 4
...........................................CCAGCCTGGGCAACATAGCGAGA.............. t0054117 23 3
...........................................CCAGCCTGGGCAACATAGCGA................ t0153231 21 1
............................................CAGCCTGGGCAACATAGCGAGACC............ t0037730 24 4
............................................CAGCCTGGGCAACATAGCGAGACCCCGTCTCTT... t0042326 33 4
............................................CAGCCTGGGCAACATAGCGAGA.............. t0070801 22 2
............................................CAGCCTGGGCAACATAGCGAGACCCCGTCTCTTT.. t0104887 34 1
............................................CAGCCTGGGCAACATAGCGAGAC............. t0243834 23 1
.............................................AGCCTGGGCAACATAGCGAGACCCCGTCTCTT... t0020946 32 10
.............................................AGCCTGGGCAACATAGCGAGACCCCGTCTCTTT.. t0069476 33 2
.............................................AGCCTGGGCAACATAGCGAGACCCCGTCTCT.... t0159761 31 1
.............................................AGCCTGGGCAACATAGCGAGACCCCGTCT...... t0299093 29 1
.............................................AGCCTGGGCAACATAGCGAGACC............ t0384354 23 1
..............................................GCCTGGGCAACATAGCGAGACCCCGTCTCTT... t0047769 31 3
..............................................GCCTGGGCAACATAGCGAGACCCCGTCTCTTT.. t0076716 32 2
..............................................GCCTGGGCAACATAGCGAGACCCCGTCT...... t0086694 28 2
..............................................GCCTGGGCAACATAGCGAGACCC........... t0250991 23 1
...............................................CCTGGGCAACATAGCGAGACCCCGTCTCTT... t0005848 30 56
...............................................CCTGGGCAACATAGCGAGACCCCGTCTCTTT.. t0022026 31 9
...............................................CCTGGGCAACATAGCGAGACCCCGTCTCT.... t0026327 29 7
...............................................CCTGGGCAACATAGCGAGACC............ t0032828 21 5
...............................................CCTGGGCAACATAGCGAGACCCCGTCTCTTTT. t0084488 32 2
...............................................CCTGGGCAACATAGCGAGACCCCGTCTC..... t0086592 28 2
...............................................CCTGGGCAACATAGCGAGA.............. t0089623 19 2
...............................................CCTGGGCAACATAGCGAGAC............. t0415321 20 1
................................................CTGGGCAACATAGCGAGACCCCGTCTCTT... t0005310 29 63
................................................CTGGGCAACATAGCGAGACCCCGTCTCTTT.. t0012443 30 20
................................................CTGGGCAACATAGCGAGACCCCGTCTCT.... t0029126 28 6
................................................CTGGGCAACATAGCGAGACC............ t0072271 20 2
................................................CTGGGCAACATAGCGAGACCCCGTCTC..... t0082678 27 2
................................................CTGGGCAACATAGCGAGACCCCGTCTCTTTT. t0206992 31 1
................................................CTGGGCAACATAGCGAGACCCCGT........ t0245847 24 1
................................................CTGGGCAACATAGCGAGACCCC.......... t0379225 22 1
.................................................TGGGCAACATAGCGAGACCCCGTCTCTT... t0006266 28 51
.................................................TGGGCAACATAGCGAGACCCCGTCTCTTT.. t0019140 29 11
.................................................TGGGCAACATAGCGAGACCCCGTCTCT.... t0034037 27 5
.................................................TGGGCAACATAGCGAGACCCCGTCTCTTTT. t0056204 30 3
.................................................TGGGCAACATAGCGAGACCCCGTC....... t0105160 24 1
.................................................TGGGCAACATAGCGAGACCCCGTCTC..... t0349267 26 1
..................................................GGGCAACATAGCGAGACCCCGTCTCTT... t0022291 27 9
..................................................GGGCAACATAGCGAGACCCCGTCTCTTT.. t0095192 28 1
..................................................GGGCAACATAGCGAGACCCCGTCTCT.... t0188312 26 1
..................................................GGGCAACATAGCGAGACCCCGTCTCTTTT. t0285009 29 1
...................................................GGCAACATAGCGAGACCCCGTCTCTT... t0041825 26 4
...................................................GGCAACATAGCGAGACCCCGTCTCTTT.. t0084338 27 2
...................................................GGCAACATAGCGAGACCCCGTCTCT.... t0177173 25 1
....................................................GCAACATAGCGAGACCCCGTCTCTT... t0070941 25 2
....................................................GCAACATAGCGAGACCCCGTCTCTTTT. t0116963 27 1
....................................................GCAACATAGCGAGACCCCGTCTC..... t0240516 23 1
....................................................GCAACATAGCGAGACCCCGTCTCTTT.. t0316456 26 1
.....................................................CAACATAGCGAGACCCCGTCTCTTT.. t0030875 25 6
.....................................................CAACATAGCGAGACCCCGTCTCTT... t0055411 24 3
.....................................................CAACATAGCGAGACCCCGTCTCT.... t0414255 23 1
......................................................AACATAGCGAGACCCCGTCTCTT... t0038066 23 4
......................................................AACATAGCGAGACCCCGTCTCTTT.. t0056853 24 3
......................................................AACATAGCGAGACCCCGTCTCT.... t0250808 22 1
.......................................................ACATAGCGAGACCCCGTCTCTTT.. t0015848 23 15
.......................................................ACATAGCGAGACCCCGTCTCTT... t0175649 22 1
........................................................CATAGCGAGACCCCGTCTCTTT.. t0317756 22 1
>ssc-mir-1296
CCTAACTGGGTTAGGGCCCTGGCTCCATCTCCTTTAGGAAAACCTTCTGTGGGGAGTGGGGTTTTGACCCTAACCCAGCTGGGCT ssc-mir-1296 85
((((.(((((((((((.(..((((((((..(((.(((((.....))))).)))..))))))))..).))))))))))).)))).. structure -47.00
*****************************************************GAGTGGGGTTTTGACCCTAACC********** ssc-miR-1296 22
..........TTAGGGCCCTGGCTCCATCTCC..................................................... t0018256 22 12
..........TTAGGGCCCTGGCTCCATCTCCT.................................................... t0040930 23 4
............................................TTCTGTGGGGAGTGGGGTTTTGACCCT.............. t0204460 27 1
>ssc-mir-129a
CTTCGTGAATCTTTTTGCGGTCTGGGCTTGCTGTACATAACTCAATAGCCGGAAGCCCTTACCCCAAAAAGCATTCGCGG ssc-mir-129a 80
...((((((((((((((.(((..(((((((((((..........)))))...))))))..))).))))))).))))))). structure -33.80
****************************************************AAGCCCTTACCCCAAAAAGCAT****** ssc-miR-129a 22
..........CTTTTTGCGGTCTGGGCTTGC................................................. t0003219 21 122
..........CTTTTTGCGGTCTGGGCTTG.................................................. t0046316 20 3
..........CTTTTTGCGGTCTGGGCTTGCT................................................ t0359800 22 1
...............................TGTACATAACTCAATAGCCGG............................ t0045822 21 3
....................................................AAGCCCTTACCCCAAAAAGCAT...... t0014115 22 17
....................................................AAGCCCTTACCCCAAAAAGC........ t0029513 20 6
....................................................AAGCCCTTACCCCAAAAAGCA....... t0038685 21 4
....................................................AAGCCCTTACCCCAAAAAGCATT..... t0071686 23 2
.....................................................AGCCCTTACCCCAAAAAGCAT...... t0297800 21 1
>ssc-mir-129b
CCCTTTGGATCTTTTTGCGGTCTGGGCTTGCTGTTCCTCTCTACAGTAGTCAGGAAGCCCTTACCCCAAAAAGTATCTGCGGGA ssc-mir-129b 84
.(((.((((((((((((.(((..((((((.(((..(..((....))..).))).))))))..))).))))))).))))).))). structure -34.70
**********CTTTTTGCGGTCTGGGCTTGC***************************************************** ssc-miR-129b 21
..........CTTTTTGCGGTCTGGGCTTGC..................................................... t0003219 21 122
..........CTTTTTGCGGTCTGGGCTTG...................................................... t0046316 20 3
..........CTTTTTGCGGTCTGGGCTTGCT.................................................... t0359800 22 1
>ssc-mir-1306
GTCTCCACCACCTCCCCTGCAAACGTCCAGTGATGCAGAGGTAATGGACGTTGGCTCTGGTGGTGATGGACAGGCCGAAC ssc-mir-1306 80
((((.(((((((......((.((((((((....(((....))).)))))))).))...)))))))..))))......... structure -31.60
*******CCACCTCCCCTGCAAACGTCCA*************************************************** ssc-miR-1306-5p 22
***********************************************ACGTTGGCTCTGGTGGTGATG************ ssc-miR-1306-3p 21
.......CCACCTCCCCTGCAAACGTCC.................................................... t0012722 21 20
.......CCACCTCCCCTGCAAACGTCCA................................................... t0014408 22 17
.......CCACCTCCCCTGCAAACGTC..................................................... t0043979 20 4
.......CCACCTCCCCTGCAAACGTCCAGT................................................. t0102005 24 1
.......CCACCTCCCCTGCAAACGTCCAG.................................................. t0165262 23 1
........CACCTCCCCTGCAAACGTCC.................................................... t0065090 20 2
.........ACCTCCCCTGCAAACGTCCAGT................................................. t0033578 22 5
.........ACCTCCCCTGCAAACGTCCAG.................................................. t0038737 21 4
............................................TGGACGTTGGCTCTGGTGGTGA.............. t0013490 22 18
............................................TGGACGTTGGCTCTGGTGGTG............... t0049646 21 3
............................................TGGACGTTGGCTCTGGTGGTGAT............. t0059462 23 2
............................................TGGACGTTGGCTCTGGTGGT................ t0077154 20 2
...............................................ACGTTGGCTCTGGTGGTGAT............. t0191430 20 1
...............................................ACGTTGGCTCTGGTGGTGATGG........... t0283531 22 1
...............................................ACGTTGGCTCTGGTGGTGATG............ t0334455 21 1
>ssc-mir-1307
CTACCAATCTCGACCGGACCTCGACCGGCTCGTCTATGTTGCCAATCGACTCGGCGTGGCGTCGGTCGTGGTAGATAGGC ssc-mir-1307 80
((((((....(((((((.((.((.(((..(((..............)))..))))).))..)))))))))))))...... structure -30.44
************************************************ACTCGGCGTGGCGTCGGTCGTG********** ssc-miR-1307 22
.........TCGACCGGACCTCGACCGGCTC................................................. t0058804 22 2
.........TCGACCGGACCTCGACCGGC................................................... t0062260 20 2
.........TCGACCGGACCTCGACCGGCTCG................................................ t0289491 23 1
................................................ACTCGGCGTGGCGTCGGTCGTGG......... t0004127 23 90
................................................ACTCGGCGTGGCGTCGGTCGTGGT........ t0014698 24 16
................................................ACTCGGCGTGGCGTCGGTCGTG.......... t0021117 22 10
................................................ACTCGGCGTGGCGTCGGTCGT........... t0085376 21 2
.................................................CTCGGCGTGGCGTCGGTCGTGG......... t0005111 22 67
.................................................CTCGGCGTGGCGTCGGTCGTGGT........ t0016276 23 14
.................................................CTCGGCGTGGCGTCGGTCGTG.......... t0022905 21 9
.................................................CTCGGCGTGGCGTCGGTCGT........... t0282762 20 1
.................................................CTCGGCGTGGCGTCGGTCGTGGTA....... t0311779 24 1
>ssc-mir-130a
CGGGCCGGAGCTCTTTTCACATTGTGCTACTGTCTGCACCTATCACTAGCAGTGCAATGTTAAAAGGGCATTGGCCACG ssc-mir-130a 79
((((((((.((((((((.((((((..((.(((..............))).))..)))))).)))))))).)))))).)) structure -33.64
*************************************************CAGTGCAATGTTAAAAGGGCAT******** ssc-miR-130a 22
.........GCTCTTTTCACATTGTGCTAC................................................. t0067117 21 2
.........GCTCTTTTCACATTGTGCTACT................................................ t0078141 22 2
................................................GCAGTGCAATGTTAAAAGGG........... t0144227 20 1
................................................GCAGTGCAATGTTAAAAGGGC.......... t0364232 21 1
.................................................CAGTGCAATGTTAAAAGGGCAT........ t0001015 22 489
.................................................CAGTGCAATGTTAAAAGGGC.......... t0001303 20 367
.................................................CAGTGCAATGTTAAAAGGGCATT....... t0001461 23 322
.................................................CAGTGCAATGTTAAAAGGGCA......... t0004093 21 91
.................................................CAGTGCAATGTTAAAAGGG........... t0015213 19 16
..................................................AGTGCAATGTTAAAAGGGC.......... t0074414 19 2
..................................................AGTGCAATGTTAAAAGGGCAT........ t0076602 21 2
>ssc-mir-130b
GCCTGCCTGACACTCTTTCCCTGTTGCACTACTGTGGGCCACTGGGAAGCAGTGCAATGATGAAAGGGCATCAGTCAGGC ssc-mir-130b 80
(((((.((((..(((((((..(((((((((.((.....((....)).)).)))))))))..)))))))..)))).))))) structure -35.00
*************************************************CAGTGCAATGATGAAAGGGCAT********* ssc-miR-130b 22
...........ACTCTTTCCCTGTTGCACTACT............................................... t0021374 22 10
...........ACTCTTTCCCTGTTGCACTA................................................. t0080971 20 2
...........ACTCTTTCCCTGTTGCACTAC................................................ t0082080 21 2
.................................................CAGTGCAATGATGAAAGGGCAT......... t0001008 22 492
.................................................CAGTGCAATGATGAAAGGGCA.......... t0004866 21 71
.................................................CAGTGCAATGATGAAAGGGC........... t0013313 20 19
.................................................CAGTGCAATGATGAAAGGG............ t0033323 19 5
..................................................AGTGCAATGATGAAAGGGCAT......... t0026106 21 7
>ssc-mir-133a-1
CGGGACCCAAATGCTTTGCTAAAGCTGGTAAAATGGAACCAAATCAACTGTTGAATGGATTTGGTCCCCTTCAACCAGCTGTAGCTGCGCATTGACAGCGCCG ssc-mir-133a-1 103
((((.....(((((...((((.(((((((..((.((.((((((((............)))))))).)).))..))))))).))))...))))).....).))) structure -38.00
**********************AGCTGGTAAAATGGAACCAAAT*********************************************************** ssc-miR-133a-5p 22
************************************************************TTGGTCCCCTTCAACCAGCTG********************** ssc-miR-133a-3p 21
......................AGCTGGTAAAATGGAACCAAAT........................................................... t0083191 22 2
......................AGCTGGTAAAATGGAACCAAATC.......................................................... t0130463 23 1
......................AGCTGGTAAAATGGAACCAAA............................................................ t0274146 21 1
..........................................................ATTTGGTCCCCTTCAACCAGC........................ t0139895 21 1
...........................................................TTTGGTCCCCTTCAACCAGCTGT..................... t0011391 23 23
...........................................................TTTGGTCCCCTTCAACCAGCT....................... t0017237 21 13
...........................................................TTTGGTCCCCTTCAACCAGCTG...................... t0027146 22 7
...........................................................TTTGGTCCCCTTCAACCAGCTGTAG................... t0051686 25 3
...........................................................TTTGGTCCCCTTCAACCAGC........................ t0374444 20 1
............................................................TTGGTCCCCTTCAACCAGCTGT..................... t0006702 22 47
............................................................TTGGTCCCCTTCAACCAGCTGTAG................... t0026403 24 7
............................................................TTGGTCCCCTTCAACCAGCTG...................... t0042035 21 4
............................................................TTGGTCCCCTTCAACCAGCTGTA.................... t0043729 23 4
>ssc-mir-133a-2
TAGAGCTGGTAAAATGGAACCAAATCGCCTCTTCAATGGATTTGGTCCCCTTCAACCAGCTGTAGCTATGCAT ssc-mir-133a-2 73
((.(((((((..((.((.((((((((............)))))))).)).))..))))))).))......... structure -24.70
***AGCTGGTAAAATGGAACCAAAT************************************************ ssc-miR-133a-5p 22
*****************************************TTGGTCCCCTTCAACCAGCTG*********** ssc-miR-133a-3p 21
.AGAGCTGGTAAAATGGAACCA................................................... t0372444 21 1
...AGCTGGTAAAATGGAACCAAAT................................................ t0083191 22 2
...AGCTGGTAAAATGGAACCAAATC............................................... t0130463 23 1
...AGCTGGTAAAATGGAACCAAA................................................. t0274146 21 1
.......................................ATTTGGTCCCCTTCAACCAGC............. t0139895 21 1
........................................TTTGGTCCCCTTCAACCAGCTGT.......... t0011391 23 23
........................................TTTGGTCCCCTTCAACCAGCT............ t0017237 21 13
........................................TTTGGTCCCCTTCAACCAGCTG........... t0027146 22 7
........................................TTTGGTCCCCTTCAACCAGCTGTAG........ t0051686 25 3
........................................TTTGGTCCCCTTCAACCAGC............. t0374444 20 1
.........................................TTGGTCCCCTTCAACCAGCTGT.......... t0006702 22 47
.........................................TTGGTCCCCTTCAACCAGCTGTAG........ t0026403 24 7
.........................................TTGGTCCCCTTCAACCAGCTG........... t0042035 21 4
.........................................TTGGTCCCCTTCAACCAGCTGTA......... t0043729 23 4
>ssc-mir-133b
CCTGCTCTGGCTGGTCAAACGGAACCAAGTCCGTCTTCCTGAGAGGTTTGGTCCCCTTCAACCAGCTATAGCAGGGCTGG ssc-mir-133b 80
((((((.((((((((..((.((.((((((.((.((((...)))))))))))).)).))..)))))))).))))))..... structure -37.90
**********************************************TTTGGTCCCCTTCAACCAGCTAT*********** ssc-miR-133b 23
..............................................TTTGGTCCCCTTCAACCAGCT............. t0017237 21 13
..............................................TTTGGTCCCCTTCAACCAGCTAT........... t0047892 23 3
..............................................TTTGGTCCCCTTCAACCAGCTA............ t0072177 22 2
..............................................TTTGGTCCCCTTCAACCAGCTATA.......... t0201252 24 1
..............................................TTTGGTCCCCTTCAACCAGC.............. t0374444 20 1
...............................................TTGGTCCCCTTCAACCAGCTAT........... t0365322 22 1
>ssc-mir-1343
GCTTCGGTGCTGGGGAGCGGCCCCCGGGCGGGCCTCTGCTCTGGCCCCTCCTGGGGCCCGCACTCTCGCTCCGGGTCCG ssc-mir-1343 79
..(((((.((.((((.((((.(((((((.(((((........)))))..))))))).)))).)))).)).))))).... structure -48.70
***********************************************CTCCTGGGGCCCGCACTCTCGC********** ssc-miR-1343 22
..........TGGGGAGCGGCCCCCGGGCGGG............................................... t0052559 22 3
..............................................CCTCCTGGGGCCCGCACTCTCGC.......... t0079395 23 2
..............................................CCTCCTGGGGCCCGCACTCTCG........... t0210022 22 1
...............................................CTCCTGGGGCCCGCACTCTCGC.......... t0004935 22 70
...............................................CTCCTGGGGCCCGCACTCTCGCT......... t0016804 23 14
...............................................CTCCTGGGGCCCGCACTCTCG........... t0020007 21 11
...............................................CTCCTGGGGCCCGCACTCTC............ t0199521 20 1
>ssc-mir-135-1
AGGCCTCGCTGTTCTCTATGGCTTTTTATTCCTATGTGATTCTACTGCTCATTCATATAGGGATTGGAGCCGTGGCGCACGGCGGGGACA ssc-mir-135-1 90
.(.(((((((((.(.((((((((((..((((((((((((.............)))))))))))).)))))))))).).))))))))).). structure -45.52
****************TATGGCTTTTTATTCCTATGTGA*************************************************** ssc-miR-135 23
...............CTATGGCTTTTTATTCCTATGTGA................................................... t0270617 24 1
................TATGGCTTTTTATTCCTATGTGA................................................... t0000339 23 2131
................TATGGCTTTTTATTCCTATGTG.................................................... t0004101 22 91
................TATGGCTTTTTATTCCTATGT..................................................... t0017187 21 13
................TATGGCTTTTTATTCCTATG...................................................... t0048554 20 3
................TATGGCTTTTTATTCCTATGTGAT.................................................. t0053937 24 3
.................ATGGCTTTTTATTCCTATGTGA................................................... t0015692 22 15
.................ATGGCTTTTTATTCCTATGTG.................................................... t0344310 21 1
..................TGGCTTTTTATTCCTATGTG.................................................... t0095458 20 1
...................GGCTTTTTATTCCTATGTGA................................................... t0186837 20 1
.....................CTTTTTATTCCTATGTGA................................................... t0054415 18 3
......................................................ATATAGGGATTGGAGCCGTGGC.............. t0248388 22 1
.......................................................TATAGGGATTGGAGCCGTGG............... t0212243 20 1
>ssc-mir-135-2
AGATAAATTCACTCTAGTGCTTTATGGCTTTTTATTCCTATGTGATAGTAATAAAGTCTCATGTAGGGATGGAAGCCATGAAATACATTGTGAAAAATCA ssc-mir-135-2 100
.(((...(((((....(((.((((((((((((.((((((((((((.(.(.....).).)))))))))))))))))))))))).)))...)))))..))). structure -35.10
**********************TATGGCTTTTTATTCCTATGTGA******************************************************* ssc-miR-135 23
......................TATGGCTTTTTATTCCTATGTGA....................................................... t0000339 23 2131
......................TATGGCTTTTTATTCCTATGTG........................................................ t0004101 22 91
......................TATGGCTTTTTATTCCTATGT......................................................... t0017187 21 13
......................TATGGCTTTTTATTCCTATG.......................................................... t0048554 20 3
......................TATGGCTTTTTATTCCTATGTGAT...................................................... t0053937 24 3
.......................ATGGCTTTTTATTCCTATGTGA....................................................... t0015692 22 15
.......................ATGGCTTTTTATTCCTATGTG........................................................ t0344310 21 1
........................TGGCTTTTTATTCCTATGTG........................................................ t0095458 20 1
.........................GGCTTTTTATTCCTATGTGA....................................................... t0186837 20 1
...........................CTTTTTATTCCTATGTGA....................................................... t0054415 18 3
............................................................ATGTAGGGATGGAAGCCATGA................... t0006581 21 48
............................................................ATGTAGGGATGGAAGCCATGAA.................. t0027817 22 7
............................................................ATGTAGGGATGGAAGCCAT..................... t0293711 19 1
.............................................................TGTAGGGATGGAAGCCATGA................... t0006577 20 48
.............................................................TGTAGGGATGGAAGCCATGAAA................. t0007159 22 43
.............................................................TGTAGGGATGGAAGCCATGAA.................. t0024841 21 8
.............................................................TGTAGGGATGGAAGCCATG.................... t0102627 19 1
.............................................................TGTAGGGATGGAAGCCATGAAAT................ t0369706 23 1
>ssc-mir-136
TGAGCCCTCGGAGGACTCCATTTGTTTTGATGATGGATTCTTACGCTCCATCATCGTCTCAAATGAGTCTTCAGAGGGTTCT ssc-mir-136 82
.((((((((.((((((((.(((((...((((((((((.........))))))))))...))))))))))))).)))))))). structure -45.80
**************ACTCCATTTGTTTTGATGATGGA********************************************* ssc-miR-136 23
...........AGGACTCCATTTGTTTTGATGA................................................. t0020720 22 10
...........AGGACTCCATTTGTTTTGATGAT................................................ t0029632 23 6
..............ACTCCATTTGTTTTGATGATGG.............................................. t0010948 22 24
..............ACTCCATTTGTTTTGATGATG............................................... t0018541 21 12
..............ACTCCATTTGTTTTGATGATGGA............................................. t0023189 23 9
..................CATTTGTTTTGATGATGGA............................................. t0335099 19 1
................................................CATCATCGTCTCAAATGAGTCT............ t0006408 22 49
................................................CATCATCGTCTCAAATGAGTC............. t0026950 21 7
................................................CATCATCGTCTCAAATGAG............... t0234292 19 1
................................................CATCATCGTCTCAAATGAGT.............. t0289519 20 1
.................................................ATCATCGTCTCAAATGAGTCT............ t0013948 21 17
..................................................TCATCGTCTCAAATGAGTCTTC.......... t0409179 22 1
>ssc-mir-139
GTGTATTCTACAGTGCACGTGTCTCCAGTGTGGCTCGGAGGCTGGAGACGCGGCCCTGTTGGAGTAAC ssc-mir-139 68
...((((((((((.((.((((((((((((.(.......).)))))))))))))).))).))))))).. structure -34.90
******TCTACAGTGCACGTGTCTCCAG**************************************** ssc-miR-139-5p 22
......TCTACAGTGCACGTGTCTCCAGT....................................... t0004081 23 91
......TCTACAGTGCACGTGTCTCCAG........................................ t0008878 22 32
......TCTACAGTGCACGTGTCTCCA......................................... t0021166 21 10
......TCTACAGTGCACGTGTCTCC.......................................... t0044432 20 3
......TCTACAGTGCACGTGTCTCCAGTGT..................................... t0147430 25 1
.........................................CTGGAGACGCGGCCCTGTTGGA..... t0101310 22 1
..........................................TGGAGACGCGGCCCTGTTGGAGT... t0003278 23 118
..........................................TGGAGACGCGGCCCTGTTGGAG.... t0004525 22 78
..........................................TGGAGACGCGGCCCTGTTGGA..... t0005053 21 68
..........................................TGGAGACGCGGCCCTGTTGG...... t0030872 20 6
..........................................TGGAGACGCGGCCCTGTTGGAGTA.. t0084552 24 2
..........................................TGGAGACGCGGCCCTGTTGGAGTAA. t0157809 25 1
...........................................GGAGACGCGGCCCTGTTGGAGT... t0064683 22 2
...........................................GGAGACGCGGCCCTGTTGGAG.... t0094664 21 1
...............................................ACGCGGCCCTGTTGGAGT... t0410607 18 1
>ssc-mir-140
CCTGCCAGTGGTTTTACCCTATGGTAGGTTACGTCATGCTGTTCTACCACAGGGTAGAACCACGGACAGG ssc-mir-140 70
((((((.(((((((((((((.(((((((..(((......)))))))))).))))))))))))))).)))) structure -39.30
******AGTGGTTTTACCCTATGGTAG******************************************* ssc-miR-140 21
********************************************TACCACAGGGTAGAACCACGGAC*** ssc-miR-140* 23
.....CAGTGGTTTTACCCTATGGTAG........................................... t0000213 22 4133
.....CAGTGGTTTTACCCTATGGTA............................................ t0005418 21 62
.....CAGTGGTTTTACCCTATGGTAGG.......................................... t0009707 23 28
.....CAGTGGTTTTACCCTATGGT............................................. t0022673 20 9
.....CAGTGGTTTTACCCTATGGTAGGT......................................... t0089568 24 2
......AGTGGTTTTACCCTATGGTAG........................................... t0009480 21 29
...........................................CTACCACAGGGTAGAACCACGGA.... t0011694 23 22
...........................................CTACCACAGGGTAGAACCACGGAC... t0024264 24 8
...........................................CTACCACAGGGTAGAACCACGGACA.. t0269103 25 1
............................................TACCACAGGGTAGAACCACGGA.... t0000043 22 36775
............................................TACCACAGGGTAGAACCACGGAC... t0000110 23 10248
............................................TACCACAGGGTAGAACCACGG..... t0000216 21 4086
............................................TACCACAGGGTAGAACCACGGACA.. t0000270 24 2913
............................................TACCACAGGGTAGAACCACG...... t0007216 20 42
............................................TACCACAGGGTAGAACCAC....... t0024191 19 8
............................................TACCACAGGGTAGAACCACGGACAG. t0035031 25 5
.............................................ACCACAGGGTAGAACCACGGAC... t0000081 22 15260
.............................................ACCACAGGGTAGAACCACGGA.... t0000091 21 12629
.............................................ACCACAGGGTAGAACCACGGACA.. t0000231 23 3666
.............................................ACCACAGGGTAGAACCACGG..... t0003384 20 114
.............................................ACCACAGGGTAGAACCACGGACAG. t0008095 24 36
.............................................ACCACAGGGTAGAACCACG...... t0023758 19 8
.............................................ACCACAGGGTAGAACCAC....... t0064317 18 2
.............................................ACCACAGGGTAGAACCACGGACAGG t0068081 25 2
..............................................CCACAGGGTAGAACCACGGAC... t0000854 21 606
..............................................CCACAGGGTAGAACCACGGACA.. t0002853 22 141
..............................................CCACAGGGTAGAACCACGGA.... t0004013 20 94
..............................................CCACAGGGTAGAACCACGG..... t0035267 19 5
..............................................CCACAGGGTAGAACCACGGACAG. t0040364 23 4
...............................................CACAGGGTAGAACCACGGACA.. t0007024 21 44
...............................................CACAGGGTAGAACCACGGAC... t0007308 20 42
...............................................CACAGGGTAGAACCACGGA.... t0013597 19 18
...............................................CACAGGGTAGAACCACGGACAGG t0043591 23 4
...............................................CACAGGGTAGAACCACGGACAG. t0106048 22 1
...............................................CACAGGGTAGAACCACGG..... t0189672 18 1
................................................ACAGGGTAGAACCACGGACAGG t0000476 22 1312
................................................ACAGGGTAGAACCACGGACAG. t0002568 21 162
................................................ACAGGGTAGAACCACGGACA.. t0006720 20 46
................................................ACAGGGTAGAACCACGGAC... t0011200 19 24
................................................ACAGGGTAGAACCACGGA.... t0015202 18 16
.................................................CAGGGTAGAACCACGGACAGG t0013662 21 18
.................................................CAGGGTAGAACCACGGACA.. t0100651 19 1
.................................................CAGGGTAGAACCACGGAC... t0177201 18 1
..................................................AGGGTAGAACCACGGACA.. t0128414 18 1
..................................................AGGGTAGAACCACGGACAGG t0246733 20 1
...................................................GGGTAGAACCACGGACAGG t0110326 19 1
>ssc-mir-142
GTGCAGTCACCCATAAAGTAGAAAGCACTACTAACAGCACTGGAGGGTGTAGTGTTTCCTACTTTATGGATGAGTGTACT ssc-mir-142 80
(((((.(((.(((((((((((.(((((((((...(..(....)..)..))))))))).))))))))))).))).))))). structure -38.90
***********CATAAAGTAGAAAGCACTACT************************************************ ssc-miR-142-5p 21
***********************************************TGTAGTGTTTCCTACTTTATGG*********** ssc-miR-142-3p 22
.........CCCATAAAGTAGAAAGCACT................................................... t0004090 20 91
.........CCCATAAAGTAGAAAGCACTAC................................................. t0008582 22 34
.........CCCATAAAGTAGAAAGCACTA.................................................. t0009332 21 30
...........CATAAAGTAGAAAGCACTACT................................................ t0005894 21 55
...........CATAAAGTAGAAAGCACTAC................................................. t0017112 20 13
...........CATAAAGTAGAAAGCACTACTA............................................... t0037596 22 4
...........CATAAAGTAGAAAGCACTA.................................................. t0048493 19 3
............ATAAAGTAGAAAGCACTACTAA.............................................. t0357944 22 1
.......................................CTGGAGGGTGTAGTGTTTCCTACTTTATGGA.......... t0234083 31 1
...............................................TGTAGTGTTTCCTACTTTATGG........... t0001312 22 365
...............................................TGTAGTGTTTCCTACTTTATGGA.......... t0002354 23 180
...............................................TGTAGTGTTTCCTACTTTATG............ t0021213 21 10
...............................................TGTAGTGTTTCCTACTTTAT............. t0088603 20 2
................................................GTAGTGTTTCCTACTTTATGGA.......... t0003273 22 118
................................................GTAGTGTTTCCTACTTTATGG........... t0004229 21 87
................................................GTAGTGTTTCCTACTTTATG............ t0046795 20 3
.................................................TAGTGTTTCCTACTTTATGG........... t0074970 20 2
.................................................TAGTGTTTCCTACTTTATGGA.......... t0083330 21 2
.................................................TAGTGTTTCCTACTTTATG............ t0192860 19 1
..................................................AGTGTTTCCTACTTTATGG........... t0057828 19 2
..................................................AGTGTTTCCTACTTTATGGATG........ t0145337 22 1
..................................................AGTGTTTCCTACTTTATGGA.......... t0163439 20 1
>ssc-mir-143
GTCCCCCAGCCGGAGGTGCAGTGCTGCATCTCTGGTCAGCTGGGAGTCTGAGATGAAGCACTGTAGCTCGGGAAGGGAGA ssc-mir-143 80
.((.(((..((.(((.(((((((((.((((((.((((......)).)).)))))).))))))))).))).))..))).)) structure -41.80
**************GGTGCAGTGCTGCATCTCTGG********************************************* ssc-miR-143-5p 21
************************************************TGAGATGAAGCACTGTAGCTC*********** ssc-miR-143-3p 21
..............GGTGCAGTGCTGCATCTCTGGT............................................ t0023144 22 9
..............GGTGCAGTGCTGCATCTCTGG............................................. t0023671 21 8
...............GTGCAGTGCTGCATCTCTGG............................................. t0057414 20 2
.................GCAGTGCTGCATCTCTGG............................................. t0268666 18 1
...........................................GAGTCTGAGATGAAGCACTGTAGC............. t0290382 24 1
............................................AGTCTGAGATGAAGCACTGTAGCT............ t0114611 24 1
.............................................GTCTGAGATGAAGCACTGTAGCT............ t0055221 23 3
.............................................GTCTGAGATGAAGCACTGTAG.............. t0068581 21 2
.............................................GTCTGAGATGAAGCACTGTAGC............. t0272233 22 1
..............................................TCTGAGATGAAGCACTGTAGC............. t0006950 21 45
..............................................TCTGAGATGAAGCACTGTAGCT............ t0008448 22 34
..............................................TCTGAGATGAAGCACTGTAG.............. t0021774 20 9
..............................................TCTGAGATGAAGCACTGTAGCTCG.......... t0036340 24 5
..............................................TCTGAGATGAAGCACTGTAGCTC........... t0041627 23 4
..............................................TCTGAGATGAAGCACTGTA............... t0286659 19 1
...............................................CTGAGATGAAGCACTGTAGCT............ t0000164 21 5954
...............................................CTGAGATGAAGCACTGTAGCTCG.......... t0000979 23 512
...............................................CTGAGATGAAGCACTGTAGC............. t0001159 20 420
...............................................CTGAGATGAAGCACTGTAGCTC........... t0003958 22 95
...............................................CTGAGATGAAGCACTGTAG.............. t0005355 19 63
................................................TGAGATGAAGCACTGTAGCT............ t0000001 20 1149347
................................................TGAGATGAAGCACTGTAGCTCG.......... t0000003 22 995870
................................................TGAGATGAAGCACTGTAGCTC........... t0000057 21 23048
................................................TGAGATGAAGCACTGTAGC............. t0000061 19 22021
................................................TGAGATGAAGCACTGTAGCTCGG......... t0000193 23 4637
................................................TGAGATGAAGCACTGTAG.............. t0000778 18 667
................................................TGAGATGAAGCACTGTAGCTCGGG........ t0351054 24 1
.................................................GAGATGAAGCACTGTAGCTCG.......... t0000732 21 723
.................................................GAGATGAAGCACTGTAGCT............ t0000869 19 596
.................................................GAGATGAAGCACTGTAGCTC........... t0011016 20 24
.................................................GAGATGAAGCACTGTAGCTCGG......... t0022141 22 9
.................................................GAGATGAAGCACTGTAGC............. t0023513 18 9
..................................................AGATGAAGCACTGTAGCTCG.......... t0002138 20 200
..................................................AGATGAAGCACTGTAGCT............ t0003335 18 116
..................................................AGATGAAGCACTGTAGCTC........... t0004226 19 87
..................................................AGATGAAGCACTGTAGCTCGG......... t0008436 21 34
..................................................AGATGAAGCACTGTAGCTCGGG........ t0011275 22 23
..................................................AGATGAAGCACTGTAGCTCGGGA....... t0053089 23 3
...................................................GATGAAGCACTGTAGCTCG.......... t0000353 19 2010
...................................................GATGAAGCACTGTAGCTC........... t0000503 18 1211
...................................................GATGAAGCACTGTAGCTCGGGA....... t0003119 22 127
...................................................GATGAAGCACTGTAGCTCGGG........ t0003636 21 105
...................................................GATGAAGCACTGTAGCTCGGGAA...... t0009285 23 30
...................................................GATGAAGCACTGTAGCTCGG......... t0023146 20 9
....................................................ATGAAGCACTGTAGCTCG.......... t0002251 18 190
....................................................ATGAAGCACTGTAGCTCGGGA....... t0009467 21 29
....................................................ATGAAGCACTGTAGCTCGGGAA...... t0010772 22 25
....................................................ATGAAGCACTGTAGCTCGGGAAG..... t0032466 23 5
....................................................ATGAAGCACTGTAGCTCGGG........ t0049820 20 3
....................................................ATGAAGCACTGTAGCTCGG......... t0415648 19 1
.....................................................TGAAGCACTGTAGCTCGGGAAG..... t0024700 22 8
.....................................................TGAAGCACTGTAGCTCGGGAA...... t0073002 21 2
.....................................................TGAAGCACTGTAGCTCGGGAAGG.... t0352932 23 1
>ssc-mir-145
CACCTTGTCCTCACGGTCCAGTTTTCCCAGGAATCCCTTAGATGCTGAGATGGGGATTCCTGGAAATACTGTTCTTGAGGTCATGG ssc-mir-145 86
..((.((.(((((.((..((((.((.((((((((((((.............)))))))))))).)).))))..))))))).)).)) structure -40.02
***************GTCCAGTTTTCCCAGGAATCCCTT*********************************************** ssc-miR-145 24
...............GTCCAGTTTTCCCAGGAATCC.................................................. t0000286 21 2712
...............GTCCAGTTTTCCCAGGAATCCC................................................. t0000295 22 2562
...............GTCCAGTTTTCCCAGGAATCCCT................................................ t0000300 23 2526
...............GTCCAGTTTTCCCAGGAATCCCTT............................................... t0002484 24 168
...............GTCCAGTTTTCCCAGGAATC................................................... t0003276 20 118
...............GTCCAGTTTTCCCAGGAAT.................................................... t0024896 19 8
...............GTCCAGTTTTCCCAGGAATCCCTTA.............................................. t0086676 25 2
................TCCAGTTTTCCCAGGAATCCCT................................................ t0009061 22 31
................TCCAGTTTTCCCAGGAATCCC................................................. t0011756 21 22
................TCCAGTTTTCCCAGGAATCCCTT............................................... t0027605 23 7
................TCCAGTTTTCCCAGGAATCC.................................................. t0042146 20 4
.................CCAGTTTTCCCAGGAATCCCT................................................ t0057328 21 2
.................CCAGTTTTCCCAGGAATCC.................................................. t0340601 19 1
..................CAGTTTTCCCAGGAATCC.................................................. t0037094 18 4
..................CAGTTTTCCCAGGAATCCCT................................................ t0074044 20 2
..................CAGTTTTCCCAGGAATCCC................................................. t0394590 19 1
.....................TTTTCCCAGGAATCCCTTAGAT........................................... t0272470 22 1
....................................CTTAGATGCTGAGATGGGG............................... t0113095 19 1
.....................................................GGATTCCTGGAAATACTGTTCT........... t0003623 22 105
.....................................................GGATTCCTGGAAATACTGTTC............ t0035457 21 5
.....................................................GGATTCCTGGAAATACTGTTCTT.......... t0044372 23 4
.....................................................GGATTCCTGGAAATACTGTT............. t0132750 20 1
......................................................GATTCCTGGAAATACTGTTCT........... t0011967 21 22
......................................................GATTCCTGGAAATACTGTTCTT.......... t0015388 22 15
.......................................................ATTCCTGGAAATACTGTTCTT.......... t0003758 21 101
.......................................................ATTCCTGGAAATACTGTTCT........... t0004352 20 83
.......................................................ATTCCTGGAAATACTGTTCTTG......... t0028389 22 7
.......................................................ATTCCTGGAAATACTGTTCTTGA........ t0028690 23 6
.......................................................ATTCCTGGAAATACTGTT............. t0414402 18 1
........................................................TTCCTGGAAATACTGTTCTTGA........ t0052870 22 3
........................................................TTCCTGGAAATACTGTTCTTG......... t0373121 21 1
>ssc-mir-146a
TACTCAGCTTTGAGAACTGAATTCCATGGGTTGTGTCATTGTCAGACCTGTGAAGTTTAGTTCTTCAGCTGGGATATC ssc-mir-146a 78
..(((((((..((((((((((((.((((((((.((.......)))))))))).)))))))))))).)))))))..... structure -32.90
**********************************************CCTGTGAAGTTTAGTTCTTCAG********** ssc-miR-146a 22
.........TTGAGAACTGAATTCCATGGGT............................................... t0004627 22 76
.........TTGAGAACTGAATTCCATGGGTT.............................................. t0013028 23 19
.........TTGAGAACTGAATTCCATGGG................................................ t0019041 21 11
.........TTGAGAACTGAATTCCATGG................................................. t0063209 20 2
.........TTGAGAACTGAATTCCATGGGTTG............................................. t0289264 24 1
..........TGAGAACTGAATTCCATGGGTT.............................................. t0000294 22 2622
..........TGAGAACTGAATTCCATGGGT............................................... t0000523 21 1136
..........TGAGAACTGAATTCCATGGG................................................ t0003461 20 111
..........TGAGAACTGAATTCCATGGGTTG............................................. t0006047 23 53
..........TGAGAACTGAATTCCATGGGTTGT............................................ t0009988 24 27
..........TGAGAACTGAATTCCATGG................................................. t0011986 19 21
..........TGAGAACTGAATTCCATGGGTTGTGTCATT...................................... t0060648 30 2
..........TGAGAACTGAATTCCATG.................................................. t0258650 18 1
...........GAGAACTGAATTCCATGGGTT.............................................. t0024545 21 8
>ssc-mir-146b
GAACTTTGGCCACCTGGCTCTGAGAACTGAATTCCATAGGCTGTGAGCTCTAGCAAATGCCCTAGGAACTCAGTTCTGGTGCCCGGCTGTGCTATAGTC ssc-mir-146b 99
..(((.((((((((.(((.((.((((((((.((((.((((..((..((....))..))..)))))))).)))))))))).))).)).)).)))).))). structure -41.10
********************TGAGAACTGAATTCCATAGGC********************************************************** ssc-miR-146b 21
...................CTGAGAACTGAATTCCATAGGCTGT....................................................... t0088210 25 2
....................TGAGAACTGAATTCCATAGGCTGT....................................................... t0000414 24 1611
....................TGAGAACTGAATTCCATAGGCTG........................................................ t0000636 23 873
....................TGAGAACTGAATTCCATAGGCT......................................................... t0000645 22 850
....................TGAGAACTGAATTCCATAGGC.......................................................... t0000685 21 797
....................TGAGAACTGAATTCCATAGG........................................................... t0010701 20 25
....................TGAGAACTGAATTCCATAG............................................................ t0285556 19 1
.....................GAGAACTGAATTCCATAGGCTGT....................................................... t0053119 23 3
.....................GAGAACTGAATTCCATAGGCTG........................................................ t0068794 22 2
.....................GAGAACTGAATTCCATAGGCT......................................................... t0271975 21 1
.........................................................TGCCCTAGGAACTCAGTTCTGG.................... t0118167 22 1
.........................................................TGCCCTAGGAACTCAGTT........................ t0211677 18 1
>ssc-mir-148a
GAGGCAAAGTTCTGAGACACTCCGACTCTGAATATGATAGAAGTCAGTGCACTACAGAACTTTGTCTC ssc-mir-148a 68
((((((((((((((((.((((..(((((((.......))).))))))))..)).)))))))))))))) structure -28.20
*******************************************TCAGTGCACTACAGAACTTTGT*** ssc-miR-148a 22
.....AAAGTTCTGAGACACTCCGACT......................................... t0002719 22 150
.....AAAGTTCTGAGACACTCCGAC.......................................... t0004174 21 88
.....AAAGTTCTGAGACACTCCGA........................................... t0008059 20 36
.....AAAGTTCTGAGACACTCCGACTCT....................................... t0077340 24 2
.....AAAGTTCTGAGACACTCCGACTCTGAA.................................... t0161666 27 1
.....AAAGTTCTGAGACACTCCGACTCTG...................................... t0207065 25 1
......AAGTTCTGAGACACTCCGA........................................... t0327074 19 1
...................................GATAGAAGTCAGTGCACTACAGAACTTTG.... t0069786 29 2
..........................................GTCAGTGCACTACAGAACTTTGT... t0022386 23 9
...........................................TCAGTGCACTACAGAACTTTGT... t0000007 22 286628
...........................................TCAGTGCACTACAGAACTTTG.... t0000380 21 1832
...........................................TCAGTGCACTACAGAACTTT..... t0000826 20 630
...........................................TCAGTGCACTACAGAACTTTGTC.. t0002018 23 217
...........................................TCAGTGCACTACAGAACTTTGTCT. t0005999 24 54
...........................................TCAGTGCACTACAGAACTT...... t0008673 19 33
...........................................TCAGTGCACTACAGAACT....... t0013648 18 18
............................................CAGTGCACTACAGAACTTTGT... t0001205 21 398
............................................CAGTGCACTACAGAACTTTGTCT. t0148621 23 1
............................................CAGTGCACTACAGAACTTTG.... t0229413 20 1
.............................................AGTGCACTACAGAACTTTGT... t0000982 20 507
.............................................AGTGCACTACAGAACTTT..... t0132900 18 1
.............................................AGTGCACTACAGAACTTTG.... t0394855 19 1
..............................................GTGCACTACAGAACTTTGT... t0020056 19 11
...............................................TGCACTACAGAACTTTGT... t0184318 18 1
>ssc-mir-148b
ATTTGAGGTGAAGTTCTGTTATACACTCAGGCTGTGGCTCTCTGAAAGTCAGTGCATCACAGAACTTTGTCTCGAAAGCT ssc-mir-148b 80
.(((((((..(((((((((.((.((((..((((....(.....)..)))))))).)).)))))))))..))))))).... structure -30.00
************************************************TCAGTGCATCACAGAACTTTGT********** ssc-miR-148b 22
........TGAAGTTCTGTTATACACTCAGGC................................................ t0034549 24 5
.........GAAGTTCTGTTATACACTCAGGC................................................ t0000865 23 600
.........GAAGTTCTGTTATACACTCAGG................................................. t0005620 22 59
.........GAAGTTCTGTTATACACTCAGGCT............................................... t0007907 24 37
.........GAAGTTCTGTTATACACTCAG.................................................. t0025036 21 8
..........AAGTTCTGTTATACACTCAGGC................................................ t0020412 22 10
..........AAGTTCTGTTATACACTCAGGCT............................................... t0131587 23 1
..........AAGTTCTGTTATACACTCAG.................................................. t0173125 20 1
...........AGTTCTGTTATACACTCAGGC................................................ t0084843 21 2
...............................................GTCAGTGCATCACAGAACTTTGT.......... t0270594 23 1
................................................TCAGTGCATCACAGAACTTTGT.......... t0000047 22 32138
................................................TCAGTGCATCACAGAACTTTG........... t0001543 21 303
................................................TCAGTGCATCACAGAACTTT............ t0004846 20 72
................................................TCAGTGCATCACAGAACTTTGTC......... t0009681 23 29
................................................TCAGTGCATCACAGAACTTTGTCT........ t0018915 24 12
................................................TCAGTGCATCACAGAACT.............. t0065403 18 2
................................................TCAGTGCATCACAGAACTT............. t0389471 19 1
.................................................CAGTGCATCACAGAACTTTGT.......... t0006979 21 44
.................................................CAGTGCATCACAGAACTTTG........... t0359380 20 1
..................................................AGTGCATCACAGAACTTTGT.......... t0004850 20 72
..................................................AGTGCATCACAGAACTTTGTC......... t0242386 21 1
..................................................AGTGCATCACAGAACTTT............ t0410486 18 1
>ssc-mir-149
GCCCAGGCTCTGGCTCCGTGTCTTCACTCCCGTGTGTGTCCGAGGAGGGAGGGAGGGACGGGGGCTGTGCTGGGGC ssc-mir-149 76
((((.(((.(.(.((((((.(((((.(((((...((....))....)))))))))).)))))).).).))).)))) structure -40.90
********TCTGGCTCCGTGTCTTCACTCCC********************************************* ssc-miR-149 23
........TCTGGCTCCGTGTCTTCACTCCC............................................. t0005575 23 59
........TCTGGCTCCGTGTCTTCACTCC.............................................. t0005758 22 57
........TCTGGCTCCGTGTCTTCACTC............................................... t0028861 21 6
........TCTGGCTCCGTGTCTTCACT................................................ t0039442 20 4
>ssc-mir-151
TTTTCCTGCCCTCGAGGAGCTCACAGTCTAGTACGTCTCATCCCCTACTAGACTGAAGCTCCTTGAGGACAGGGATCGTC ssc-mir-151 80
..((((((.((((((((((((..((((((((((.(........).)))))))))).)))))))))))).))))))..... structure -45.30
***********TCGAGGAGCTCACAGTCTAGT************************************************ ssc-miR-151-5p 21
***********************************************CTAGACTGAAGCTCCTTGAGGA*********** ssc-miR-151-3p 22
..........CTCGAGGAGCTCACAGTCTAGT................................................ t0006344 22 50
..........CTCGAGGAGCTCACAGTCTAGTA............................................... t0021340 23 10
..........CTCGAGGAGCTCACAGTCTAG................................................. t0030437 21 6
...........TCGAGGAGCTCACAGTCTAGT................................................ t0000276 21 2829
...........TCGAGGAGCTCACAGTCTAGTA............................................... t0000929 22 546
...........TCGAGGAGCTCACAGTCTAG................................................. t0002515 20 166
...........TCGAGGAGCTCACAGTCTAGTAC.............................................. t0052185 23 3
...........TCGAGGAGCTCACAGTCTAGTACG............................................. t0079534 24 2
...........TCGAGGAGCTCACAGTCTA.................................................. t0246029 19 1
...........TCGAGGAGCTCACAGTCT................................................... t0347955 18 1
............CGAGGAGCTCACAGTCTAGT................................................ t0032521 20 5
............CGAGGAGCTCACAGTCTAGTA............................................... t0117221 21 1
.............GAGGAGCTCACAGTCTAGT................................................ t0015571 19 15
.............GAGGAGCTCACAGTCTAGTA............................................... t0079720 20 2
..............AGGAGCTCACAGTCTAGTA............................................... t0365913 19 1
...........................................CCTACTAGACTGAAGCTCCTTGAGG............ t0241924 25 1
...........................................CCTACTAGACTGAAGCTCCTTGA.............. t0296308 23 1
.............................................TACTAGACTGAAGCTCCTTGAGG............ t0001781 23 253
.............................................TACTAGACTGAAGCTCCTTGAG............. t0007658 22 39
.............................................TACTAGACTGAAGCTCCTTGAGGA........... t0012821 24 20
.............................................TACTAGACTGAAGCTCCTTGA.............. t0029262 21 6
.............................................TACTAGACTGAAGCTCCTTG............... t0190749 20 1
.............................................TACTAGACTGAAGCTCCTT................ t0217230 19 1
..............................................ACTAGACTGAAGCTCCTTGAGG............ t0000949 22 532
..............................................ACTAGACTGAAGCTCCTTGAGGA........... t0002696 23 152
..............................................ACTAGACTGAAGCTCCTTGAG............. t0007388 21 41
..............................................ACTAGACTGAAGCTCCTTGA.............. t0023886 20 8
..............................................ACTAGACTGAAGCTCCTTGAGGACA......... t0146423 25 1
..............................................ACTAGACTGAAGCTCCTTGAGGAC.......... t0356287 24 1
...............................................CTAGACTGAAGCTCCTTGAGG............ t0000064 21 20423
...............................................CTAGACTGAAGCTCCTTGAGGA........... t0000124 22 8986
...............................................CTAGACTGAAGCTCCTTGAG............. t0001208 20 397
...............................................CTAGACTGAAGCTCCTTGA.............. t0004929 19 70
...............................................CTAGACTGAAGCTCCTTGAGGACA......... t0011151 24 24
...............................................CTAGACTGAAGCTCCTTGAGGAC.......... t0015988 23 15
...............................................CTAGACTGAAGCTCCTTG............... t0031215 18 6
................................................TAGACTGAAGCTCCTTGAGG............ t0003835 20 99
................................................TAGACTGAAGCTCCTTGAGGA........... t0005085 21 67
................................................TAGACTGAAGCTCCTTGAG............. t0042893 19 4
................................................TAGACTGAAGCTCCTTGAGGAC.......... t0058975 22 2
................................................TAGACTGAAGCTCCTTGAGGACA......... t0264586 23 1
.................................................AGACTGAAGCTCCTTGAGGA........... t0031395 20 6
.................................................AGACTGAAGCTCCTTGAGG............ t0032411 19 5
.................................................AGACTGAAGCTCCTTGAGGACA......... t0085919 22 2
..................................................GACTGAAGCTCCTTGAGG............ t0173263 18 1
>ssc-mir-152
CGGCCCAGGTTCTGTGATACACTCCGACTCGGGCTCTGGAGCAGTCAGTGCATGACAGAACTTGGGCCCGGACGGACCTT ssc-mir-152 80
.((((((((((((((.((.((((..((((...(((....))))))))))).)).))))))))))))))............ structure -38.70
********************************************TCAGTGCATGACAGAACTTGG*************** ssc-miR-152 21
......AGGTTCTGTGATACACTCCGA..................................................... t0229662 21 1
...........................................GTCAGTGCATGACAGAACTTGG............... t0011073 22 24
............................................TCAGTGCATGACAGAACTTGG............... t0000082 21 15125
............................................TCAGTGCATGACAGAACTTG................ t0004034 20 93
............................................TCAGTGCATGACAGAACTTGGG.............. t0004653 22 75
............................................TCAGTGCATGACAGAACTT................. t0028390 19 7
............................................TCAGTGCATGACAGAACT.................. t0362943 18 1
............................................TCAGTGCATGACAGAACTTGGGC............. t0396904 23 1
.............................................CAGTGCATGACAGAACTTGG............... t0013661 20 18
.............................................CAGTGCATGACAGAACTT................. t0407930 18 1
..............................................AGTGCATGACAGAACTTGG............... t0008176 19 36
>ssc-mir-153
AGCGGTGGCCAGTGTCATTTTTGTGATGTTGCAGCTAGTAATATGAGCCCAGTTGCATAGTCACAAAAGTGATCATTGGAAACTGTG ssc-mir-153 87
.(((((..(((((((((((((((((((..(((((((.((.......))..)))))))..))))))))))))).))))))..))))). structure -41.30
****************************************************TTGCATAGTCACAAAAGTGA*************** ssc-miR-153 20
....................................................TTGCATAGTCACAAAAGTGATC............. t0081450 22 2
>ssc-mir-155
CTATATGCTGTTAATGCTAATTGTGATAGGGGTTTTTACCTCCGTCTGACTCCTACATGTTAGCATTAACAGGGTATGATG ssc-mir-155 81
.(((((.((((((((((((((.(((.((((((((...((....))..))))))))))))))))))))))))).)))))... structure -34.10
**************************************************TCCTACATGTTAGCATTAACA********** ssc-miR-155 21
..........TTAATGCTAATTGTGATAGGGG................................................. t0004465 22 80
..........TTAATGCTAATTGTGATAGGGGT................................................ t0007424 23 41
..........TTAATGCTAATTGTGATAGGG.................................................. t0009207 21 30
..........TTAATGCTAATTGTGATAGG................................................... t0014974 20 16
..........TTAATGCTAATTGTGATAGGGGTT............................................... t0018197 24 12
..........TTAATGCTAATTGTGATAGGGGTTT.............................................. t0056229 25 3
...........TAATGCTAATTGTGATAGGGG................................................. t0419105 21 1
>ssc-mir-15a
TTGGAGTAAAGTAGCAGCACATAATGGTTTGTGGATTTTGAAAAGGTGCAGGCCATATTGTGCTGCCTCAAAAATACAA ssc-mir-15a 79
..........(..((((((((..((((((((((..((.....))..))))))))))..))))))))..).......... structure -26.00
***********TAGCAGCACATAATGGTTTGT*********************************************** ssc-miR-15a 21
...........TAGCAGCACATAATGGTTTGTGGA............................................ t0001357 24 351
...........TAGCAGCACATAATGGTTTGTGG............................................. t0002487 23 168
...........TAGCAGCACATAATGGTTTGTG.............................................. t0007700 22 39
...........TAGCAGCACATAATGGTTTGT............................................... t0008136 21 36
...........TAGCAGCACATAATGGTTTG................................................ t0033351 20 5
...........TAGCAGCACATAATGGTTT................................................. t0064922 19 2
...........TAGCAGCACATAATGGTTTGTGGATTTTGAAAAGG................................. t0162725 35 1
...........TAGCAGCACATAATGGTTTGTGGATTTTGAAAAGGTG............................... t0238713 37 1
............AGCAGCACATAATGGTTTGTGGA............................................ t0058318 23 2
............AGCAGCACATAATGGTTTGTG.............................................. t0097961 21 1
................GCACATAATGGTTTGTGGA............................................ t0079281 19 2
.....................TAATGGTTTGTGGATTTTGAAA.................................... t0279396 22 1
........................TGGTTTGTGGATTTTGAAA.................................... t0358629 19 1
>ssc-mir-15b
TTGAGGCCTTAAAGTACTGTAGCAGCACATCATGGTTTACATACTACAATCAAGATGCGAATCATTATTTGCTGCTCTAGAAATTTAAGGAAATTCAT ssc-mir-15b 98
.((((.(((((((...(((.(((((((.((.((((((..(((.((.......)))))..)))))).)).))))))).)))...)))))))...)))). structure -32.70
*******************TAGCAGCACATCATGGTTTACA********************************************************* ssc-miR-15b 22
...................TAGCAGCACATCATGGTTTACA......................................................... t0000958 22 527
...................TAGCAGCACATCATGGTTTAC.......................................................... t0001930 21 228
...................TAGCAGCACATCATGGTTTA........................................................... t0008786 20 33
...................TAGCAGCACATCATGGTTT............................................................ t0020262 19 10
...................TAGCAGCACATCATGGTTTACAT........................................................ t0404711 23 1
....................AGCAGCACATCATGGTTTACA......................................................... t0083584 21 2
....................AGCAGCACATCATGGTTTAC.......................................................... t0098119 20 1
.....................GCAGCACATCATGGTTTACA......................................................... t0121480 20 1
........................................................GCGAATCATTATTTGCTGCTCT.................... t0333954 22 1
.........................................................CGAATCATTATTTGCTGCTCT.................... t0021170 21 10
.........................................................CGAATCATTATTTGCTGCTCTA................... t0023667 22 8
>ssc-mir-16-1
TCCGCTCTAGCAGCACGTAAATATTGGCGTAGTAAAATAAATATTAAACACCAATATTATTGTGCTGCTTTAGCGTG ssc-mir-16-1 77
..((((..(((((((((..((((((((.((((((.......))))..)).))))))))..)))))))))..)))).. structure -30.50
*******TAGCAGCACGTAAATATTGGCG************************************************ ssc-miR-16 22
.....TCTAGCAGCACGTAAATATTGGC................................................. t0409494 23 1
......CTAGCAGCACGTAAATATTGGCG................................................ t0044792 23 3
......CTAGCAGCACGTAAATATTGGCGT............................................... t0054204 24 3
.......TAGCAGCACGTAAATATTGGCG................................................ t0000210 22 4213
.......TAGCAGCACGTAAATATTGGC................................................. t0000533 21 1092
.......TAGCAGCACGTAAATATTGGCGT............................................... t0000759 23 687
.......TAGCAGCACGTAAATATTGG.................................................. t0000966 20 521
.......TAGCAGCACGTAAATATTGGCGTA.............................................. t0015683 24 15
.......TAGCAGCACGTAAATATTG................................................... t0019701 19 11
.......TAGCAGCACGTAAATATTGGCGTAG............................................. t0054718 25 3
.......TAGCAGCACGTAAATATT.................................................... t0079255 18 2
........AGCAGCACGTAAATATTGGCG................................................ t0018284 21 12
........AGCAGCACGTAAATATTGGC................................................. t0079651 20 2
........AGCAGCACGTAAATATTGGCGTAG............................................. t0295754 24 1
........AGCAGCACGTAAATATTGG.................................................. t0391636 19 1
........AGCAGCACGTAAATATTGGCGT............................................... t0406715 22 1
.........GCAGCACGTAAATATTGGCG................................................ t0071179 20 2
..........CAGCACGTAAATATTGGC................................................. t0092503 18 1
..........CAGCACGTAAATATTGGCG................................................ t0189033 19 1
...........AGCACGTAAATATTGGCGT............................................... t0106767 19 1
...........AGCACGTAAATATTGGCG................................................ t0138506 18 1
.................................................ACCAATATTATTGTGCTGCTTTA..... t0077930 23 2
.................................................ACCAATATTATTGTGCTGCTTT...... t0085727 22 2
..................................................CCAATATTATTGTGCTGCTTT...... t0055490 21 3
..................................................CCAATATTATTGTGCTGCTTTA..... t0090272 22 2
>ssc-mir-16-2
CAGTGCCTTAGCAGCACGTAAATATTGGCGTTAAGATTCTAAAATTATCTCCAGTATTAACTGTGCTGCTGAAGTAAGG ssc-mir-16-2 79
...(((.((((((((((((.((((((((.(.(((..........))).).)))))))).)).)))))))))).)))... structure -28.20
********TAGCAGCACGTAAATATTGGCG************************************************* ssc-miR-16 22
........TAGCAGCACGTAAATATTGGCG................................................. t0000210 22 4213
........TAGCAGCACGTAAATATTGGC.................................................. t0000533 21 1092
........TAGCAGCACGTAAATATTGGCGT................................................ t0000759 23 687
........TAGCAGCACGTAAATATTGG................................................... t0000966 20 521
........TAGCAGCACGTAAATATTGGCGTT............................................... t0014221 24 17
........TAGCAGCACGTAAATATTG.................................................... t0019701 19 11
........TAGCAGCACGTAAATATT..................................................... t0079255 18 2
.........AGCAGCACGTAAATATTGGCG................................................. t0018284 21 12
.........AGCAGCACGTAAATATTGGC.................................................. t0079651 20 2
.........AGCAGCACGTAAATATTGG................................................... t0391636 19 1
.........AGCAGCACGTAAATATTGGCGT................................................ t0406715 22 1
..........GCAGCACGTAAATATTGGCG................................................. t0071179 20 2
...........CAGCACGTAAATATTGGC.................................................. t0092503 18 1
...........CAGCACGTAAATATTGGCG................................................. t0189033 19 1
............AGCACGTAAATATTGGCGT................................................ t0106767 19 1
............AGCACGTAAATATTGGCG................................................. t0138506 18 1
..................................................CCAGTATTAACTGTGCTGCTGA....... t0027684 22 7
..................................................CCAGTATTAACTGTGCTGCTG........ t0063465 21 2
>ssc-mir-17
GAATAATGTCAAAGTGCTTACAGTGCAGGTAGTGATAATGTGCATCTACTGCAGTGAAGGCACTTGTAGCATTATGG ssc-mir-17 77
..(((((((..((((((((.((.(((((.(((((........)).)))))))).)).))))))))...))))))).. structure -29.40
*********CAAAGTGCTTACAGTGCAGGTAG********************************************* ssc-miR-17-5p 23
***********************************************ACTGCAGTGAAGGCACTTGTAG******** ssc-miR-17-3p 22
........TCAAAGTGCTTACAGTGCAGGTAG............................................. t0029228 24 6
........TCAAAGTGCTTACAGTGCAGGT............................................... t0035003 22 5
........TCAAAGTGCTTACAGTGCAGGTA.............................................. t0036291 23 5
........TCAAAGTGCTTACAGTGCAGG................................................ t0086311 21 2
.........CAAAGTGCTTACAGTGCAGGTAG............................................. t0000660 23 830
.........CAAAGTGCTTACAGTGCAGGTA.............................................. t0007655 22 39
.........CAAAGTGCTTACAGTGCAGGT............................................... t0009444 21 30
.........CAAAGTGCTTACAGTGCAGGTAGT............................................ t0011359 24 23
.........CAAAGTGCTTACAGTGCAGG................................................ t0040036 20 4
..........AAAGTGCTTACAGTGCAGGTAG............................................. t0019903 22 11
..............................................TACTGCAGTGAAGGCACTTGTAG........ t0049326 23 3
...............................................ACTGCAGTGAAGGCACTTGTAG........ t0001630 22 284
...............................................ACTGCAGTGAAGGCACTTGTAGC....... t0020148 23 11
...............................................ACTGCAGTGAAGGCACTTGT.......... t0043583 20 4
...............................................ACTGCAGTGAAGGCACTTG........... t0201897 19 1
................................................CTGCAGTGAAGGCACTTGTAG........ t0013702 21 18
................................................CTGCAGTGAAGGCACTTGTAGC....... t0024352 22 8
................................................CTGCAGTGAAGGCACTTGTAGCA...... t0038267 23 4
>ssc-mir-181a-1
GAGTTTAGAGGTTGCTTCAGTGAACATTCAACGCTGTCGGTGAGTTTGGAATTCAAATCAAAACCATCGACCGTTGATTGTACCCTATGGCCAACCATCAGCTC ssc-mir-181a-1 104
(((((..(((((((((..((.(.(((.((((((..(((((((.((((.((.......)).))))))))))))))))).))).).))..)).))))).))))))) structure -35.30
**********************AACATTCAACGCTGTCGGTGAGTT********************************************************** ssc-miR-181a 24
.....................GAACATTCAACGCTGTCGGTGA............................................................. t0020402 22 10
.....................GAACATTCAACGCTGTCGGTG.............................................................. t0049598 21 3
.....................GAACATTCAACGCTGTCGGT............................................................... t0176481 20 1
.....................GAACATTCAACGCTGTCGGTGAGT........................................................... t0373612 24 1
......................AACATTCAACGCTGTCGGTGAGT........................................................... t0000196 23 4559
......................AACATTCAACGCTGTCGGTGA............................................................. t0000240 21 3566
......................AACATTCAACGCTGTCGGTGAG............................................................ t0000686 22 794
......................AACATTCAACGCTGTCGGTG.............................................................. t0003105 20 127
......................AACATTCAACGCTGTCGGTGAGTT.......................................................... t0004237 24 87
......................AACATTCAACGCTGTCGGT............................................................... t0005978 19 54
......................AACATTCAACGCTGTCGGTGAGTTT......................................................... t0007604 25 40
......................AACATTCAACGCTGTCGG................................................................ t0052298 18 3
.......................ACATTCAACGCTGTCGGTGA............................................................. t0017320 20 13
.......................ACATTCAACGCTGTCGGTGAGT........................................................... t0019939 22 11
.......................ACATTCAACGCTGTCGGTGAG............................................................ t0134546 21 1
........................CATTCAACGCTGTCGGTGAGT........................................................... t0053292 21 3
........................CATTCAACGCTGTCGGTGA............................................................. t0076074 19 2
.........................ATTCAACGCTGTCGGTGAG............................................................ t0174677 19 1
..........................TTCAACGCTGTCGGTGAGT........................................................... t0374275 19 1
.............................................................AACCATCGACCGTTGATTGTACC.................... t0039299 23 4
.............................................................AACCATCGACCGTTGATTGTAC..................... t0171020 22 1
..............................................................ACCATCGACCGTTGATTGTACC.................... t0003258 22 120
..............................................................ACCATCGACCGTTGATTGTAC..................... t0008925 21 32
..............................................................ACCATCGACCGTTGATTGTA...................... t0037616 20 4
..............................................................ACCATCGACCGTTGATTGT....................... t0213320 19 1
>ssc-mir-181a-2
ACTCCAAGGAACATTCAACGCTGTCGGTGAGTTTGGGATTTGAAAAAACCACCGACCGTTGACTGTACCTTGGGGTTCTT ssc-mir-181a-2 80
(((((((((.(((.((((((..(((((((.((((...........))))))))))))))))).))).))))))))).... structure -38.70
*********AACATTCAACGCTGTCGGTGAGTT*********************************************** ssc-miR-181a 24
........GAACATTCAACGCTGTCGGTGA.................................................. t0020402 22 10
........GAACATTCAACGCTGTCGGTG................................................... t0049598 21 3
........GAACATTCAACGCTGTCGGT.................................................... t0176481 20 1
........GAACATTCAACGCTGTCGGTGAGT................................................ t0373612 24 1
.........AACATTCAACGCTGTCGGTGAGT................................................ t0000196 23 4559
.........AACATTCAACGCTGTCGGTGA.................................................. t0000240 21 3566
.........AACATTCAACGCTGTCGGTGAG................................................. t0000686 22 794
.........AACATTCAACGCTGTCGGTG................................................... t0003105 20 127
.........AACATTCAACGCTGTCGGTGAGTT............................................... t0004237 24 87
.........AACATTCAACGCTGTCGGT.................................................... t0005978 19 54
.........AACATTCAACGCTGTCGGTGAGTTT.............................................. t0007604 25 40
.........AACATTCAACGCTGTCGG..................................................... t0052298 18 3
..........ACATTCAACGCTGTCGGTGA.................................................. t0017320 20 13
..........ACATTCAACGCTGTCGGTGAGT................................................ t0019939 22 11
..........ACATTCAACGCTGTCGGTGAG................................................. t0134546 21 1
...........CATTCAACGCTGTCGGTGAGT................................................ t0053292 21 3
...........CATTCAACGCTGTCGGTGA.................................................. t0076074 19 2
............ATTCAACGCTGTCGGTGAG................................................. t0174677 19 1
.............TTCAACGCTGTCGGTGAGT................................................ t0374275 19 1
..............................................AACCACCGACCGTTGACTGTACC........... t0119513 23 1
...............................................ACCACCGACCGTTGACTGTACC........... t0003576 22 107
...............................................ACCACCGACCGTTGACTGTAC............ t0008929 21 32
...............................................ACCACCGACCGTTGACTGTACCT.......... t0038355 23 4
...............................................ACCACCGACCGTTGACTGTA............. t0038687 20 4
...............................................ACCACCGACCGTTGACTGTACCTT......... t0366307 24 1
................................................CCACCGACCGTTGACTGTACC........... t0358537 21 1
..................................................ACCGACCGTTGACTGTAC............ t0344802 18 1
>ssc-mir-181b-1
GGTCACAATCAACATTCATTGCTGTCGGTGGGTTGAACTGTGTAGACAAGCTCACTGAACAATGAATGCAACTGTGGCCC ssc-mir-181b-1 80
(((((((.....(((((((((...((((((((((...((....))...)))))))))).)))))))))....))))))). structure -33.30
**********AACATTCATTGCTGTCGGTGGGTT********************************************** ssc-miR-181b 24
........TCAACATTCATTGCTGTCGGTGG................................................. t0054143 23 3
........TCAACATTCATTGCTGTCGGTG.................................................. t0111616 22 1
........TCAACATTCATTGCTGTCGGTGGG................................................ t0298264 24 1
.........CAACATTCATTGCTGTCGGTGG................................................. t0028964 22 6
.........CAACATTCATTGCTGTCGGTGGGT............................................... t0256056 24 1
.........CAACATTCATTGCTGTCGGTGGG................................................ t0312583 23 1
.........CAACATTCATTGCTGTCGGT................................................... t0335864 20 1
..........AACATTCATTGCTGTCGGTGG................................................. t0001034 21 479
..........AACATTCATTGCTGTCGGTGGGT............................................... t0001181 23 408
..........AACATTCATTGCTGTCGGTGGG................................................ t0001911 22 231
..........AACATTCATTGCTGTCGGTGGGTT.............................................. t0002890 24 139
..........AACATTCATTGCTGTCGGTG.................................................. t0004674 20 75
..........AACATTCATTGCTGTCGGT................................................... t0011550 19 23
...........ACATTCATTGCTGTCGGTGGGT............................................... t0035013 22 5
...........ACATTCATTGCTGTCGGTGGGTT.............................................. t0036461 23 5
...........ACATTCATTGCTGTCGGTGG................................................. t0041575 20 4
...........ACATTCATTGCTGTCGGTGGG................................................ t0177867 21 1
..................................GAACTGTGTAGACAAGCTCACTGAACAATGAATGCAA......... t0275910 37 1
...........................................AGACAAGCTCACTGAACAATGAATGCAAC........ t0168675 29 1
..................................................CTCACTGAACAATGAATGCAA......... t0069361 21 2
..................................................CTCACTGAACAATGAATGCA.......... t0369450 20 1
>ssc-mir-181b-2
ATGGCTGCACTCAACATTCATTGCTGTCGGTGGGTTTGAGTCTGAATCAACTCACTGATCAATGAATGCAAACTGCGGACCAAACA ssc-mir-181b-2 86
.((((((((.....(((((((((..(((((((((((.((.......)))))))))))))))))))))).....))))).))).... structure -35.00
************AACATTCATTGCTGTCGGTGGGTT************************************************** ssc-miR-181b 24
..........TCAACATTCATTGCTGTCGGTGG..................................................... t0054143 23 3
..........TCAACATTCATTGCTGTCGGTG...................................................... t0111616 22 1
..........TCAACATTCATTGCTGTCGGTGGG.................................................... t0298264 24 1
...........CAACATTCATTGCTGTCGGTGG..................................................... t0028964 22 6
...........CAACATTCATTGCTGTCGGTGGGT................................................... t0256056 24 1
...........CAACATTCATTGCTGTCGGTGGG.................................................... t0312583 23 1
...........CAACATTCATTGCTGTCGGT....................................................... t0335864 20 1
............AACATTCATTGCTGTCGGTGG..................................................... t0001034 21 479
............AACATTCATTGCTGTCGGTGGGT................................................... t0001181 23 408
............AACATTCATTGCTGTCGGTGGG.................................................... t0001911 22 231
............AACATTCATTGCTGTCGGTGGGTT.................................................. t0002890 24 139
............AACATTCATTGCTGTCGGTG...................................................... t0004674 20 75
............AACATTCATTGCTGTCGGT....................................................... t0011550 19 23
............AACATTCATTGCTGTCGGTGGGTTT................................................. t0016527 25 14
.............ACATTCATTGCTGTCGGTGGGT................................................... t0035013 22 5
.............ACATTCATTGCTGTCGGTGGGTT.................................................. t0036461 23 5
.............ACATTCATTGCTGTCGGTGG..................................................... t0041575 20 4
.............ACATTCATTGCTGTCGGTGGG.................................................... t0177867 21 1
.............ACATTCATTGCTGTCGGTGGGTTT................................................. t0342838 24 1
.................................................ACTCACTGATCAATGAATGCA................ t0379391 21 1
..................................................CTCACTGATCAATGAATGC................. t0387269 19 1
>ssc-mir-181c
CAAGGGTTTGGGGGAACATTCAACCTGTCGGTGAGTTTGGGCAGCTCAGGCAAACCATCGACCGTTGAGTGGACCCCGAGGCCTGGA ssc-mir-181c 87
...((((((.((((..((((((((..(((((((.(((((...........)))))))))))).))))))))..)))).))))))... structure -42.80
**************AACATTCAACCTGTCGGTGAGT*************************************************** ssc-miR-181c 22
.............GAACATTCAACCTGTCGGTGAGT................................................... t0040978 23 4
.............GAACATTCAACCTGTCGGTGAG.................................................... t0076304 22 2
.............GAACATTCAACCTGTCGGTGA..................................................... t0323392 21 1
..............AACATTCAACCTGTCGGTGAGT................................................... t0001084 22 452
..............AACATTCAACCTGTCGGTGAGTT.................................................. t0004092 23 91
..............AACATTCAACCTGTCGGTGAG.................................................... t0007638 21 39
..............AACATTCAACCTGTCGGTGAGTTT................................................. t0010225 24 27
..............AACATTCAACCTGTCGGTGA..................................................... t0023601 20 8
..............AACATTCAACCTGTCGGTG...................................................... t0125927 19 1
...............ACATTCAACCTGTCGGTGAGTTTG................................................ t0124971 24 1
...............ACATTCAACCTGTCGGTGAGTT.................................................. t0153159 22 1
...............ACATTCAACCTGTCGGTGAGT................................................... t0154121 21 1
...................................................AAACCATCGACCGTTGAGTGG............... t0085484 21 2
....................................................AACCATCGACCGTTGAGTGGA.............. t0029230 21 6
....................................................AACCATCGACCGTTGAGTGGAC............. t0040752 22 4
....................................................AACCATCGACCGTTGAGTGG............... t0049309 20 3
....................................................AACCATCGACCGTTGAGTG................ t0114063 19 1
.....................................................ACCATCGACCGTTGAGTGGACC............ t0005645 22 58
.....................................................ACCATCGACCGTTGAGTGGAC............. t0008320 21 35
.....................................................ACCATCGACCGTTGAGTGGA.............. t0030555 20 6
.....................................................ACCATCGACCGTTGAGTGG............... t0340956 19 1
.......................................................CATCGACCGTTGAGTGGA.............. t0175055 18 1
>ssc-mir-181d
TCACAATCAACATTCATTGTTGTCGGTGGGTTGTGAGACGGAGGCCAGACCCACCGAGGGATGAATGTCACTGTGGCTGG ssc-mir-181d 80
(((((....(((((((((.(..((((((((((.((.(.(....))))))))))))))).)))))))))...))))).... structure -30.10
********AACATTCATTGTTGTCGGTGGGTT************************************************ ssc-miR-181d-5p 24
*************************************************CCCACCGAGGGATGAATGTCAC********* ssc-miR-181d-3p 22
........AACATTCATTGTTGTCGGTGGGT................................................. t0001203 23 400
........AACATTCATTGTTGTCGGTGGG.................................................. t0001450 22 324
........AACATTCATTGTTGTCGGTGG................................................... t0002756 21 147
........AACATTCATTGTTGTCGGTGGGTT................................................ t0003941 24 96
........AACATTCATTGTTGTCGGTG.................................................... t0008962 20 32
........AACATTCATTGTTGTCGGT..................................................... t0038854 19 4
........AACATTCATTGTTGTCGGTGGGTTG............................................... t0393602 25 1
.........ACATTCATTGTTGTCGGTGGG.................................................. t0083508 21 2
.........ACATTCATTGTTGTCGGTGGGT................................................. t0280634 22 1
.........ACATTCATTGTTGTCGGTGG................................................... t0294999 20 1
...........ATTCATTGTTGTCGGTGGGT................................................. t0190728 20 1
...........ATTCATTGTTGTCGGTGGGTT................................................ t0361692 21 1
............TTCATTGTTGTCGGTGGGTT................................................ t0254467 20 1
>ssc-mir-183
CTGTGTATGGCACTGGTAGAATTCACTGTGAACAGTCTCGGTCAGTGAATTACCGAAGGGCCATAAACAG ssc-mir-183 70
((((.((((((..(((((..(((((((((((......)))..)))))))))))))....)))))).)))) structure -26.20
*****TATGGCACTGGTAGAATTCACTG****************************************** ssc-miR-183 23
...TGTATGGCACTGGTAGAATTCAC............................................ t0022297 23 9
...TGTATGGCACTGGTAGAATTCACT........................................... t0411402 24 1
....GTATGGCACTGGTAGAATTCACT........................................... t0012460 23 20
....GTATGGCACTGGTAGAATTCAC............................................ t0021685 22 10
....GTATGGCACTGGTAGAATTCACTGT......................................... t0044104 25 4
....GTATGGCACTGGTAGAATTC.............................................. t0056319 20 3
....GTATGGCACTGGTAGAATTCA............................................. t0110146 21 1
.....TATGGCACTGGTAGAATTCACT........................................... t0000101 22 11151
.....TATGGCACTGGTAGAATTCACTG.......................................... t0000172 23 5608
.....TATGGCACTGGTAGAATTCAC............................................ t0000330 21 2236
.....TATGGCACTGGTAGAATTCACTGT......................................... t0000534 24 1088
.....TATGGCACTGGTAGAATTCA............................................. t0001277 20 376
.....TATGGCACTGGTAGAATTC.............................................. t0009274 19 30
.....TATGGCACTGGTAGAATT............................................... t0013823 18 18
.....TATGGCACTGGTAGAATTCACTGTG........................................ t0138629 25 1
.....TATGGCACTGGTAGAATTCACTGTGA....................................... t0203944 26 1
......ATGGCACTGGTAGAATTCACTG.......................................... t0000218 22 4031
......ATGGCACTGGTAGAATTCACT........................................... t0000256 21 3239
......ATGGCACTGGTAGAATTCACTGT......................................... t0000404 23 1673
......ATGGCACTGGTAGAATTCAC............................................ t0001067 20 459
......ATGGCACTGGTAGAATTCA............................................. t0007862 19 38
......ATGGCACTGGTAGAATTC.............................................. t0118923 18 1
......ATGGCACTGGTAGAATTCACTGTGA....................................... t0191392 25 1
......ATGGCACTGGTAGAATTCACTGTG........................................ t0416406 24 1
.......TGGCACTGGTAGAATTCACT........................................... t0013208 20 19
.......TGGCACTGGTAGAATTCACTG.......................................... t0030288 21 6
.......TGGCACTGGTAGAATTCACTGT......................................... t0045374 22 3
.......TGGCACTGGTAGAATTCAC............................................ t0049626 19 3
.......TGGCACTGGTAGAATTCA............................................. t0207043 18 1
........GGCACTGGTAGAATTCACTG.......................................... t0162830 20 1
..........CACTGGTAGAATTCACTG.......................................... t0062318 18 2
..........CACTGGTAGAATTCACTGT......................................... t0354994 19 1
.............................................TGAATTACCGAAGGGCCATAAA... t0229554 22 1
.............................................TGAATTACCGAAGGGCCATAA.... t0267763 21 1
>ssc-mir-1839
CCTAAATGAAAAGGTAGATAGAACAGGTCTTGTTTGCAAGATGAATTCAAGACCTACTTTTCTACCAACAGCAATTACAC ssc-mir-1839 80
............((((((.(((..((((((((....(.....)....))))))))..))))))))).............. structure -20.40
**********AAGGTAGATAGAACAGGTCTTG************************************************ ssc-miR-1839-5p 22
*************************************************AGACCTACTTTTCTACCAACA********** ssc-miR-1839-3p 21
..........AAGGTAGATAGAACAGGTCTTG................................................ t0010690 22 25
..........AAGGTAGATAGAACAGGTCTTGT............................................... t0027192 23 7
..........AAGGTAGATAGAACAGGTCTT................................................. t0059096 21 2
...........AGGTAGATAGAACAGGTCTTG................................................ t0387473 21 1
...........AGGTAGATAGAACAGGTCTTGT............................................... t0410062 22 1
>ssc-mir-184
CCAGTCACATCCCCTTATCACTTTTCCAGCCAGCTTTGTGACTCTAAATGTTGGACGGAGAACTGATAAGGGTAGGTGATTGA ssc-mir-184 83
.(((((((...(((((((((.((((((..(((((((((......)))).)))))..)))))).)))))))))...))))))). structure -38.60
***************************************************TGGACGGAGAACTGATAAGGGT********** ssc-miR-184 22
..................................................TTGGACGGAGAACTGATAAGGGT.......... t0026604 23 7
..................................................TTGGACGGAGAACTGATAAGG............ t0068072 21 2
...................................................TGGACGGAGAACTGATAAGGGT.......... t0001802 22 249
...................................................TGGACGGAGAACTGATAAGGG........... t0008067 21 36
...................................................TGGACGGAGAACTGATAAGG............ t0010125 20 27
...................................................TGGACGGAGAACTGATAAGGGTA......... t0024095 23 8
...................................................TGGACGGAGAACTGATAAG............. t0048696 19 3
...................................................TGGACGGAGAACTGATAAGGGTAG........ t0352767 24 1
....................................................GGACGGAGAACTGATAAG............. t0105947 18 1
....................................................GGACGGAGAACTGATAAGGGT.......... t0257432 21 1
>ssc-mir-185
GGTGAGGGATTGGAGAGAAAGGCAGTTCCTGATGGTCCCCTCCCCAGGGGCTGGCTTTCCTCTGGTCCTTCCCTCC ssc-mir-185 76
((.(((((((..(((.(((((.(((((((((..((......)).))))))))).))))))))..)))))))))... structure -45.50
**********TGGAGAGAAAGGCAGTTCCTGA******************************************** ssc-miR-185 22
..........TGGAGAGAAAGGCAGTTCCTGA............................................ t0000664 22 823
..........TGGAGAGAAAGGCAGTTCCTG............................................. t0003889 21 97
..........TGGAGAGAAAGGCAGTTCCT.............................................. t0007302 20 42
..........TGGAGAGAAAGGCAGTTCCTGAT........................................... t0009611 23 29
..........TGGAGAGAAAGGCAGTTCC............................................... t0022029 19 9
..........TGGAGAGAAAGGCAGTTC................................................ t0220254 18 1
..........TGGAGAGAAAGGCAGTTCCTGATG.......................................... t0255296 24 1
...........GGAGAGAAAGGCAGTTCCTGA............................................ t0234148 21 1
.............................................AGGGGCTGGCTTTCCTCTGGT.......... t0048497 21 3
>ssc-mir-186
TGCTTATAACTTTCCAAAGAATTCTCCTTTTGGGCTTTATGATTTTATTTTAAGCCCAAAGGTGAATTTTTTGGGAAGTTTG ssc-mir-186 82
.......(((((((((((((((((.(((((.((((((...((......)).))))))))))).))))))))))))))))).. structure -36.20
**************CAAAGAATTCTCCTTTTGGGCTT********************************************* ssc-miR-186 23
.............CCAAAGAATTCTCCTTTTGGG................................................ t0078691 21 2
.............CCAAAGAATTCTCCTTTTGGGC............................................... t0119447 22 1
..............CAAAGAATTCTCCTTTTGGGCT.............................................. t0000348 22 2039
..............CAAAGAATTCTCCTTTTGGGCTT............................................. t0000411 23 1622
..............CAAAGAATTCTCCTTTTGGGC............................................... t0000749 21 700
..............CAAAGAATTCTCCTTTTGGGCTTT............................................ t0003564 24 107
..............CAAAGAATTCTCCTTTTGGG................................................ t0005544 20 60
..............CAAAGAATTCTCCTTTTGG................................................. t0158490 19 1
..............CAAAGAATTCTCCTTTTG.................................................. t0335712 18 1
...............AAAGAATTCTCCTTTTGGGCT.............................................. t0007165 21 43
...............AAAGAATTCTCCTTTTGGGCTT............................................. t0007693 22 39
...............AAAGAATTCTCCTTTTGGGC............................................... t0018428 20 12
...............AAAGAATTCTCCTTTTGGGCTTT............................................ t0080720 23 2
...............AAAGAATTCTCCTTTTGGGCTTTA........................................... t0334767 24 1
...............AAAGAATTCTCCTTTTGGG................................................ t0396399 19 1
................AAGAATTCTCCTTTTGGGCTT............................................. t0180308 21 1
....................................................AGCCCAAAGGTGAATTTTTTGG........ t0150700 22 1
.....................................................GCCCAAAGGTGAATTTTTTGGGA...... t0289672 23 1
......................................................CCCAAAGGTGAATTTTTTGGGAA..... t0074737 23 2
......................................................CCCAAAGGTGAATTTTTTGGGA...... t0158738 22 1
.......................................................CCAAAGGTGAATTTTTTGGGA...... t0336243 21 1
>ssc-mir-187
TGAGACCTCGGGCTACAACACGGGACTCGGGCGCTGCTCTGACCCCTCGTGTCTTGTGTTGCAGCCGGAGGGACGCAG ssc-mir-187 78
((...((((.((((.(((((((((((.((((.((......).).)).)).))))))))))).)))).))))....)). structure -38.10
**********************************************TCGTGTCTTGTGTTGCAGCCGG********** ssc-miR-187 22
..............................................TCGTGTCTTGTGTTGCAGCCGG.......... t0039828 22 4
..............................................TCGTGTCTTGTGTTGCAGCCGGA......... t0194639 23 1
..............................................TCGTGTCTTGTGTTGCAGCCG........... t0324564 21 1
>ssc-mir-18a
GTGCTTTTTGTTCTAAGGTGCATCTAGTGCAGATAGTGAAGTAGATTAGCATCTACTGCCCTAAGTGCTCCTTCTGGCATAAGAAGTTATGT ssc-mir-18a 92
..(((((((((.((((((.(((..(((.((((.(((((..(.....)..)).))))))).)))..))).)))..))).)))))))))..... structure -27.30
*************TAAGGTGCATCTAGTGCAGATA********************************************************* ssc-miR-18a 22
.............TAAGGTGCATCTAGTGCAGATAG........................................................ t0011868 23 22
.............TAAGGTGCATCTAGTGCAGATA......................................................... t0013941 22 17
.............TAAGGTGCATCTAGTGCAGAT.......................................................... t0159183 21 1
..............AAGGTGCATCTAGTGCAGATAG........................................................ t0372635 22 1
......................................................ACTGCCCTAAGTGCTCCTTCTGG............... t0032869 23 5
......................................................ACTGCCCTAAGTGCTCCTTCTG................ t0044418 22 3
......................................................ACTGCCCTAAGTGCTCCTTCTGGC.............. t0219678 24 1
......................................................ACTGCCCTAAGTGCTCCTTCT................. t0420141 21 1
>ssc-mir-18b
TCTCTTGTGTTAAGGTGCATCTAGTGCAGTTAGTGAAGCAGCTTAGAATCTACTGCCCTAAATGCCCCTTCTGGCACAGGCTG ssc-mir-18b 83
...((((((((((((.((((.(((.(((((..((.(((...)))...))..))))).))).)))).)))..)))))))))... structure -27.60
**********TAAGGTGCATCTAGTGCAGTTAG************************************************** ssc-miR-18b 23
..................................................TACTGCCCTAAATGCCCCTTCTGG......... t0255777 24 1
>ssc-mir-190
TGCTTCTGTGTGATATGTTTGATATTGGGTTGTTTAATTAGGAACCAACTAAATGTCAAACATATTCTTACAGCAGTAGGCAA ssc-mir-190 83
((((((((((((((((((((((((((.((((((((......))).))))).)))))))))))))))...))).))).))))). structure -31.00
**********TGATATGTTTGATATTGGGTTG*************************************************** ssc-miR-190 22
[truncated: 2,530 more rows]

## Sheet: variant 5′+3′
A. One base variant at 5¢ end and multiple base variants at 3¢ end
>ssc-mir-100
AGGCCTGTTGCCACAAACCCGTAGATCCGAACTTGTGCTGATAGTGCACACAAGCTTGTGTCTATAGGTATGTGTCTGTG ssc-mir-100 80
...........((((.(((..((((..(((.((((((.((......)))))))).)))..))))..))).))))...... structure -25.30
***************AACCCGTAGATCCGAACTTGTG******************************************* ssc-miR-100 22
...............AACCCGTAGATCCGAACTTGT............................................ t0000167 21 5880
...............AACCCGTAGATCCGAACTTGTG........................................... t0000638 22 869
...............AACCCGTAGATCCGAACTTG............................................. t0002303 20 186
...............AACCCGTAGATCCGAACTTGTGC.......................................... t0007196 23 43
...............AACCCGTAGATCCGAACTT.............................................. t0032954 19 5
...............AACCCGTAGATCCGAACT............................................... t0050041 18 3
...............AACCCGTAGATCCGAACTTGTGCTGA....................................... t0157444 26 1
................ACCCGTAGATCCGAACTTGT............................................ t0004213 20 87
................ACCCGTAGATCCGAACTTGTGC.......................................... t0005786 22 56
................ACCCGTAGATCCGAACTTGTG........................................... t0013400 21 18
................ACCCGTAGATCCGAACTTG............................................. t0056945 19 3
................ACCCGTAGATCCGAACTTGTGCTGA....................................... t0270858 25 1
................ACCCGTAGATCCGAACTT.............................................. t0313537 18 1
>ssc-mir-122
CCTTAGCAGAGCTGTGGAGTGTGACAATGGTGTTTGTGTCCAAACTATCAAACGCCATTATCACACTAAATAGCTACTGTTAGGC ssc-mir-122 85
.((((((((((((((..(((((((.(((((((((((.((....))...))))))))))).)))))))..)))))).)))))))). structure -44.20
**************TGGAGTGTGACAATGGTGTTTGT************************************************ ssc-miR-122 23
..............TGGAGTGTGACAATGGTGTTTG................................................. t0016329 22 14
..............TGGAGTGTGACAATGGTGTTTGT................................................ t0020828 23 10
..............TGGAGTGTGACAATGGTGTTT.................................................. t0023816 21 8
...............GGAGTGTGACAATGGTGTTTG................................................. t0136768 21 1
>ssc-mir-133b
CCTGCTCTGGCTGGTCAAACGGAACCAAGTCCGTCTTCCTGAGAGGTTTGGTCCCCTTCAACCAGCTATAGCAGGGCTGG ssc-mir-133b 80
((((((.((((((((..((.((.((((((.((.((((...)))))))))))).)).))..)))))))).))))))..... structure -37.90
**********************************************TTTGGTCCCCTTCAACCAGCTAT*********** ssc-miR-133b 23
..............................................TTTGGTCCCCTTCAACCAGCT............. t0017237 21 13
..............................................TTTGGTCCCCTTCAACCAGCTAT........... t0047892 23 3
..............................................TTTGGTCCCCTTCAACCAGCTA............ t0072177 22 2
..............................................TTTGGTCCCCTTCAACCAGCTATA.......... t0201252 24 1
..............................................TTTGGTCCCCTTCAACCAGC.............. t0374444 20 1
...............................................TTGGTCCCCTTCAACCAGCTAT........... t0365322 22 1
>ssc-mir-19a
GCAGTCCTCTGTTAGTTTTGCATAGTTGCACTACAAGAAGAATGTAGTTGTGCAAATCTATGCAAAACTGATGGTGGCCTGC ssc-mir-19a 82
((((.((.(((((((((((((((((((((((((((.......))))...))))))..))))))))))))))))).)).)))) structure -39.10
************************************************TGTGCAAATCTATGCAAAACTGA*********** ssc-miR-19a 23
...............................................TTGTGCAAATCTATGCAAAACTGA........... t0033834 24 5
...............................................TTGTGCAAATCTATGCAAAACTG............ t0069099 23 2
...............................................TTGTGCAAATCTATGCAAAACT............. t0278432 22 1
................................................TGTGCAAATCTATGCAAAACTGA........... t0004905 23 71
................................................TGTGCAAATCTATGCAAAACTG............ t0016355 22 14
................................................TGTGCAAATCTATGCAAAACT............. t0052754 21 3
>ssc-mir-19b-2
TACAGTTAGTTTTGCAGGTTTGCATTTCAGCGTATGTATGTGTATATGGCTGTGCAAATCCATGCAAAACTGATTGTGAT ssc-mir-19b-2 80
((((((((((((((((((((((((...((((.((((((....)))))))))))))))).)).)))))))))))))))).. structure -36.90
**************************************************TGTGCAAATCCATGCAAAACTGA******* ssc-miR-19b 23
.................................................CTGTGCAAATCCATGCAAAACTG........ t0113936 23 1
..................................................TGTGCAAATCCATGCAAAACTGA....... t0001217 23 395
..................................................TGTGCAAATCCATGCAAAACTG........ t0002416 22 175
..................................................TGTGCAAATCCATGCAAAACT......... t0010868 21 25
..................................................TGTGCAAATCCATGCAAAAC.......... t0181384 20 1
..................................................TGTGCAAATCCATGCAAAACTGAT...... t0353243 24 1
>ssc-mir-215
AGAGATGGTGTACAGGAAAATGACCTATGAATTGACAGACAATGTGGCTAAATCTGTCTGTCATTTCTGTAGGCCAATATTCTGTATATCTCTGCT ssc-mir-215 96
..(((.(((((((((((.(.((.((((((((.(((((((((((........)).))))))))).))).))))).)).).))))))))))))))... structure -36.90
*******************ATGACCTATGAATTGACAGAC******************************************************** ssc-miR-215 21
...................ATGACCTATGAATTGACAGACA....................................................... t0009008 22 31
...................ATGACCTATGAATTGACAGAC........................................................ t0016962 21 13
...................ATGACCTATGAATTGACAGA......................................................... t0046615 20 3
...................ATGACCTATGAATTGACAGACAAT..................................................... t0422496 24 1
....................TGACCTATGAATTGACAGAC........................................................ t0394202 20 1
>ssc-mir-217
ATAATTATTACAGAGTTTTTGATGTCGCAGATACTGCATCAGGAACTGATTGGATAAGAATTGGTCACCATCAGTTCTTAATGCATTGCCTTCAGCATCTAAACAAG ssc-mir-217 107
..............((((..(((((.(.((.((.(((((.((((((((((.((((........))).).)))))))))).))))).)).)).).))))).))))... structure -30.20
*******************************TACTGCATCAGGAACTGATTGGAT**************************************************** ssc-miR-217 24
..............................ATACTGCATCAGGAACTGATTGG...................................................... t0047405 23 3
..............................ATACTGCATCAGGAACTGATTG....................................................... t0058774 22 2
...............................TACTGCATCAGGAACTGATTGGA..................................................... t0012219 23 21
...............................TACTGCATCAGGAACTGATTGG...................................................... t0022357 22 9
>ssc-mir-2476-1
TTAGGGGAGTTCCCTGTGGTCTAGTGGTTAGGACTTGGCACTTTCACCATTCCGCCCTGGGTTCAATCTCTGGTCTGGGAACTGAGATCCCACT ssc-mir-2476-1 94
...(((((((((((...((.((((.((((.(((((((((..............)))..)))))))))).)))).)))))))))....))))... structure -31.94
**********TCCCTGTGGTCTAGTGGTTAG*************************************************************** ssc-miR-2476 21
..........TCCCTGTGGTCTAGTGGTTAGG.............................................................. t0023527 22 9
..........TCCCTGTGGTCTAGTGGTTAG............................................................... t0050064 21 3
..........TCCCTGTGGTCTAGTGGTTAGGA............................................................. t0076028 23 2
..........TCCCTGTGGTCTAGTGGTTA................................................................ t0102340 20 1
...........CCCTGTGGTCTAGTGGTTAG............................................................... t0380597 20 1
>ssc-mir-2476-2
AAACCAGAGCTCCCTGTGGTCTAGTGGTTAGAATTCAGCATTTTCACTGCTGGTCTGGGGACTGAGAT ssc-mir-2476-2 68
....(((...(((((..((.((((..((.(((((.....))))).))..)))).)))))))))).... structure -20.50
**********TCCCTGTGGTCTAGTGGTTAG************************************* ssc-miR-2476 21
..........TCCCTGTGGTCTAGTGGTTAG..................................... t0050064 21 3
..........TCCCTGTGGTCTAGTGGTTA...................................... t0102340 20 1
...........CCCTGTGGTCTAGTGGTTAG..................................... t0380597 20 1
>ssc-mir-2476-3
AACTGGGAGTTCCCTGTGGTCTAGTGGTTAGAATTTGGCACTTGCACTGCTATGGCCCAGGTTTGATCCCCGGTC ssc-mir-2476-3 75
.((((((..((.((((.(((((((..((.........((....))))..))).))))))))...))..)))))). structure -27.60
**********TCCCTGTGGTCTAGTGGTTAG******************************************** ssc-miR-2476 21
..........TCCCTGTGGTCTAGTGGTTAG............................................ t0050064 21 3
..........TCCCTGTGGTCTAGTGGTTA............................................. t0102340 20 1
...........CCCTGTGGTCTAGTGGTTAG............................................ t0380597 20 1
>ssc-mir-486-1
GCTGGGGCTTCAGGGCCAGCTCGGACCTCTGACCTCCCTGACGGGTCCTGTACTGAGCTGCCCCGAGGCCCTCACTGTGC ssc-mir-486-1 80
...((((((((.((((.(((((((((....(((((.......)))))..)).))))))))))).))))))))........ structure -40.40
*********************************************TCCTGTACTGAGCTGCCCCGAG************* ssc-miR-486 22
.............................................TCCTGTACTGAGCTGCCCCGAG............. t0002662 22 155
.............................................TCCTGTACTGAGCTGCCCCGA.............. t0004716 21 74
.............................................TCCTGTACTGAGCTGCCCCG............... t0029956 20 6
.............................................TCCTGTACTGAGCTGCCCCGAGG............ t0033576 23 5
..............................................CCTGTACTGAGCTGCCCCGAG............. t0383990 21 1
>ssc-mir-486-2
CCCTGACGGGTCCTGTACTGAGCTGCCCCGAGGCCCTCACTGTGCCCAGCTCGGGCCAGCTCAGTACCCGGCGCGTCGGGGT ssc-mir-486-2 82
((((((((.(((..(((((((((((.((((((((.(.....).)))....))))).)))))))))))..))).)))))))). structure -53.40
**********TCCTGTACTGAGCTGCCCCGAG************************************************** ssc-miR-486 22
..........TCCTGTACTGAGCTGCCCCGAG.................................................. t0002662 22 155
..........TCCTGTACTGAGCTGCCCCGA................................................... t0004716 21 74
..........TCCTGTACTGAGCTGCCCCG.................................................... t0029956 20 6
..........TCCTGTACTGAGCTGCCCCGAGG................................................. t0033576 23 5
...........CCTGTACTGAGCTGCCCCGAG.................................................. t0383990 21 1
>ssc-mir-744
GCAGGGTGCGGGGCTAGGGCTAACAGCAGTCTTACTGAAGGTTTCCTGGAAACCACGCACATGCTGTTGCCACTAACCTC ssc-mir-744 80
(((..(((((((.((((((..(((..(((.....)))...)))))))))...)).))))).)))................ structure -27.60
******TGCGGGGCTAGGGCTAACAGCA**************************************************** ssc-miR-744 22
......TGCGGGGCTAGGGCTAACAGC..................................................... t0000349 21 2035
......TGCGGGGCTAGGGCTAACAGCA.................................................... t0002640 22 156
......TGCGGGGCTAGGGCTAACAG...................................................... t0003655 20 104
......TGCGGGGCTAGGGCTAACAGCAG................................................... t0014536 23 17
......TGCGGGGCTAGGGCTAACAGCAGT.................................................. t0029713 24 6
......TGCGGGGCTAGGGCTAACA....................................................... t0048391 19 3
.......GCGGGGCTAGGGCTAACAGC..................................................... t0027543 20 7
.......GCGGGGCTAGGGCTAACAGCA.................................................... t0144388 21 1

## Sheet: variant only 3′
B. Base variants only at 3¢ end
>ssc-mir-105-1
TGTGCATCGTAGTCAAATGCTCAGACTCCTGTGGTGGCTGCTCATGCACCACGGATGTTTGAGCATGTGCTACGGTGTCTA ssc-mir-105-1 81
...(((((((((.((.((((((((((..((((((((.(.......)))))))))..)))))))))).)))))))))))... structure -43.40
************TCAAATGCTCAGACTCCTGT************************************************* ssc-miR-105-1 20
............TCAAATGCTCAGACTCCTGTGGT.............................................. t0218714 23 1
>ssc-mir-129b
CCCTTTGGATCTTTTTGCGGTCTGGGCTTGCTGTTCCTCTCTACAGTAGTCAGGAAGCCCTTACCCCAAAAAGTATCTGCGGGA ssc-mir-129b 84
.(((.((((((((((((.(((..((((((.(((..(..((....))..).))).))))))..))).))))))).))))).))). structure -34.70
**********CTTTTTGCGGTCTGGGCTTGC***************************************************** ssc-miR-129b 21
..........CTTTTTGCGGTCTGGGCTTGC..................................................... t0003219 21 122
..........CTTTTTGCGGTCTGGGCTTG...................................................... t0046316 20 3
..........CTTTTTGCGGTCTGGGCTTGCT.................................................... t0359800 22 1
>ssc-mir-149
GCCCAGGCTCTGGCTCCGTGTCTTCACTCCCGTGTGTGTCCGAGGAGGGAGGGAGGGACGGGGGCTGTGCTGGGGC ssc-mir-149 76
((((.(((.(.(.((((((.(((((.(((((...((....))....)))))))))).)))))).).).))).)))) structure -40.90
********TCTGGCTCCGTGTCTTCACTCCC********************************************* ssc-miR-149 23
........TCTGGCTCCGTGTCTTCACTCCC............................................. t0005575 23 59
........TCTGGCTCCGTGTCTTCACTCC.............................................. t0005758 22 57
........TCTGGCTCCGTGTCTTCACTC............................................... t0028861 21 6
........TCTGGCTCCGTGTCTTCACT................................................ t0039442 20 4
>ssc-mir-153
AGCGGTGGCCAGTGTCATTTTTGTGATGTTGCAGCTAGTAATATGAGCCCAGTTGCATAGTCACAAAAGTGATCATTGGAAACTGTG ssc-mir-153 87
.(((((..(((((((((((((((((((..(((((((.((.......))..)))))))..))))))))))))).))))))..))))). structure -41.30
****************************************************TTGCATAGTCACAAAAGTGA*************** ssc-miR-153 20
....................................................TTGCATAGTCACAAAAGTGATC............. t0081450 22 2
>ssc-mir-190
TGCTTCTGTGTGATATGTTTGATATTGGGTTGTTTAATTAGGAACCAACTAAATGTCAAACATATTCTTACAGCAGTAGGCAA ssc-mir-190 83
((((((((((((((((((((((((((.((((((((......))).))))).)))))))))))))))...))).))).))))). structure -31.00
**********TGATATGTTTGATATTGGGTTG*************************************************** ssc-miR-190 22
..........TGATATGTTTGATATTGGGTTGT.................................................. t0003995 23 94
..........TGATATGTTTGATATTGGGTTG................................................... t0005539 22 60
..........TGATATGTTTGATATTGGGTT.................................................... t0055519 21 3
>ssc-mir-208b
CTCTCAGGGAAGCTTTTTGCTCGCGTTATGTTTCTCATCCGAATATAAGACGAACAAAAGGTTTGTCTGAGGGCAGAGTG ssc-mir-208b 80
((((((((.((((((((((.(((..((((((((.......))))))))..))).)))))))))).))))))))....... structure -30.70
********************************************ATAAGACGAACAAAAGGTTTGT************** ssc-miR-208b 22
............................................ATAAGACGAACAAAAGGTTTG............... t0228108 21 1
>ssc-mir-216
GATGGCTGTGAGTTGGCTTAATCTCAGCTGGCAACTGTGAGATGTTCATACAATCCCCCACAGTGGTCTCTGGGATTATGCTAAACAGAGCAATTTCCTTGCCCT ssc-mir-216 105
....(((.((..(((((.(((((((((..(((.((((((.(((((....)).)))...)))))).))).))))))))).))))).)).))).............. structure -35.70
******************TAATCTCAGCTGGCAACTGTG****************************************************************** ssc-miR-216 21
..................TAATCTCAGCTGGCAACTGTGA................................................................. t0018995 22 12
..................TAATCTCAGCTGGCAACTGTGAG................................................................ t0207268 23 1
>ssc-mir-450a
GTCTGTCAAAGAAAGATGCTAAACTGGTTTTGCGATGTGTTCCTAATATGCAGTATAAATATATTGGGAGCATTTTGCATGCATGGTTTTGTATCACTATACAGAT ssc-mir-450a 106
((((((...((...(((((.((((((((..(((((.((((((((((((((.........)))))))))))))).))))).)).)))))).))))).))..)))))) structure -36.20
***************************TTTTGCGATGTGTTCCTAATAT********************************************************* ssc-miR-450a 22
...........................TTTTGCGATGTGTTCCTAATA.......................................................... t0005024 21 68
...........................TTTTGCGATGTGTTCCTAAT........................................................... t0006404 20 49
...........................TTTTGCGATGTGTTCCTAATAT......................................................... t0013485 22 18
>ssc-mir-450c
GGCACTAAACTATTTTTGCGATGTGTTCCTAATACGTAATCTAAGTGTATTGGGAACATTTTGCATTCGTAGTTTTGTGTC ssc-mir-450c 81
(((((.(((((((...(((((.((((((((((((((.........)))))))))))))).)))))...))))))).))))) structure -36.10
*************TTTTGCGATGTGTTCCTAATAC********************************************** ssc-miR-450c-5p 22
************************************************ATTGGGAACATTTTGCATTCGT*********** ssc-miR-450c-3p 22
.............TTTTGCGATGTGTTCCTAATAC.............................................. t0003711 22 103
.............TTTTGCGATGTGTTCCTAATA............................................... t0005024 21 68
.............TTTTGCGATGTGTTCCTAAT................................................ t0006404 20 49
.............TTTTGCGATGTGTTCCTAATACG............................................. t0060888 23 2
>ssc-mir-499
TGGGCGGGCGGCCGTTAAGACTTGCAGTGATGTTTAACTCCTCTCCACGTGAACATCACAGCAAGTCTGTGCTGCTTCCC ssc-mir-499 80
.(((.(((((((.....((((((((.((((((((((.............)))))))))).))))))))..)))))))))) structure -36.82
**************TTAAGACTTGCAGTGATGTTT********************************************* ssc-miR-499-5p 21
***************************************************AACATCACAGCAAGTCTGTGCT******* ssc-miR-499-3p 22
..............TTAAGACTTGCAGTGATGTTT............................................. t0005560 21 60
..............TTAAGACTTGCAGTGATGTTTA............................................ t0005879 22 55
..............TTAAGACTTGCAGTGATGTT.............................................. t0046680 20 3
..............TTAAGACTTGCAGTGATGTTTAAC.......................................... t0068853 24 2
..............TTAAGACTTGCAGTGATGTTTAA........................................... t0372807 23 1
................................................TGCACCTGGGCAAGGATTCTG........... t0314472 21 1
>ssc-mir-503
GCCCCGCACTCAGCCGTGCCCTAGCAGCGGGAACAGTACTGCAGTGGGCGATCGGTACTCTGGGGTATTGTTTCTGCTGCCCGGGCAAGGCTGGGACTCCCGCCGGGGC ssc-mir-503 109
(((((((.(((((((.(((((..(((((((((((((((((.(((.(..(.....)..).))).)))))))))))))))))..))))).)))))))......).)))))) structure -68.40
*********************TAGCAGCGGGAACAGTACTGCAG***************************************************************** ssc-miR-503 23
.....................TAGCAGCGGGAACAGTACTG.................................................................... t0003984 20 95
.....................TAGCAGCGGGAACAGTACTGCAG................................................................. t0005302 23 64
.....................TAGCAGCGGGAACAGTACT..................................................................... t0005406 19 62
.....................TAGCAGCGGGAACAGTAC...................................................................... t0047570 18 3
>ssc-mir-95
AACACAGTGGGCGCTCAATAAATGTTTGTTGAATTGAGATGCGTTAAATTCAACGGGTATTTATTGAGCACCCACTCTGTG ssc-mir-95 81
.(((.((((((.((((((((((((..(((((((((...........)))))))))..)))))))))))).)))))).))). structure -41.50
************************************************TTCAACGGGTATTTATTGAGCA*********** ssc-miR-95 22
................................................TTCAACGGGTATTTATTGAGC............ t0003641 21 105
................................................TTCAACGGGTATTTATTGAG............. t0019530 20 11
................................................TTCAACGGGTATTTATTGAGCA........... t0025031 22 8
