# Supplementary material for: Differential microRNA Expression in Porcine Endometrium Involved in Remodeling and Angiogenesis That Contributes to Embryonic Implantation
Source: Front Genet. 2019 Jul 26;10:661. doi: 10.3389/fgene.2019.00661 (PMC6677090; doi:10.3389/fgene.2019.00661)
Supplement: Supplementary Table 5 — Sequence editing of bases in the seed region of the miRNAsin ER and LL. [file Table_5.xlsx]

## Sheet: miRNA-edit
Supplementary Table 5 Single nucleotide substitution in seed region in ER and LL small RNA libraries.
Each type and frequency of single nucleotide substitution in ER pigs
	AtoC	AtoG	AtoT	CtoA	CtoG	CtoT	GtoA	GtoC	GtoT	TtoA	TtoC	TtoG	Total
ssc-let-7a-1	21	284	67	0	0	0	280	187	142	128	438	212	1759
ssc-let-7a-2	21	284	67				280	189	142	128	438	213	1762
ssc-let-7c	6	49	9	0	0	0	44	33	14	27	70	34	286
ssc-let-7e	0	5	0	0	0	0	0	0	0	0	5	0	10
ssc-let-7f	7	92	34	0	0	0	104	77	76	38	157	42	627
ssc-let-7g	0	16	7	0	0	0	7	0	0	13	15	8	66
ssc-let-7i	0	15	0	0	0	0	7	5	0	8	10	0	45
ssc-mir-101-1	0	17	0	0	0	8	9	0	11	6	20	0	71
ssc-mir-101-2	0	17	0	0	0	6	9	0	12	6	20	0	70
ssc-mir-103-1	0	10	0	0	0	16	8	7	0	0	7	0	48
ssc-mir-103-2	0	10	0	0	0	16	8	7	0	0	7	0	48
ssc-mir-10a	0	0	0	8	0	53	45	14	10	21	70	6	227
ssc-mir-10b	0	0	0	11	9	52	48	13	14	20	88	14	269
ssc-mir-125a	0	0	0	0	0	0	0	0	0	0	7	0	7
ssc-mir-125b-1	0	0	0	0	0	0	7	0	0	0	6	0	13
ssc-mir-125b-2	0	0	0	0	0	0	7	0	0	0	6	0	13
ssc-mir-126	0	9	0	0	0	46	12	0	0	0	0	0	67
ssc-mir-140	0	19	0	0	0	9	5	0	0	0	0	0	33
ssc-mir-143	109	625	232	0	0	0	346	125	196	77	325	33	2068
ssc-mir-145	0	0	0	0	0	0	0	0	0	0	5	0	5
ssc-mir-148a	0	6	0	0	0	0	12	0	0	10	18	24	70
ssc-mir-148b	0	0	0	0	0	0	0	0	0	0	0	6	6
ssc-mir-151	0	0	0	0	0	6	10	6	0	0	5	0	27
ssc-mir-152	0	0	0	0	0	0	0	0	0	0	0	6	6
ssc-mir-183	0	0	5	0	0	17	0	0	0	0	0	0	22
ssc-mir-191	0	0	0	0	0	0	8	5	0	0	0	0	13
ssc-mir-195	0	0	0	0	0	5	0	0	0	0	0	0	5
ssc-mir-196b	0	11	0	0	0	0	0	0	9	56	50	74	200
ssc-mir-199a-1	0	10	0	0	0	18	12	5	0	20	31	9	105
ssc-mir-199a-2	0	10	0	0	0	0	12	5	0	20	31	9	87
ssc-mir-199b	0	10	0	0	0	0	12	5	0	12	18	9	66
ssc-mir-21	20	130	26	0	0	0	0	0	0	145	331	21	673
ssc-mir-214	0	11	0	0	0	0	0	0	0	0	0	0	11
ssc-mir-23a	0	0	0	0	0	6	0	0	0	0	5	0	11
ssc-mir-24-1	0	0	0	0	0	15	9	0	0	0	0	0	24
ssc-mir-24-2	0	0	0	0	0	15	9	0	0	0	0	0	24
ssc-mir-26a	0	21	0	0	0	0	6	8	16	11	13	6	81
ssc-mir-27a	0	9	0	0	0	0	0	0	0	0	0	0	9
ssc-mir-27b	0	9	0	0	0	7	0	0	0	5	0	0	21
ssc-mir-29a	0	0	0	0	0	17	0	0	0	0	0	0	17
ssc-mir-301	0	0	0	0	93	0	0	0	0	0	0	0	93
ssc-mir-30a	15	49	37	0	6	57	5	0	0	0	5	0	174
ssc-mir-30c-1	0	0	0	0	0	5	0	0	0	0	0	0	5
ssc-mir-30c-2	0	0	0	0	0	5	0	0	0	0	0	0	5
ssc-mir-30d	10	27	5	5	0	33	0	0	0	0	0	0	80
ssc-mir-30e	0	13	5	0	0	23	0	0	0	0	0	0	41
ssc-mir-320	0	0	0	0	0	13	0	0	0	0	0	0	13
ssc-mir-34c	0	5	0	0	0	0	0	0	6	0	7	0	18
ssc-mir-374a	0	11	0	0	0	0	0	0	0	0	0	0	11
ssc-mir-378-1	13	172	55	11	10	42	34	11	12	16	40	0	416
ssc-mir-378-2	13	172	55	11	10	42	34	11	12	16	40	0	416
ssc-mir-423	0	0	0	0	0	6	0	0	0	0	0	0	6
ssc-mir-664	0	7	0	0	0	0	0	0	0	0	0	0	7
ssc-mir-9-1	0	0	0	0	0	0	5	0	0	0	0	0	5
ssc-mir-9-2	0	0	0	0	0	0	5	0	0	0	0	0	5
ssc-mir-92a-1	0	0	0	0	0	7	5	0	0	0	0	0	12
ssc-mir-92a-2	0	0	0	0	0	6	0	0	0	0	0	0	6
ssc-mir-99a	0	0	0	0	0	9	0	0	0	0	0	0	9
ssc-mir-99b	0	0	0	0	0	9	0	0	0	0	0	0	9
Each type and frequency of single nucleotide substitution in LL pigs
	A to C	A to G	A to T	C to A	C to G	C to T	G to A	G to C	G to T	T to A	T to C	T to G	Total
ssc-let-7a-1	505	754	103	0	0	0	241	193	1012	2093	1033	2500	8434
ssc-let-7a-2	505	755	103	0	0	0	241	193	1012	2091	1033	2501	8434
ssc-let-7c	107	141	14	0	0	0	40	31	110	338	197	427	1405
ssc-let-7e	13	12	0	0	0	0	0	6	25	37	22	66	181
ssc-let-7f	159	218	74	0	0	0	94	95	563	543	312	654	2712
ssc-let-7g	6	34	0	0	0	0	15	0	16	97	50	140	358
ssc-let-7i	12	18	17	0	0	0	0	5	23	33	19	40	167
ssc-mir-1	0	8	0	0	0	0	11	0	0	5	13	0	37
ssc-mir-100	0	0	0	0	0	34	0	0	0	0	0	0	34
ssc-mir-101-1	13	0	0	11	0	5	6	0	59	5	17	12	128
ssc-mir-101-2	13	0	0	10	0	5	5	0	55	5	17	10	120
ssc-mir-103-1	63	23	0	33	7	116	13	7	16	5	11	0	294
ssc-mir-103-2	63	23	0	33	7	116	13	7	16	5	11	0	294
ssc-mir-10a	0	0	0	50	17	475	52	13	54	37	137	13	848
ssc-mir-10b	0	0	0	55	14	259	35	7	38	29	169	32	638
ssc-mir-125a	0	0	0	0	0	0	0	0	6	0	0	0	6
ssc-mir-125b-1	7	10	0	0	0	0	0	0	10	0	0	0	27
ssc-mir-125b-2	7	10	0	0	0	0	0	0	10	0	0	0	27
ssc-mir-126	14	0	0	21	0	166	11	0	15	0	0	0	227
ssc-mir-127	0	0	0	0	0	6	0	0	0	0	0	0	6
ssc-mir-135-1	0	0	0	5	0	0	0	0	0	0	0	0	5
ssc-mir-135-2	0	0	0	5	0	0	0	0	0	0	0	0	5
ssc-mir-140	53	39	15	20	0	112	17	5	77	0	0	0	338
ssc-mir-143	1848	930	531	0	0	0	294	289	1652	86	906	150	6686
ssc-mir-146b	5	0	0	0	0	0	0	0	0	0	0	0	5
ssc-mir-148a	48	55	13	126	21	72	68	17	97	46	90	12	665
ssc-mir-148b	7	8	0	6	0	11	10	0	11	7	29	0	89
ssc-mir-151	22	0	0	5	0	0	0	5	0	0	5	0	37
ssc-mir-152	0	0	0	7	0	8	5	0	9	6	7	0	42
ssc-mir-16-1	0	0	0	0	0	0	0	0	7	0	0	0	7
ssc-mir-16-2	0	0	0	0	0	0	0	0	7	0	0	0	7
ssc-mir-181a-1	0	0	0	7	0	10	0	0	0	0	0	0	17
ssc-mir-181a-2	0	0	0	7	0	10	0	0	0	0	0	0	17
ssc-mir-183	20	5	0	19	5	52	5	0	14	0	0	0	120
ssc-mir-186	15	0	0	0	0	0	0	0	0	0	0	0	15
ssc-mir-191	25	13	0	0	0	0	19	0	27	0	0	0	84
ssc-mir-195	10	0	0	9	0	0	0	0	6	0	0	0	25
ssc-mir-196b	15	6	0	0	0	0	0	0	16	19	19	6	81
ssc-mir-199a-1	9	0	0	15	0	0	0	0	8	6	8	0	46
ssc-mir-199a-2	9	0	0	0	0	0	0	0	8	6	8	0	31
ssc-mir-199b	9	0	0	0	0	0	0	0	8	6	8	0	31
ssc-mir-19b-1	0	0	0	0	0	8	0	0	0	0	0	0	8
ssc-mir-19b-2	0	0	0	0	0	8	0	0	0	0	0	0	8
ssc-mir-206	5	0	0	0	0	0	6	0	12	6	8	0	37
ssc-mir-21	170	123	5	0	0	0	0	0	0	64	422	31	815
ssc-mir-22	0	0	0	0	0	13	0	0	0	0	0	0	13
ssc-mir-23a	5	0	0	5	0	0	0	0	0	0	0	0	10
ssc-mir-23b	0	0	0	0	0	6	0	0	0	0	0	0	6
ssc-mir-24-1	6	0	0	6	0	11	0	0	21	0	0	0	44
ssc-mir-24-2	6	0	0	6	0	11	0	0	21	0	0	0	44
ssc-mir-26a	14	6	0	0	0	0	6	0	40	0	15	10	91
ssc-mir-27b	9	6	5	7	0	27	0	0	17	0	13	0	84
ssc-mir-28	10	0	0	0	0	0	0	0	0	0	0	0	10
ssc-mir-29a	0	0	0	0	0	64	0	0	0	0	0	0	64
ssc-mir-301	0	0	0	0	78	0	0	0	0	0	0	0	78
ssc-mir-30a	343	115	99	102	17	267	5	0	12	9	11	0	980
ssc-mir-30d	106	59	30	29	9	138	0	0	0	0	0	0	371
ssc-mir-30e	30	19	0	8	0	51	0	0	0	0	0	0	108
ssc-mir-320	0	0	0	0	0	18	0	0	5	0	8	0	31
ssc-mir-34c	73	39	15	0	0	0	30	17	179	30	44	160	587
ssc-mir-374a	0	8	0	0	0	7	0	0	0	0	0	0	15
ssc-mir-378-1	175	114	14	46	5	50	17	0	14	0	43	0	478
ssc-mir-378-2	175	114	14	46	5	50	17	0	14	0	43	0	478
ssc-mir-423	0	0	0	20	0	10	0	0	22	0	0	0	52
ssc-mir-451	0	0	0	0	0	0	0	0	5	0	0	0	5
ssc-mir-503	0	0	0	0	0	0	0	0	5	0	0	0	5
ssc-mir-7	0	6	0	0	0	0	0	0	0	0	0	0	6
ssc-mir-9-1	0	0	0	0	0	0	0	0	8	0	0	0	8
ssc-mir-9-2	0	0	0	0	0	0	0	0	8	0	0	0	8
ssc-mir-92a-1	10	0	0	0	0	0	0	0	5	0	0	0	15
ssc-mir-92a-2	8	0	0	0	0	0	0	0	5	0	0	0	13
ssc-mir-92b	7	0	0	0	0	0	0	0	0	0	0	0	7
ssc-mir-98	0	0	0	0	0	0	0	0	10	0	0	6	16
ssc-mir-99a	0	0	0	0	0	43	0	0	0	0	0	0	43
ssc-mir-99b	0	0	0	11	0	34	0	0	6	0	7	5	63

## Sheet: ER-edit
>ssc-let-7a-1
A to C at Pos 7
CCCAGGTTGAGGTAGTAGGTTGTATAGTTTAGAATTGTATCAAGGGAGATAACTGTACAGCCTCCTAGCTTTCCTTGGGT ssc-let-7a-1 80
*******TGAGGTAGTAGGTTGTATAGTT*************************************************** ssc-let-7a 22
.......tgaggtCgtaggttgtatagtt................................................... t0015963 13
.......tgaggtCgtaggttgtatag..................................................... t0047039 3
.......tgaggtCgtaggttgtatagttt.................................................. t0082799 2
.......tgaggtCgtaggttgtatagt.................................................... t0096821 2
........gaggtCgtaggttgtatagtt................................................... t0216548 1
*
>ssc-let-7a-1
A to G at Pos 7
CCCAGGTTGAGGTAGTAGGTTGTATAGTTTAGAATTGTATCAAGGGAGATAACTGTACAGCCTCCTAGCTTTCCTTGGGT ssc-let-7a-1 80
*******TGAGGTAGTAGGTTGTATAGTT*************************************************** ssc-let-7a 22
.......tgaggtGgtaggttgtatagtt................................................... t0002140 198
.......tgaggtGgtaggttgtatagt.................................................... t0005311 58
.......tgaggtGgtaggttgtatagttt.................................................. t0018109 11
.......tgaggtGgtaggttgtatag..................................................... t0019615 10
.......tgaggtGgtaggttgtat....................................................... t0054015 3
.......tgaggtGgtaggttgtata...................................................... t0062571 3
.........aggtGgtaggttgtatagtt................................................... t0391119 1
*
>ssc-let-7a-1
A to T at Pos 7
CCCAGGTTGAGGTAGTAGGTTGTATAGTTTAGAATTGTATCAAGGGAGATAACTGTACAGCCTCCTAGCTTTCCTTGGGT ssc-let-7a-1 80
*******TGAGGTAGTAGGTTGTATAGTT*************************************************** ssc-let-7a 22
.......tgaggtTgtaggttgtatagtt................................................... t0005909 50
.......tgaggtTgtaggttgtatagt.................................................... t0017850 11
.......tgaggtTgtaggttgtatagttt.................................................. t0036666 4
.......tgaggtTgtaggttgtatag..................................................... t0102658 2
*
>ssc-let-7a-1
G to A at Pos 5
CCCAGGTTGAGGTAGTAGGTTGTATAGTTTAGAATTGTATCAAGGGAGATAACTGTACAGCCTCCTAGCTTTCCTTGGGT ssc-let-7a-1 80
*******TGAGGTAGTAGGTTGTATAGTT*************************************************** ssc-let-7a 22
.......tgagAtagtaggttgtatagtt................................................... t0003349 110
.......tgagAtagtaggttgtatagt.................................................... t0009919 25
.......tgagAtagtaggttgtatag..................................................... t0029590 6
.......tgagAtagtaggttgtata...................................................... t0050184 3
.......tgagAtagtaggttgtat....................................................... t0146784 2
*
>ssc-let-7a-1
G to A at Pos 8
CCCAGGTTGAGGTAGTAGGTTGTATAGTTTAGAATTGTATCAAGGGAGATAACTGTACAGCCTCCTAGCTTTCCTTGGGT ssc-let-7a-1 80
*******TGAGGTAGTAGGTTGTATAGTT*************************************************** ssc-let-7a 22
.......tgaggtaAtaggttgtatagtt................................................... t0003551 101
.......tgaggtaAtaggttgtatagt.................................................... t0011932 19
.......tgaggtaAtaggttgtatagttt.................................................. t0021848 8
.......tgaggtaAtaggttgtatag..................................................... t0047937 3
..........ggtaAtaggttgtatagt.................................................... t0061037 3
*
>ssc-let-7a-1
G to C at Pos 5
CCCAGGTTGAGGTAGTAGGTTGTATAGTTTAGAATTGTATCAAGGGAGATAACTGTACAGCCTCCTAGCTTTCCTTGGGT ssc-let-7a-1 80
*******TGAGGTAGTAGGTTGTATAGTT*************************************************** ssc-let-7a 22
.......tgagCtagtaggttgtatagtt................................................... t0004836 66
.......tgagCtagtaggttgtatagt.................................................... t0012065 19
.......tgagCtagtaggttgtatag..................................................... t0031689 5
.......tgagCtagtaggttgtatagttt.................................................. t0389528 1
*
>ssc-let-7a-1
G to C at Pos 8
CCCAGGTTGAGGTAGTAGGTTGTATAGTTTAGAATTGTATCAAGGGAGATAACTGTACAGCCTCCTAGCTTTCCTTGGGT ssc-let-7a-1 80
*******TGAGGTAGTAGGTTGTATAGTT*************************************************** ssc-let-7a 22
.......tgaggtaCtaggttgtatagtt................................................... t0004986 64
.......tgaggtaCtaggttgtatagt.................................................... t0010253 24
.......tgaggtaCtaggttgtatag..................................................... t0034265 5
.......tgaggtaCtaggttgtatagttt.................................................. t0264391 1
..........ggtaCtaggttgtatagt.................................................... t0345004 1
..........ggtaCtaggttgtatagtt................................................... t0384439 1
*
>ssc-let-7a-1
G to T at Pos 5
CCCAGGTTGAGGTAGTAGGTTGTATAGTTTAGAATTGTATCAAGGGAGATAACTGTACAGCCTCCTAGCTTTCCTTGGGT ssc-let-7a-1 80
*******TGAGGTAGTAGGTTGTATAGTT*************************************************** ssc-let-7a 22
.......tgagTtagtaggttgtatagtt................................................... t0007997 33
.......tgagTtagtaggttgtatagt.................................................... t0010840 22
.......tgagTtagtaggttgtat....................................................... t0122124 2
.......tgagTtagtaggttgtatagttt.................................................. t0321667 1
.......tgagTtagtaggttgtatag..................................................... t0453592 1
*
>ssc-let-7a-1
G to T at Pos 8
CCCAGGTTGAGGTAGTAGGTTGTATAGTTTAGAATTGTATCAAGGGAGATAACTGTACAGCCTCCTAGCTTTCCTTGGGT ssc-let-7a-1 80
*******TGAGGTAGTAGGTTGTATAGTT*************************************************** ssc-let-7a 22
.......tgaggtaTtaggttgtatagtt................................................... t0005340 58
.......tgaggtaTtaggttgtatagt.................................................... t0011543 20
.......tgaggtaTtaggttgtatagttt.................................................. t0166229 2
.......tgaggtaTtaggttgtatag..................................................... t0307755 1
..........ggtaTtaggttgtatagtt................................................... t0301276 1
..........ggtaTtaggttgtatagt.................................................... t0367908 1
*
>ssc-let-7a-1
T to A at Pos 6
CCCAGGTTGAGGTAGTAGGTTGTATAGTTTAGAATTGTATCAAGGGAGATAACTGTACAGCCTCCTAGCTTTCCTTGGGT ssc-let-7a-1 80
*******TGAGGTAGTAGGTTGTATAGTT*************************************************** ssc-let-7a 22
.......tgaggAagtaggttgtatagtt................................................... t0003764 93
.......tgaggAagtaggttgtatagt.................................................... t0008531 30
.......tgaggAagtaggttgtatag..................................................... t0085584 2
.......tgaggAagtaggttgtat....................................................... t0124586 2
........gaggAagtaggttgtata...................................................... t0227369 1
*
>ssc-let-7a-1
T to C at Pos 6
CCCAGGTTGAGGTAGTAGGTTGTATAGTTTAGAATTGTATCAAGGGAGATAACTGTACAGCCTCCTAGCTTTCCTTGGGT ssc-let-7a-1 80
*******TGAGGTAGTAGGTTGTATAGTT*************************************************** ssc-let-7a 22
.......tgaggCagtaggttgtatagtt................................................... t0001504 315
.......tgaggCagtaggttgtatagt.................................................... t0003855 91
.......tgaggCagtaggttgtatagttt.................................................. t0012289 18
.......tgaggCagtaggttgtatag..................................................... t0018614 10
.......tgaggCagtaggttgtata...................................................... t0166182 2
........gaggCagtaggttgtatagttt.................................................. t0197898 1
........gaggCagtaggttgtatagtt................................................... t0251321 1
*
>ssc-let-7a-1
T to G at Pos 6
CCCAGGTTGAGGTAGTAGGTTGTATAGTTTAGAATTGTATCAAGGGAGATAACTGTACAGCCTCCTAGCTTTCCTTGGGT ssc-let-7a-1 80
*******TGAGGTAGTAGGTTGTATAGTT*************************************************** ssc-let-7a 22
.......tgaggGagtaggttgtatagtt................................................... t0002651 151
.......tgaggGagtaggttgtatagt.................................................... t0006703 42
.......tgaggGagtaggttgtatagttt.................................................. t0019529 10
.......tgaggGagtaggttgtatag..................................................... t0022215 8
.......tgaggGagtaggttgtat....................................................... t0214728 1
*
>ssc-let-7a-2
A to C at Pos 7
CACTGTGGGATGAGGTAGTAGGTTGTATAGTTTTAGGGTCACACCCACCACTGGGAGATAACTATACAATCTACTGTCTTTCCTAACGTGAT ssc-let-7a-2 92
**********TGAGGTAGTAGGTTGTATAGTT************************************************************ ssc-let-7a 22
..........tgaggtCgtaggttgtatagtt............................................................ t0015963 13
..........tgaggtCgtaggttgtatag.............................................................. t0047039 3
..........tgaggtCgtaggttgtatagttt........................................................... t0082799 2
..........tgaggtCgtaggttgtatagt............................................................. t0096821 2
...........gaggtCgtaggttgtatagtt............................................................ t0216548 1
*
>ssc-let-7a-2
A to G at Pos 7
CACTGTGGGATGAGGTAGTAGGTTGTATAGTTTTAGGGTCACACCCACCACTGGGAGATAACTATACAATCTACTGTCTTTCCTAACGTGAT ssc-let-7a-2 92
**********TGAGGTAGTAGGTTGTATAGTT************************************************************ ssc-let-7a 22
..........tgaggtGgtaggttgtatagtt............................................................ t0002140 198
..........tgaggtGgtaggttgtatagt............................................................. t0005311 58
..........tgaggtGgtaggttgtatagttt........................................................... t0018109 11
..........tgaggtGgtaggttgtatag.............................................................. t0019615 10
..........tgaggtGgtaggttgtat................................................................ t0054015 3
..........tgaggtGgtaggttgtata............................................................... t0062571 3
............aggtGgtaggttgtatagtt............................................................ t0391119 1
*
>ssc-let-7a-2
A to T at Pos 7
CACTGTGGGATGAGGTAGTAGGTTGTATAGTTTTAGGGTCACACCCACCACTGGGAGATAACTATACAATCTACTGTCTTTCCTAACGTGAT ssc-let-7a-2 92
**********TGAGGTAGTAGGTTGTATAGTT************************************************************ ssc-let-7a 22
..........tgaggtTgtaggttgtatagtt............................................................ t0005909 50
..........tgaggtTgtaggttgtatagt............................................................. t0017850 11
..........tgaggtTgtaggttgtatagttt........................................................... t0036666 4
..........tgaggtTgtaggttgtatag.............................................................. t0102658 2
*
>ssc-let-7a-2
G to A at Pos 5
CACTGTGGGATGAGGTAGTAGGTTGTATAGTTTTAGGGTCACACCCACCACTGGGAGATAACTATACAATCTACTGTCTTTCCTAACGTGAT ssc-let-7a-2 92
**********TGAGGTAGTAGGTTGTATAGTT************************************************************ ssc-let-7a 22
..........tgagAtagtaggttgtatagtt............................................................ t0003349 110
..........tgagAtagtaggttgtatagt............................................................. t0009919 25
..........tgagAtagtaggttgtatag.............................................................. t0029590 6
..........tgagAtagtaggttgtata............................................................... t0050184 3
..........tgagAtagtaggttgtat................................................................ t0146784 2
*
>ssc-let-7a-2
G to A at Pos 8
CACTGTGGGATGAGGTAGTAGGTTGTATAGTTTTAGGGTCACACCCACCACTGGGAGATAACTATACAATCTACTGTCTTTCCTAACGTGAT ssc-let-7a-2 92
**********TGAGGTAGTAGGTTGTATAGTT************************************************************ ssc-let-7a 22
..........tgaggtaAtaggttgtatagtt............................................................ t0003551 101
..........tgaggtaAtaggttgtatagt............................................................. t0011932 19
..........tgaggtaAtaggttgtatagttt........................................................... t0021848 8
..........tgaggtaAtaggttgtatag.............................................................. t0047937 3
.............ggtaAtaggttgtatagt............................................................. t0061037 3
*
>ssc-let-7a-2
G to C at Pos 5
CACTGTGGGATGAGGTAGTAGGTTGTATAGTTTTAGGGTCACACCCACCACTGGGAGATAACTATACAATCTACTGTCTTTCCTAACGTGAT ssc-let-7a-2 92
**********TGAGGTAGTAGGTTGTATAGTT************************************************************ ssc-let-7a 22
..........tgagCtagtaggttgtatagtt............................................................ t0004836 66
..........tgagCtagtaggttgtatagt............................................................. t0012065 19
..........tgagCtagtaggttgtatag.............................................................. t0031689 5
..........tgagCtagtaggttgtatagttt........................................................... t0389528 1
*
>ssc-let-7a-2
G to C at Pos 8
CACTGTGGGATGAGGTAGTAGGTTGTATAGTTTTAGGGTCACACCCACCACTGGGAGATAACTATACAATCTACTGTCTTTCCTAACGTGAT ssc-let-7a-2 92
**********TGAGGTAGTAGGTTGTATAGTT************************************************************ ssc-let-7a 22
.........atgaggtaCtaggttgtatagtt............................................................ t0246777 1
.........atgaggtaCtaggttgtatagt............................................................. t0376475 1
..........tgaggtaCtaggttgtatagtt............................................................ t0004986 64
..........tgaggtaCtaggttgtatagt............................................................. t0010253 24
..........tgaggtaCtaggttgtatag.............................................................. t0034265 5
..........tgaggtaCtaggttgtatagttt........................................................... t0264391 1
.............ggtaCtaggttgtatagt............................................................. t0345004 1
.............ggtaCtaggttgtatagtt............................................................ t0384439 1
*
>ssc-let-7a-2
G to T at Pos 5
CACTGTGGGATGAGGTAGTAGGTTGTATAGTTTTAGGGTCACACCCACCACTGGGAGATAACTATACAATCTACTGTCTTTCCTAACGTGAT ssc-let-7a-2 92
**********TGAGGTAGTAGGTTGTATAGTT************************************************************ ssc-let-7a 22
..........tgagTtagtaggttgtatagtt............................................................ t0007997 33
..........tgagTtagtaggttgtatagt............................................................. t0010840 22
..........tgagTtagtaggttgtat................................................................ t0122124 2
..........tgagTtagtaggttgtatagttt........................................................... t0321667 1
..........tgagTtagtaggttgtatag.............................................................. t0453592 1
*
>ssc-let-7a-2
G to T at Pos 8
CACTGTGGGATGAGGTAGTAGGTTGTATAGTTTTAGGGTCACACCCACCACTGGGAGATAACTATACAATCTACTGTCTTTCCTAACGTGAT ssc-let-7a-2 92
**********TGAGGTAGTAGGTTGTATAGTT************************************************************ ssc-let-7a 22
..........tgaggtaTtaggttgtatagtt............................................................ t0005340 58
..........tgaggtaTtaggttgtatagt............................................................. t0011543 20
..........tgaggtaTtaggttgtatagttt........................................................... t0166229 2
..........tgaggtaTtaggttgtatag.............................................................. t0307755 1
.............ggtaTtaggttgtatagtt............................................................ t0301276 1
.............ggtaTtaggttgtatagt............................................................. t0367908 1
*
>ssc-let-7a-2
T to A at Pos 6
CACTGTGGGATGAGGTAGTAGGTTGTATAGTTTTAGGGTCACACCCACCACTGGGAGATAACTATACAATCTACTGTCTTTCCTAACGTGAT ssc-let-7a-2 92
**********TGAGGTAGTAGGTTGTATAGTT************************************************************ ssc-let-7a 22
..........tgaggAagtaggttgtatagtt............................................................ t0003764 93
..........tgaggAagtaggttgtatagt............................................................. t0008531 30
..........tgaggAagtaggttgtatag.............................................................. t0085584 2
..........tgaggAagtaggttgtat................................................................ t0124586 2
...........gaggAagtaggttgtata............................................................... t0227369 1
*
>ssc-let-7a-2
T to C at Pos 6
CACTGTGGGATGAGGTAGTAGGTTGTATAGTTTTAGGGTCACACCCACCACTGGGAGATAACTATACAATCTACTGTCTTTCCTAACGTGAT ssc-let-7a-2 92
**********TGAGGTAGTAGGTTGTATAGTT************************************************************ ssc-let-7a 22
..........tgaggCagtaggttgtatagtt............................................................ t0001504 315
..........tgaggCagtaggttgtatagt............................................................. t0003855 91
..........tgaggCagtaggttgtatagttt........................................................... t0012289 18
..........tgaggCagtaggttgtatag.............................................................. t0018614 10
..........tgaggCagtaggttgtata............................................................... t0166182 2
...........gaggCagtaggttgtatagttt........................................................... t0197898 1
...........gaggCagtaggttgtatagtt............................................................ t0251321 1
*
>ssc-let-7a-2
T to G at Pos 6
CACTGTGGGATGAGGTAGTAGGTTGTATAGTTTTAGGGTCACACCCACCACTGGGAGATAACTATACAATCTACTGTCTTTCCTAACGTGAT ssc-let-7a-2 92
**********TGAGGTAGTAGGTTGTATAGTT************************************************************ ssc-let-7a 22
.........atgaggGagtaggttgtatagtt............................................................ t0396223 1
..........tgaggGagtaggttgtatagtt............................................................ t0002651 151
..........tgaggGagtaggttgtatagt............................................................. t0006703 42
..........tgaggGagtaggttgtatagttt........................................................... t0019529 10
..........tgaggGagtaggttgtatag.............................................................. t0022215 8
..........tgaggGagtaggttgtat................................................................ t0214728 1
*
>ssc-let-7c
A to C at Pos 7
TGTGTGCATCCGGGTTGAGGTAGTAGGTTGTATGGTTTAGAGTTACACCGTGGGAGTTAACTGTACAACCTTCTAGCTTTCCTTGGAGCACACT ssc-let-7c 94
***************TGAGGTAGTAGGTTGTATGGTT********************************************************* ssc-let-7c 22
...............tgaggtCgtaggttgtatggt.......................................................... t0056819 3
...............tgaggtCgtaggttgtatggtt......................................................... t0074714 3
*
>ssc-let-7c
A to G at Pos 7
TGTGTGCATCCGGGTTGAGGTAGTAGGTTGTATGGTTTAGAGTTACACCGTGGGAGTTAACTGTACAACCTTCTAGCTTTCCTTGGAGCACACT ssc-let-7c 94
***************TGAGGTAGTAGGTTGTATGGTT********************************************************* ssc-let-7c 22
...............tgaggtGgtaggttgtatggtt......................................................... t0007815 34
...............tgaggtGgtaggttgtatggt.......................................................... t0020602 9
...............tgaggtGgtaggttgtat............................................................. t0054015 3
...............tgaggtGgtaggttgtatggttt........................................................ t0163419 2
...............tgaggtGgtaggttgtatgg........................................................... t0175292 1
*
>ssc-let-7c
A to T at Pos 7
TGTGTGCATCCGGGTTGAGGTAGTAGGTTGTATGGTTTAGAGTTACACCGTGGGAGTTAACTGTACAACCTTCTAGCTTTCCTTGGAGCACACT ssc-let-7c 94
***************TGAGGTAGTAGGTTGTATGGTT********************************************************* ssc-let-7c 22
...............tgaggtTgtaggttgtatggtt......................................................... t0043806 4
...............tgaggtTgtaggttgtatggttt........................................................ t0109551 2
...............tgaggtTgtaggttgtatggt.......................................................... t0125935 2
...............tgaggtTgtaggttgtatgg........................................................... t0291552 1
*
>ssc-let-7c
G to A at Pos 5
TGTGTGCATCCGGGTTGAGGTAGTAGGTTGTATGGTTTAGAGTTACACCGTGGGAGTTAACTGTACAACCTTCTAGCTTTCCTTGGAGCACACT ssc-let-7c 94
***************TGAGGTAGTAGGTTGTATGGTT********************************************************* ssc-let-7c 22
...............tgagAtagtaggttgtatggtt......................................................... t0015379 13
...............tgagAtagtaggttgtatggt.......................................................... t0066800 3
...............tgagAtagtaggttgtat............................................................. t0146784 2
*
>ssc-let-7c
G to A at Pos 8
TGTGTGCATCCGGGTTGAGGTAGTAGGTTGTATGGTTTAGAGTTACACCGTGGGAGTTAACTGTACAACCTTCTAGCTTTCCTTGGAGCACACT ssc-let-7c 94
***************TGAGGTAGTAGGTTGTATGGTT********************************************************* ssc-let-7c 22
...............tgaggtaAtaggttgtatggtt......................................................... t0011341 21
...............tgaggtaAtaggttgtatggt.......................................................... t0036764 4
...............tgaggtaAtaggttgtatgg........................................................... t0232070 1
*
>ssc-let-7c
G to C at Pos 5
TGTGTGCATCCGGGTTGAGGTAGTAGGTTGTATGGTTTAGAGTTACACCGTGGGAGTTAACTGTACAACCTTCTAGCTTTCCTTGGAGCACACT ssc-let-7c 94
***************TGAGGTAGTAGGTTGTATGGTT********************************************************* ssc-let-7c 22
...............tgagCtagtaggttgtatggtt......................................................... t0016449 12
...............tgagCtagtaggttgtatggt.......................................................... t0049503 3
*
>ssc-let-7c
G to C at Pos 8
TGTGTGCATCCGGGTTGAGGTAGTAGGTTGTATGGTTTAGAGTTACACCGTGGGAGTTAACTGTACAACCTTCTAGCTTTCCTTGGAGCACACT ssc-let-7c 94
***************TGAGGTAGTAGGTTGTATGGTT********************************************************* ssc-let-7c 22
...............tgaggtaCtaggttgtatggtt......................................................... t0015357 13
...............tgaggtaCtaggttgtatggt.......................................................... t0042943 4
...............tgaggtaCtaggttgtatgg........................................................... t0306160 1
*
>ssc-let-7c
G to T at Pos 5
TGTGTGCATCCGGGTTGAGGTAGTAGGTTGTATGGTTTAGAGTTACACCGTGGGAGTTAACTGTACAACCTTCTAGCTTTCCTTGGAGCACACT ssc-let-7c 94
***************TGAGGTAGTAGGTTGTATGGTT********************************************************* ssc-let-7c 22
...............tgagTtagtaggttgtatggtt......................................................... t0028745 6
...............tgagTtagtaggttgtat............................................................. t0122124 2
*
>ssc-let-7c
G to T at Pos 8
TGTGTGCATCCGGGTTGAGGTAGTAGGTTGTATGGTTTAGAGTTACACCGTGGGAGTTAACTGTACAACCTTCTAGCTTTCCTTGGAGCACACT ssc-let-7c 94
***************TGAGGTAGTAGGTTGTATGGTT********************************************************* ssc-let-7c 22
...............tgaggtaTtaggttgtatggtt......................................................... t0047371 3
...............tgaggtaTtaggttgtatgg........................................................... t0067295 3
*
>ssc-let-7c
T to A at Pos 6
TGTGTGCATCCGGGTTGAGGTAGTAGGTTGTATGGTTTAGAGTTACACCGTGGGAGTTAACTGTACAACCTTCTAGCTTTCCTTGGAGCACACT ssc-let-7c 94
***************TGAGGTAGTAGGTTGTATGGTT********************************************************* ssc-let-7c 22
..............ttgaggAagtaggttgtatggtt......................................................... t0225781 1
...............tgaggAagtaggttgtatggtt......................................................... t0013953 15
...............tgaggAagtaggttgtatggt.......................................................... t0030094 5
...............tgaggAagtaggttgtat............................................................. t0124586 2
...............tgaggAagtaggttgtatggttt........................................................ t0127429 2
...............tgaggAagtaggttgtatgg........................................................... t0318915 1
...............tgaggAagtaggttgtatg............................................................ t0387148 1
*
>ssc-let-7c
T to C at Pos 6
TGTGTGCATCCGGGTTGAGGTAGTAGGTTGTATGGTTTAGAGTTACACCGTGGGAGTTAACTGTACAACCTTCTAGCTTTCCTTGGAGCACACT ssc-let-7c 94
***************TGAGGTAGTAGGTTGTATGGTT********************************************************* ssc-let-7c 22
...............tgaggCagtaggttgtatggtt......................................................... t0006947 40
...............tgaggCagtaggttgtatggt.......................................................... t0010663 22
...............tgaggCagtaggttgtatgg........................................................... t0038927 4
...............tgaggCagtaggttgtatggttt........................................................ t0072670 3
...............tgaggCagtaggttgtatg............................................................ t0462421 1
*
>ssc-let-7c
T to G at Pos 6
TGTGTGCATCCGGGTTGAGGTAGTAGGTTGTATGGTTTAGAGTTACACCGTGGGAGTTAACTGTACAACCTTCTAGCTTTCCTTGGAGCACACT ssc-let-7c 94
***************TGAGGTAGTAGGTTGTATGGTT********************************************************* ssc-let-7c 22
...............tgaggGagtaggttgtatggtt......................................................... t0008989 28
...............tgaggGagtaggttgtatggt.......................................................... t0100541 2
...............tgaggGagtaggttgtatg............................................................ t0101424 2
...............tgaggGagtaggttgtat............................................................. t0214728 1
................gaggGagtaggttgtatggtt......................................................... t0185744 1
*
>ssc-let-7e
A to G at Pos 7
GCCCCGGGCTGAGGTAGGAGGTTGTATAGTTGAGGAGGACACCCACGGAGATCACTATACGGCCTCCTAGCTTTCCCCAG ssc-let-7e 80
*********TGAGGTAGGAGGTTGTATAGTT************************************************* ssc-let-7e 22
.........tgaggtGggaggttgtatagtt................................................. t0054054 3
.........tgaggtGggaggttgtatagt.................................................. t0118727 2
*
>ssc-let-7e
T to C at Pos 6
GCCCCGGGCTGAGGTAGGAGGTTGTATAGTTGAGGAGGACACCCACGGAGATCACTATACGGCCTCCTAGCTTTCCCCAG ssc-let-7e 80
*********TGAGGTAGGAGGTTGTATAGTT************************************************* ssc-let-7e 22
.........tgaggCaggaggttgtatagtt................................................. t0077503 2
.........tgaggCaggaggttgtatagt.................................................. t0141516 2
.........tgaggCaggaggttgtatag................................................... t0305285 1
*
>ssc-let-7f
A to C at Pos 7
TGTGGGATGAGGTAGTAGATTGTATAGTTTTAGGGTCATACCCCATCTTGGAGATAACTATACAGTCTACTGTCTTTCCCACG ssc-let-7f 83
*******TGAGGTAGTAGATTGTATAGTT****************************************************** ssc-let-7f 22
.......tgaggtCgtagattgtatagtt...................................................... t0033008 5
.......tgaggtCgtagattgtatagt....................................................... t0348485 1
.......tgaggtCgtagattgtatagttt..................................................... t0364865 1
*
>ssc-let-7f
A to G at Pos 7
TGTGGGATGAGGTAGTAGATTGTATAGTTTTAGGGTCATACCCCATCTTGGAGATAACTATACAGTCTACTGTCTTTCCCACG ssc-let-7f 83
*******TGAGGTAGTAGATTGTATAGTT****************************************************** ssc-let-7f 22
.......tgaggtGgtagattgtatagtt...................................................... t0005009 63
.......tgaggtGgtagattgtatagt....................................................... t0009162 28
.......tgaggtGgtagattgtatag........................................................ t0182257 1
*
>ssc-let-7f
A to T at Pos 7
TGTGGGATGAGGTAGTAGATTGTATAGTTTTAGGGTCATACCCCATCTTGGAGATAACTATACAGTCTACTGTCTTTCCCACG ssc-let-7f 83
*******TGAGGTAGTAGATTGTATAGTT****************************************************** ssc-let-7f 22
.......tgaggtTgtagattgtatagt....................................................... t0013644 16
.......tgaggtTgtagattgtatagtt...................................................... t0013651 16
.......tgaggtTgtagattgtatag........................................................ t0100776 2
*
>ssc-let-7f
G to A at Pos 5
TGTGGGATGAGGTAGTAGATTGTATAGTTTTAGGGTCATACCCCATCTTGGAGATAACTATACAGTCTACTGTCTTTCCCACG ssc-let-7f 83
*******TGAGGTAGTAGATTGTATAGTT****************************************************** ssc-let-7f 22
.......tgagAtagtagattgtatagtt...................................................... t0006767 42
.......tgagAtagtagattgtatagt....................................................... t0014492 15
.......tgagAtagtagattgtatag........................................................ t0251473 1
*
>ssc-let-7f
G to A at Pos 8
TGTGGGATGAGGTAGTAGATTGTATAGTTTTAGGGTCATACCCCATCTTGGAGATAACTATACAGTCTACTGTCTTTCCCACG ssc-let-7f 83
*******TGAGGTAGTAGATTGTATAGTT****************************************************** ssc-let-7f 22
.......tgaggtaAtagattgtatagtt...................................................... t0010808 22
.......tgaggtaAtagattgtatagt....................................................... t0012726 18
.......tgaggtaAtagattgtatag........................................................ t0032168 5
.......tgaggtaAtagattgtatagttt..................................................... t0376359 1
*
>ssc-let-7f
G to C at Pos 5
TGTGGGATGAGGTAGTAGATTGTATAGTTTTAGGGTCATACCCCATCTTGGAGATAACTATACAGTCTACTGTCTTTCCCACG ssc-let-7f 83
*******TGAGGTAGTAGATTGTATAGTT****************************************************** ssc-let-7f 22
.......tgagCtagtagattgtatagt....................................................... t0014093 15
.......tgagCtagtagattgtatagtt...................................................... t0014927 14
.......tgagCtagtagattgtatagttt..................................................... t0139795 2
*
>ssc-let-7f
G to C at Pos 8
TGTGGGATGAGGTAGTAGATTGTATAGTTTTAGGGTCATACCCCATCTTGGAGATAACTATACAGTCTACTGTCTTTCCCACG ssc-let-7f 83
*******TGAGGTAGTAGATTGTATAGTT****************************************************** ssc-let-7f 22
.......tgaggtaCtagattgtatagtt...................................................... t0008703 30
.......tgaggtaCtagattgtatagt....................................................... t0015392 13
.......tgaggtaCtagattgtata......................................................... t0239352 1
.......tgaggtaCtagattgtatagttt..................................................... t0343380 1
........gaggtaCtagattgtatagtt...................................................... t0235753 1
*
>ssc-let-7f
G to T at Pos 5
TGTGGGATGAGGTAGTAGATTGTATAGTTTTAGGGTCATACCCCATCTTGGAGATAACTATACAGTCTACTGTCTTTCCCACG ssc-let-7f 83
*******TGAGGTAGTAGATTGTATAGTT****************************************************** ssc-let-7f 22
.......tgagTtagtagattgtatagt....................................................... t0017686 11
.......tgagTtagtagattgtatagtt...................................................... t0020298 9
.......tgagTtagtagattgtatag........................................................ t0140928 2
*
>ssc-let-7f
G to T at Pos 8
TGTGGGATGAGGTAGTAGATTGTATAGTTTTAGGGTCATACCCCATCTTGGAGATAACTATACAGTCTACTGTCTTTCCCACG ssc-let-7f 83
*******TGAGGTAGTAGATTGTATAGTT****************************************************** ssc-let-7f 22
.......tgaggtaTtagattgtatagtt...................................................... t0007049 39
.......tgaggtaTtagattgtatagt....................................................... t0014766 14
.......tgaggtaTtagattgtatagttt..................................................... t0444070 1
*
>ssc-let-7f
T to A at Pos 6
TGTGGGATGAGGTAGTAGATTGTATAGTTTTAGGGTCATACCCCATCTTGGAGATAACTATACAGTCTACTGTCTTTCCCACG ssc-let-7f 83
*******TGAGGTAGTAGATTGTATAGTT****************************************************** ssc-let-7f 22
.......tgaggAagtagattgtatagtt...................................................... t0011558 20
.......tgaggAagtagattgtatagt....................................................... t0013791 16
.......tgaggAagtagattgtatag........................................................ t0414990 1
........gaggAagtagattgtatagtt...................................................... t0406528 1
*
>ssc-let-7f
T to C at Pos 6
TGTGGGATGAGGTAGTAGATTGTATAGTTTTAGGGTCATACCCCATCTTGGAGATAACTATACAGTCTACTGTCTTTCCCACG ssc-let-7f 83
*******TGAGGTAGTAGATTGTATAGTT****************************************************** ssc-let-7f 22
.......tgaggCagtagattgtatagtt...................................................... t0003651 98
.......tgaggCagtagattgtatagt....................................................... t0005988 49
.......tgaggCagtagattgtatagttt..................................................... t0027427 6
.......tgaggCagtagattgtatag........................................................ t0065021 3
........gaggCagtagattgtatagtt...................................................... t0198333 1
*
>ssc-let-7f
T to G at Pos 6
TGTGGGATGAGGTAGTAGATTGTATAGTTTTAGGGTCATACCCCATCTTGGAGATAACTATACAGTCTACTGTCTTTCCCACG ssc-let-7f 83
*******TGAGGTAGTAGATTGTATAGTT****************************************************** ssc-let-7f 22
.......tgaggGagtagattgtatagtt...................................................... t0008986 28
.......tgaggGagtagattgtatagt....................................................... t0022086 8
.......tgaggGagtagattgtata......................................................... t0104924 2
.......tgaggGagtagattgtatagttt..................................................... t0135325 2
.......tgaggGagtagattgtatag........................................................ t0139249 2
*
>ssc-let-7g
A to G at Pos 7
GGCTGAGGTAGTAGTTTGTACAGTTTGAGGGTCTATGATACCACCCGGTACAGGAGATAACTGTACAGGCCACTGCCTTG ssc-let-7g 80
***TGAGGTAGTAGTTTGTACAGTT******************************************************* ssc-let-7g 22
...tgaggtGgtagtttgtacagtt....................................................... t0017197 12
...tgaggtGgtagtttgtacagt........................................................ t0068454 3
...tgaggtGgtagtttgtacagttt...................................................... t0305542 1
*
>ssc-let-7g
A to T at Pos 7
GGCTGAGGTAGTAGTTTGTACAGTTTGAGGGTCTATGATACCACCCGGTACAGGAGATAACTGTACAGGCCACTGCCTTG ssc-let-7g 80
***TGAGGTAGTAGTTTGTACAGTT******************************************************* ssc-let-7g 22
...tgaggtTgtagtttgtacagtt....................................................... t0027928 6
...tgaggtTgtagtttgtacagttt...................................................... t0173646 1
*
>ssc-let-7g
G to A at Pos 8
GGCTGAGGTAGTAGTTTGTACAGTTTGAGGGTCTATGATACCACCCGGTACAGGAGATAACTGTACAGGCCACTGCCTTG ssc-let-7g 80
***TGAGGTAGTAGTTTGTACAGTT******************************************************* ssc-let-7g 22
...tgaggtaAtagtttgtacagtt....................................................... t0026669 6
...tgaggtaAtagtttgtacag......................................................... t0452782 1
*
>ssc-let-7g
T to A at Pos 6
GGCTGAGGTAGTAGTTTGTACAGTTTGAGGGTCTATGATACCACCCGGTACAGGAGATAACTGTACAGGCCACTGCCTTG ssc-let-7g 80
***TGAGGTAGTAGTTTGTACAGTT******************************************************* ssc-let-7g 22
...tgaggAagtagtttgtacagtt....................................................... t0017367 11
...tgaggAagtagtttgtacagt........................................................ t0189781 1
...tgaggAagtagtttgtacagttt...................................................... t0195052 1
*
>ssc-let-7g
T to C at Pos 6
GGCTGAGGTAGTAGTTTGTACAGTTTGAGGGTCTATGATACCACCCGGTACAGGAGATAACTGTACAGGCCACTGCCTTG ssc-let-7g 80
***TGAGGTAGTAGTTTGTACAGTT******************************************************* ssc-let-7g 22
...tgaggCagtagtttgtacagtt....................................................... t0017117 12
...tgaggCagtagtttgtacagttt...................................................... t0158537 2
...tgaggCagtagtttgtacag......................................................... t0278338 1
*
>ssc-let-7g
T to G at Pos 6
GGCTGAGGTAGTAGTTTGTACAGTTTGAGGGTCTATGATACCACCCGGTACAGGAGATAACTGTACAGGCCACTGCCTTG ssc-let-7g 80
***TGAGGTAGTAGTTTGTACAGTT******************************************************* ssc-let-7g 22
...tgaggGagtagtttgtacagt........................................................ t0044044 4
...tgaggGagtagtttgtacagtt....................................................... t0057102 3
...tgaggGagtagtttgtacagttt...................................................... t0196768 1
*
>ssc-let-7i
A to G at Pos 7
CTGGCTGAGGTAGTAGTTTGTGCTGTTGGTCGGGTTGTGACATTGCCCGCTGTGGAGATAACTGCGCAAGCTACTGCCTTGCTAG ssc-let-7i 85
*****TGAGGTAGTAGTTTGTGCT************************************************************* ssc-let-7i 19
.....tgaggtGgtagtttgtgctgtt.......................................................... t0016812 12
.....tgaggtGgtagtttgtgctgt........................................................... t0048031 3
*
>ssc-let-7i
G to A at Pos 8
CTGGCTGAGGTAGTAGTTTGTGCTGTTGGTCGGGTTGTGACATTGCCCGCTGTGGAGATAACTGCGCAAGCTACTGCCTTGCTAG ssc-let-7i 85
*****TGAGGTAGTAGTTTGTGCT************************************************************* ssc-let-7i 19
.....tgaggtaAtagtttgtgctgtt.......................................................... t0034642 5
.....tgaggtaAtagtttgtgctgt........................................................... t0325511 1
........ggtaAtagtttgtgctgt........................................................... t0174093 1
*
>ssc-let-7i
G to C at Pos 8
CTGGCTGAGGTAGTAGTTTGTGCTGTTGGTCGGGTTGTGACATTGCCCGCTGTGGAGATAACTGCGCAAGCTACTGCCTTGCTAG ssc-let-7i 85
*****TGAGGTAGTAGTTTGTGCT************************************************************* ssc-let-7i 19
.....tgaggtaCtagtttgtgctgt........................................................... t0065259 3
.....tgaggtaCtagtttgtgctgtt.......................................................... t0117587 2
*
>ssc-let-7i
T to A at Pos 6
CTGGCTGAGGTAGTAGTTTGTGCTGTTGGTCGGGTTGTGACATTGCCCGCTGTGGAGATAACTGCGCAAGCTACTGCCTTGCTAG ssc-let-7i 85
*****TGAGGTAGTAGTTTGTGCT************************************************************* ssc-let-7i 19
.....tgaggAagtagtttgtgctgt........................................................... t0028028 6
.....tgaggAagtagtttgtgctgtt.......................................................... t0118521 2
*
>ssc-let-7i
T to C at Pos 6
CTGGCTGAGGTAGTAGTTTGTGCTGTTGGTCGGGTTGTGACATTGCCCGCTGTGGAGATAACTGCGCAAGCTACTGCCTTGCTAG ssc-let-7i 85
*****TGAGGTAGTAGTTTGTGCT************************************************************* ssc-let-7i 19
.....tgaggCagtagtttgtgctgtt.......................................................... t0027573 6
.....tgaggCagtagtttgtgctgt........................................................... t0057262 3
......gaggCagtagtttgtgctgtt.......................................................... t0442918 1
*
>ssc-mir-101-1
A to G at Pos 4
GACTGAACTGTCCTTTTTCGGTTATCATGGTACCGATGCTGTATATCTGAAAGGTACAGTACTGTGATAACTGAAGAATGGTGGTGCCATC ssc-mir-101-1 91
******************************************************TACAGTACTGTGATAACTGAA**************** ssc-miR-101 21
.....................................................gtacGgtactgtgataactga................. t0033777 5
.....................................................gtacGgtactgtgataactgaa................ t0060571 3
*
>ssc-mir-101-1
A to G at Pos 7
GACTGAACTGTCCTTTTTCGGTTATCATGGTACCGATGCTGTATATCTGAAAGGTACAGTACTGTGATAACTGAAGAATGGTGGTGCCATC ssc-mir-101-1 91
******************************************************TACAGTACTGTGATAACTGAA**************** ssc-miR-101 21
.....................................................gtacagtGctgtgataactgaa................ t0147158 2
.....................................................gtacagtGctgtgataactga................. t0247983 1
......................................................tacagtGctgtgataactgaag............... t0033620 5
......................................................tacagtGctgtgataactga................. t0456558 1
*
>ssc-mir-101-1
C to T at Pos 8
GACTGAACTGTCCTTTTTCGGTTATCATGGTACCGATGCTGTATATCTGAAAGGTACAGTACTGTGATAACTGAAGAATGGTGGTGCCATC ssc-mir-101-1 91
******************************************************TACAGTACTGTGATAACTGAA**************** ssc-miR-101 21
.....................................................gtacagtaTtgtgataactga................. t0150523 2
......................................................tacagtaTtgtgataactga................. t0086447 2
......................................................tacagtaTtgtgataactgaag............... t0118932 2
......................................................tacagtaTtgtgataactgaaga.............. t0148317 2
*
>ssc-mir-101-1
G to A at Pos 5
GACTGAACTGTCCTTTTTCGGTTATCATGGTACCGATGCTGTATATCTGAAAGGTACAGTACTGTGATAACTGAAGAATGGTGGTGCCATC ssc-mir-101-1 91
******************************************************TACAGTACTGTGATAACTGAA**************** ssc-miR-101 21
.....................................................gtacaAtactgtgataactgaa................ t0094819 2
......................................................tacaAtactgtgataactga................. t0041551 4
......................................................tacaAtactgtgataactgaa................ t0108177 2
......................................................tacaAtactgtgataactgaag............... t0171779 1
*
>ssc-mir-101-1
G to T at Pos 5
GACTGAACTGTCCTTTTTCGGTTATCATGGTACCGATGCTGTATATCTGAAAGGTACAGTACTGTGATAACTGAAGAATGGTGGTGCCATC ssc-mir-101-1 91
******************************************************TACAGTACTGTGATAACTGAA**************** ssc-miR-101 21
.....................................................gtacaTtactgtgataactga................. t0202617 1
.....................................................gtacaTtactgtgataactgaa................ t0221397 1
......................................................tacaTtactgtgataactgaa................ t0030283 5
......................................................tacaTtactgtgataactgaag............... t0064581 3
......................................................tacaTtactgtgataactga................. t0274362 1
*
>ssc-mir-101-1
T to A at Pos 6
GACTGAACTGTCCTTTTTCGGTTATCATGGTACCGATGCTGTATATCTGAAAGGTACAGTACTGTGATAACTGAAGAATGGTGGTGCCATC ssc-mir-101-1 91
******************************************************TACAGTACTGTGATAACTGAA**************** ssc-miR-101 21
.....................................................gtacagAactgtgataactga................. t0054905 3
......................................................tacagAactgtgataactgaag............... t0088905 2
......................................................tacagAactgtgataactga................. t0411285 1
*
>ssc-mir-101-1
T to C at Pos 6
GACTGAACTGTCCTTTTTCGGTTATCATGGTACCGATGCTGTATATCTGAAAGGTACAGTACTGTGATAACTGAAGAATGGTGGTGCCATC ssc-mir-101-1 91
******************************************************TACAGTACTGTGATAACTGAA**************** ssc-miR-101 21
.....................................................gtacagCactgtgataactga................. t0041283 4
.....................................................gtacagCactgtgataactgaa................ t0063974 3
.....................................................gtacagCactgtgataact................... t0415679 1
......................................................tacagCactgtgataactga................. t0032132 5
......................................................tacagCactgtgataactgaag............... t0036843 4
......................................................tacagCactgtgataactgaa................ t0050810 3
*
>ssc-mir-101-2
A to G at Pos 4
GGCTGCCCTGGCTCAGTTATCACAGTGCTGATGCTGTCCATTCTAAAGGTACAGTACTGTGATAACTGAAGGATGGCAGCC ssc-mir-101-2 81
*************************************************TACAGTACTGTGATAACTGAA*********** ssc-miR-101 21
................................................gtacGgtactgtgataactga............ t0033777 5
................................................gtacGgtactgtgataactgaa........... t0060571 3
*
>ssc-mir-101-2
A to G at Pos 7
GGCTGCCCTGGCTCAGTTATCACAGTGCTGATGCTGTCCATTCTAAAGGTACAGTACTGTGATAACTGAAGGATGGCAGCC ssc-mir-101-2 81
*************************************************TACAGTACTGTGATAACTGAA*********** ssc-miR-101 21
................................................gtacagtGctgtgataactgaa........... t0147158 2
................................................gtacagtGctgtgataactga............ t0247983 1
.................................................tacagtGctgtgataactgaag.......... t0033620 5
.................................................tacagtGctgtgataactga............ t0456558 1
*
>ssc-mir-101-2
C to T at Pos 8
GGCTGCCCTGGCTCAGTTATCACAGTGCTGATGCTGTCCATTCTAAAGGTACAGTACTGTGATAACTGAAGGATGGCAGCC ssc-mir-101-2 81
*************************************************TACAGTACTGTGATAACTGAA*********** ssc-miR-101 21
................................................gtacagtaTtgtgataactga............ t0150523 2
.................................................tacagtaTtgtgataactga............ t0086447 2
.................................................tacagtaTtgtgataactgaag.......... t0118932 2
*
>ssc-mir-101-2
G to A at Pos 5
GGCTGCCCTGGCTCAGTTATCACAGTGCTGATGCTGTCCATTCTAAAGGTACAGTACTGTGATAACTGAAGGATGGCAGCC ssc-mir-101-2 81
*************************************************TACAGTACTGTGATAACTGAA*********** ssc-miR-101 21
................................................gtacaAtactgtgataactgaa........... t0094819 2
.................................................tacaAtactgtgataactga............ t0041551 4
.................................................tacaAtactgtgataactgaa........... t0108177 2
.................................................tacaAtactgtgataactgaag.......... t0171779 1
*
>ssc-mir-101-2
G to T at Pos 5
GGCTGCCCTGGCTCAGTTATCACAGTGCTGATGCTGTCCATTCTAAAGGTACAGTACTGTGATAACTGAAGGATGGCAGCC ssc-mir-101-2 81
*************************************************TACAGTACTGTGATAACTGAA*********** ssc-miR-101 21
................................................gtacaTtactgtgataactga............ t0202617 1
................................................gtacaTtactgtgataactgaa........... t0221397 1
.................................................tacaTtactgtgataactgaa........... t0030283 5
.................................................tacaTtactgtgataactgaag.......... t0064581 3
.................................................tacaTtactgtgataactga............ t0274362 1
.................................................tacaTtactgtgataactgaagg......... t0429246 1
*
>ssc-mir-101-2
T to A at Pos 6
GGCTGCCCTGGCTCAGTTATCACAGTGCTGATGCTGTCCATTCTAAAGGTACAGTACTGTGATAACTGAAGGATGGCAGCC ssc-mir-101-2 81
*************************************************TACAGTACTGTGATAACTGAA*********** ssc-miR-101 21
................................................gtacagAactgtgataactga............ t0054905 3
.................................................tacagAactgtgataactgaag.......... t0088905 2
.................................................tacagAactgtgataactga............ t0411285 1
*
>ssc-mir-101-2
T to C at Pos 6
GGCTGCCCTGGCTCAGTTATCACAGTGCTGATGCTGTCCATTCTAAAGGTACAGTACTGTGATAACTGAAGGATGGCAGCC ssc-mir-101-2 81
*************************************************TACAGTACTGTGATAACTGAA*********** ssc-miR-101 21
................................................gtacagCactgtgataactga............ t0041283 4
................................................gtacagCactgtgataactgaa........... t0063974 3
................................................gtacagCactgtgataact.............. t0415679 1
.................................................tacagCactgtgataactga............ t0032132 5
.................................................tacagCactgtgataactgaag.......... t0036843 4
.................................................tacagCactgtgataactgaa........... t0050810 3
*
>ssc-mir-103-1
A to G at Pos 7
CTTACTGCCCTCGGCTTCTTTACAGTGCTGCCTTGTTGCATATGGATCAAGCAGCATTGTACAGGGCTATGAAGGCACTGAG ssc-mir-103-1 82
*************************************************AGCAGCATTGTACAGGGCTATGA********** ssc-miR-103 23
.................................................agcagcGttgtacagggctatga.......... t0019053 10
*
>ssc-mir-103-1
C to T at Pos 6
CTTACTGCCCTCGGCTTCTTTACAGTGCTGCCTTGTTGCATATGGATCAAGCAGCATTGTACAGGGCTATGAAGGCACTGAG ssc-mir-103-1 82
*************************************************AGCAGCATTGTACAGGGCTATGA********** ssc-miR-103 23
.................................................agcagTattgtacagggctatga.......... t0014133 15
.................................................agcagTattgtacagggctatg........... t0343371 1
*
>ssc-mir-103-1
G to A at Pos 5
CTTACTGCCCTCGGCTTCTTTACAGTGCTGCCTTGTTGCATATGGATCAAGCAGCATTGTACAGGGCTATGAAGGCACTGAG ssc-mir-103-1 82
*************************************************AGCAGCATTGTACAGGGCTATGA********** ssc-miR-103 23
.................................................agcaAcattgtacagggctatga.......... t0024138 7
.................................................agcaAcattgtacagggctat............ t0312305 1
*
>ssc-mir-103-1
G to C at Pos 5
CTTACTGCCCTCGGCTTCTTTACAGTGCTGCCTTGTTGCATATGGATCAAGCAGCATTGTACAGGGCTATGAAGGCACTGAG ssc-mir-103-1 82
*************************************************AGCAGCATTGTACAGGGCTATGA********** ssc-miR-103 23
.................................................agcaCcattgtacagggctatga.......... t0024684 7
*
>ssc-mir-103-1
T to C at Pos 8
CTTACTGCCCTCGGCTTCTTTACAGTGCTGCCTTGTTGCATATGGATCAAGCAGCATTGTACAGGGCTATGAAGGCACTGAG ssc-mir-103-1 82
*************************************************AGCAGCATTGTACAGGGCTATGA********** ssc-miR-103 23
.................................................agcagcaCtgtacagggctatga.......... t0025611 7
*
>ssc-mir-103-2
A to G at Pos 7
TGTGCTTTCAGCTTCTTTACAGTGCTGCCTTGTAGCATTCAGGTCAAGCAGCATTGTACAGGGCTATGAAAGAACTAAGA ssc-mir-103-2 80
**********************************************AGCAGCATTGTACAGGGCTATGA*********** ssc-miR-103 23
..............................................agcagcGttgtacagggctatga........... t0019053 10
*
>ssc-mir-103-2
C to T at Pos 6
TGTGCTTTCAGCTTCTTTACAGTGCTGCCTTGTAGCATTCAGGTCAAGCAGCATTGTACAGGGCTATGAAAGAACTAAGA ssc-mir-103-2 80
**********************************************AGCAGCATTGTACAGGGCTATGA*********** ssc-miR-103 23
..............................................agcagTattgtacagggctatga........... t0014133 15
..............................................agcagTattgtacagggctatg............ t0343371 1
*
>ssc-mir-103-2
G to A at Pos 5
TGTGCTTTCAGCTTCTTTACAGTGCTGCCTTGTAGCATTCAGGTCAAGCAGCATTGTACAGGGCTATGAAAGAACTAAGA ssc-mir-103-2 80
**********************************************AGCAGCATTGTACAGGGCTATGA*********** ssc-miR-103 23
..............................................agcaAcattgtacagggctatga........... t0024138 7
..............................................agcaAcattgtacagggctat............. t0312305 1
*
>ssc-mir-103-2
G to C at Pos 5
TGTGCTTTCAGCTTCTTTACAGTGCTGCCTTGTAGCATTCAGGTCAAGCAGCATTGTACAGGGCTATGAAAGAACTAAGA ssc-mir-103-2 80
**********************************************AGCAGCATTGTACAGGGCTATGA*********** ssc-miR-103 23
..............................................agcaCcattgtacagggctatga........... t0024684 7
*
>ssc-mir-103-2
T to C at Pos 8
TGTGCTTTCAGCTTCTTTACAGTGCTGCCTTGTAGCATTCAGGTCAAGCAGCATTGTACAGGGCTATGAAAGAACTAAGA ssc-mir-103-2 80
**********************************************AGCAGCATTGTACAGGGCTATGA*********** ssc-miR-103 23
..............................................agcagcaCtgtacagggctatga........... t0025611 7
*
>ssc-mir-10a
C to A at Pos 5
TCTGTATATACCCTGTAGATCCGAATTTGTGTAAGGAATTTTGTGGTCACAAATTCGTATCTAGGGGAATATGTAGTTGA ssc-mir-10a 80
********TACCCTGTAGATCCGAATTTGT************************************************** ssc-miR-10a 22
.......ataccAtgtagatccgaatttgt.................................................. t0446566 1
........taccAtgtagatccgaatttgt.................................................. t0043805 4
........taccAtgtagatccgaatttgtg................................................. t0135854 2
........taccAtgtagatccgaatttg................................................... t0322883 1
*
>ssc-mir-10a
C to T at Pos 5
TCTGTATATACCCTGTAGATCCGAATTTGTGTAAGGAATTTTGTGGTCACAAATTCGTATCTAGGGGAATATGTAGTTGA ssc-mir-10a 80
********TACCCTGTAGATCCGAATTTGT************************************************** ssc-miR-10a 22
.......ataccTtgtagatccgaatttgt.................................................. t0255449 1
........taccTtgtagatccgaatttgt.................................................. t0007028 39
........taccTtgtagatccgaatttgtg................................................. t0021801 8
........taccTtgtagatccgaatttg................................................... t0031915 5
*
>ssc-mir-10a
G to A at Pos 7
TCTGTATATACCCTGTAGATCCGAATTTGTGTAAGGAATTTTGTGGTCACAAATTCGTATCTAGGGGAATATGTAGTTGA ssc-mir-10a 80
********TACCCTGTAGATCCGAATTTGT************************************************** ssc-miR-10a 22
........taccctAtagatccgaatttgt.................................................. t0010240 24
........taccctAtagatccgaatttgtg................................................. t0023963 7
........taccctAtagatccgaatttgtgt................................................ t0040401 4
........taccctAtagatccgaatttg................................................... t0064757 3
.........accctAtagatccgaatttgtg................................................. t0062362 3
.........accctAtagatccgaatttgt.................................................. t0066657 3
.........accctAtagatccgaatttg................................................... t0186119 1
*
>ssc-mir-10a
G to C at Pos 7
TCTGTATATACCCTGTAGATCCGAATTTGTGTAAGGAATTTTGTGGTCACAAATTCGTATCTAGGGGAATATGTAGTTGA ssc-mir-10a 80
********TACCCTGTAGATCCGAATTTGT************************************************** ssc-miR-10a 22
........taccctCtagatccgaatttgt.................................................. t0022195 8
........taccctCtagatccgaatttgtgt................................................ t0050506 3
........taccctCtagatccgaatttgtg................................................. t0454424 1
.........accctCtagatccgaatttgtg................................................. t0247866 1
.........accctCtagatccgaatttgtgt................................................ t0357572 1
*
>ssc-mir-10a
G to T at Pos 7
TCTGTATATACCCTGTAGATCCGAATTTGTGTAAGGAATTTTGTGGTCACAAATTCGTATCTAGGGGAATATGTAGTTGA ssc-mir-10a 80
********TACCCTGTAGATCCGAATTTGT************************************************** ssc-miR-10a 22
........taccctTtagatccgaatttgt.................................................. t0035490 5
........taccctTtagatccgaatttgtg................................................. t0086390 2
.........accctTtagatccgaatttgt.................................................. t0054490 3
*
>ssc-mir-10a
T to A at Pos 6
TCTGTATATACCCTGTAGATCCGAATTTGTGTAAGGAATTTTGTGGTCACAAATTCGTATCTAGGGGAATATGTAGTTGA ssc-mir-10a 80
********TACCCTGTAGATCCGAATTTGT************************************************** ssc-miR-10a 22
........tacccAgtagatccgaatttgt.................................................. t0023745 7
........tacccAgtagatccgaatttgtg................................................. t0105862 2
........tacccAgtagatccgaatttg................................................... t0115308 2
.........acccAgtagatccgaatttgtg................................................. t0226991 1
*
>ssc-mir-10a
T to A at Pos 8
TCTGTATATACCCTGTAGATCCGAATTTGTGTAAGGAATTTTGTGGTCACAAATTCGTATCTAGGGGAATATGTAGTTGA ssc-mir-10a 80
********TACCCTGTAGATCCGAATTTGT************************************************** ssc-miR-10a 22
........taccctgAagatccgaatttgt.................................................. t0034752 5
........taccctgAagatccgaatttgtg................................................. t0080796 2
.........accctgAagatccgaatttgtgt................................................ t0387095 1
.........accctgAagatccgaatttgt.................................................. t0421910 1
*
>ssc-mir-10a
T to C at Pos 6
TCTGTATATACCCTGTAGATCCGAATTTGTGTAAGGAATTTTGTGGTCACAAATTCGTATCTAGGGGAATATGTAGTTGA ssc-mir-10a 80
********TACCCTGTAGATCCGAATTTGT************************************************** ssc-miR-10a 22
........tacccCgtagatccgaatttgt.................................................. t0016095 13
........tacccCgtagatccgaatttgtg................................................. t0026229 7
........tacccCgtagatccgaatttgtgt................................................ t0422253 1
........tacccCgtagatccgaatttg................................................... t0427311 1
.........acccCgtagatccgaatttgt.................................................. t0041317 4
.........acccCgtagatccgaatttgtg................................................. t0046312 4
.........acccCgtagatccgaatttgtgt................................................ t0338459 1
*
>ssc-mir-10a
T to C at Pos 8
TCTGTATATACCCTGTAGATCCGAATTTGTGTAAGGAATTTTGTGGTCACAAATTCGTATCTAGGGGAATATGTAGTTGA ssc-mir-10a 80
********TACCCTGTAGATCCGAATTTGT************************************************** ssc-miR-10a 22
........taccctgCagatccgaatttgt.................................................. t0008943 29
........taccctgCagatccgaatttgtg................................................. t0039368 4
........taccctgCagatccgaatttgtgt................................................ t0232160 1
.........accctgCagatccgaatttgt.................................................. t0139423 2
.........accctgCagatccgaatttgtgt................................................ t0149828 2
.........accctgCagatccgaatttgtg................................................. t0171899 1
*
>ssc-mir-10a
T to G at Pos 6
TCTGTATATACCCTGTAGATCCGAATTTGTGTAAGGAATTTTGTGGTCACAAATTCGTATCTAGGGGAATATGTAGTTGA ssc-mir-10a 80
********TACCCTGTAGATCCGAATTTGT************************************************** ssc-miR-10a 22
........tacccGgtagatccgaatttgt.................................................. t0123608 2
........tacccGgtagatccgaatttgtg................................................. t0163134 2
.........acccGgtagatccgaatttgt.................................................. t0170222 1
.........acccGgtagatccgaatttgtg................................................. t0273035 1
*
>ssc-mir-10b
C to A at Pos 5
GTCTATATATACCCTGTAGAACCGAATTTGTGTGGTATCCACATAGTCACAGATTCGATTCTAGGGGAATATATGGTCGA ssc-mir-10b 80
*********TACCCTGTAGAACCGAATTTGT************************************************* ssc-miR-10b 22
.........taccAtgtagaaccgaatttgt................................................. t0022397 8
.........taccAtgtagaaccgaatttgtg................................................ t0069622 3
*
>ssc-mir-10b
C to G at Pos 5
GTCTATATATACCCTGTAGAACCGAATTTGTGTGGTATCCACATAGTCACAGATTCGATTCTAGGGGAATATATGGTCGA ssc-mir-10b 80
*********TACCCTGTAGAACCGAATTTGT************************************************* ssc-miR-10b 22
.........taccGtgtagaaccgaatttgt................................................. t0021989 8
.........taccGtgtagaaccgaatttgtg................................................ t0457921 1
*
>ssc-mir-10b
C to T at Pos 5
GTCTATATATACCCTGTAGAACCGAATTTGTGTGGTATCCACATAGTCACAGATTCGATTCTAGGGGAATATATGGTCGA ssc-mir-10b 80
*********TACCCTGTAGAACCGAATTTGT************************************************* ssc-miR-10b 22
.........taccTtgtagaaccgaatttgt................................................. t0006461 44
.........taccTtgtagaaccgaatttgtg................................................ t0024675 7
.........taccTtgtagaaccgaatttgtgt............................................... t0439857 1
*
>ssc-mir-10b
G to A at Pos 7
GTCTATATATACCCTGTAGAACCGAATTTGTGTGGTATCCACATAGTCACAGATTCGATTCTAGGGGAATATATGGTCGA ssc-mir-10b 80
*********TACCCTGTAGAACCGAATTTGT************************************************* ssc-miR-10b 22
.........taccctAtagaaccgaatttgt................................................. t0008160 32
.........taccctAtagaaccgaatttgtg................................................ t0024766 7
.........taccctAtagaaccgaatttg.................................................. t0138418 2
..........accctAtagaaccgaatttgt................................................. t0069018 3
..........accctAtagaaccgaatttgtg................................................ t0082326 2
..........accctAtagaaccgaatttgtgt............................................... t0097900 2
*
>ssc-mir-10b
G to C at Pos 7
GTCTATATATACCCTGTAGAACCGAATTTGTGTGGTATCCACATAGTCACAGATTCGATTCTAGGGGAATATATGGTCGA ssc-mir-10b 80
*********TACCCTGTAGAACCGAATTTGT************************************************* ssc-miR-10b 22
.........taccctCtagaaccgaatttgt................................................. t0026170 7
.........taccctCtagaaccgaatttgtg................................................ t0106604 2
.........taccctCtagaaccgaatttg.................................................. t0399915 1
..........accctCtagaaccgaatttgt................................................. t0076953 2
..........accctCtagaaccgaatttgtg................................................ t0334766 1
*
>ssc-mir-10b
G to T at Pos 7
GTCTATATATACCCTGTAGAACCGAATTTGTGTGGTATCCACATAGTCACAGATTCGATTCTAGGGGAATATATGGTCGA ssc-mir-10b 80
*********TACCCTGTAGAACCGAATTTGT************************************************* ssc-miR-10b 22
.........taccctTtagaaccgaatttgt................................................. t0035179 5
.........taccctTtagaaccgaatttgtg................................................ t0054416 3
.........taccctTtagaaccgaatttg.................................................. t0357765 1
..........accctTtagaaccgaatttgtg................................................ t0075341 2
..........accctTtagaaccgaatttgtgt............................................... t0143357 2
..........accctTtagaaccgaatttgt................................................. t0332915 1
*
>ssc-mir-10b
T to A at Pos 6
GTCTATATATACCCTGTAGAACCGAATTTGTGTGGTATCCACATAGTCACAGATTCGATTCTAGGGGAATATATGGTCGA ssc-mir-10b 80
*********TACCCTGTAGAACCGAATTTGT************************************************* ssc-miR-10b 22
.........tacccAgtagaaccgaatttgt................................................. t0025501 7
..........acccAgtagaaccgaatttgt................................................. t0315400 1
..........acccAgtagaaccgaatttgtgt............................................... t0372666 1
*
>ssc-mir-10b
T to A at Pos 8
GTCTATATATACCCTGTAGAACCGAATTTGTGTGGTATCCACATAGTCACAGATTCGATTCTAGGGGAATATATGGTCGA ssc-mir-10b 80
*********TACCCTGTAGAACCGAATTTGT************************************************* ssc-miR-10b 22
.........taccctgAagaaccgaatttgt................................................. t0019743 9
.........taccctgAagaaccgaatttgtg................................................ t0157824 2
*
>ssc-mir-10b
T to C at Pos 6
GTCTATATATACCCTGTAGAACCGAATTTGTGTGGTATCCACATAGTCACAGATTCGATTCTAGGGGAATATATGGTCGA ssc-mir-10b 80
*********TACCCTGTAGAACCGAATTTGT************************************************* ssc-miR-10b 22
.........tacccCgtagaaccgaatttgt................................................. t0008617 30
.........tacccCgtagaaccgaatttgtg................................................ t0018086 11
.........tacccCgtagaaccgaatttg.................................................. t0060848 3
..........acccCgtagaaccgaatttgtg................................................ t0097781 2
..........acccCgtagaaccgaatttgtgt............................................... t0193945 1
..........acccCgtagaaccgaatttgt................................................. t0198852 1
*
>ssc-mir-10b
T to C at Pos 8
GTCTATATATACCCTGTAGAACCGAATTTGTGTGGTATCCACATAGTCACAGATTCGATTCTAGGGGAATATATGGTCGA ssc-mir-10b 80
*********TACCCTGTAGAACCGAATTTGT************************************************* ssc-miR-10b 22
.........taccctgCagaaccgaatttgt................................................. t0009410 27
.........taccctgCagaaccgaatttgtg................................................ t0029058 6
.........taccctgCagaaccgaatt.................................................... t0281210 1
.........taccctgCagaaccgaatttg.................................................. t0410803 1
..........accctgCagaaccgaatttgt................................................. t0086289 2
..........accctgCagaaccgaatttgtgt............................................... t0106220 2
..........accctgCagaaccgaatttgtg................................................ t0241172 1
*
>ssc-mir-10b
T to G at Pos 6
GTCTATATATACCCTGTAGAACCGAATTTGTGTGGTATCCACATAGTCACAGATTCGATTCTAGGGGAATATATGGTCGA ssc-mir-10b 80
*********TACCCTGTAGAACCGAATTTGT************************************************* ssc-miR-10b 22
.........tacccGgtagaaccgaatttgt................................................. t0055811 3
.........tacccGgtagaaccgaatttgtgt............................................... t0169041 1
..........acccGgtagaaccgaatttgtgt............................................... t0374113 1
*
>ssc-mir-10b
T to G at Pos 8
GTCTATATATACCCTGTAGAACCGAATTTGTGTGGTATCCACATAGTCACAGATTCGATTCTAGGGGAATATATGGTCGA ssc-mir-10b 80
*********TACCCTGTAGAACCGAATTTGT************************************************* ssc-miR-10b 22
.........taccctgGagaaccgaatttgt................................................. t0022296 8
..........accctgGagaaccgaatttgt................................................. t0375900 1
*
>ssc-mir-125a
T to C at Pos 5
GGCCTCTGAGTCCCTGAGACCCTTTAACCTGTGAGGACATCCAGGGTCACAGGTGAGGTTCTTGGGAGCCTGGCGTCCGG ssc-mir-125a 80
**********TCCCTGAGACCCTTTAACCTGTG*********************************************** ssc-miR-125a 23
..........tcccCgagaccctttaacctgt................................................ t0070135 3
..........tcccCgagaccctttaacctgtg............................................... t0131984 2
..........tcccCgagaccctttaacctg................................................. t0180887 1
..........tcccCgagaccctttaacctgtga.............................................. t0374394 1
*
>ssc-mir-125b-1
G to A at Pos 6
CCTCTCAGTCCCTGAGACCCTAACTTGTGATGTTTACCGTTTAAATCCACGGGTTAGGCTCTTGGGAGCTGCGAGCCGTG ssc-mir-125b-1 80
********TCCCTGAGACCCTAACTTGTGA************************************************** ssc-miR-125b 22
........tccctAagaccctaacttgtga.................................................. t0027694 6
........tccctAagaccctaacttgtg................................................... t0179173 1
*
>ssc-mir-125b-1
T to C at Pos 5
CCTCTCAGTCCCTGAGACCCTAACTTGTGATGTTTACCGTTTAAATCCACGGGTTAGGCTCTTGGGAGCTGCGAGCCGTG ssc-mir-125b-1 80
********TCCCTGAGACCCTAACTTGTGA************************************************** ssc-miR-125b 22
........tcccCgagaccctaacttgtga.................................................. t0032086 5
........tcccCgagaccctaacttg..................................................... t0386179 1
*
>ssc-mir-125b-2
G to A at Pos 6
ACCAGACTTTTCCTAGTCCCTGAGACCCTAACTTGTGAGGTATTTTAGTAACATCACAAGTCAGGCTCTTGGGACCTAGGCGGAGGGGA ssc-mir-125b-2 89
****************TCCCTGAGACCCTAACTTGTGA*************************************************** ssc-miR-125b 22
................tccctAagaccctaacttgtga................................................... t0027694 6
................tccctAagaccctaacttgtg.................................................... t0179173 1
*
>ssc-mir-125b-2
T to C at Pos 5
ACCAGACTTTTCCTAGTCCCTGAGACCCTAACTTGTGAGGTATTTTAGTAACATCACAAGTCAGGCTCTTGGGACCTAGGCGGAGGGGA ssc-mir-125b-2 89
****************TCCCTGAGACCCTAACTTGTGA*************************************************** ssc-miR-125b 22
................tcccCgagaccctaacttgtga................................................... t0032086 5
................tcccCgagaccctaacttg...................................................... t0386179 1
*
>ssc-mir-126
A to G at Pos 5
CGACGGGACATTATTACTTTTGGTACGCGCTGTGACACTTCAAACTCGTACCGTGAGTAATAATGCGCTGTCG ssc-mir-126 73
*********************************************TCGTACCGTGAGTAATAATGCG****** ssc-miR-126 22
............................................ctcgtGccgtgagtaataatgc....... t0199674 1
............................................ctcgtGccgtgagtaataatgcg...... t0389844 1
.............................................tcgtGccgtgagtaataatgcg...... t0029484 6
.............................................tcgtGccgtgagtaataatgc....... t0255477 1
*
>ssc-mir-126
C to T at Pos 6
CGACGGGACATTATTACTTTTGGTACGCGCTGTGACACTTCAAACTCGTACCGTGAGTAATAATGCGCTGTCG ssc-mir-126 73
*********************************************TCGTACCGTGAGTAATAATGCG****** ssc-miR-126 22
.............................................tcgtaTcgtgagtaataatgcg...... t0028354 6
.............................................tcgtaTcgtgagtaataatgc....... t0163611 2
..............................................cgtaTcgtgagtaataatgc....... t0231639 1
*
>ssc-mir-126
C to T at Pos 7
CGACGGGACATTATTACTTTTGGTACGCGCTGTGACACTTCAAACTCGTACCGTGAGTAATAATGCGCTGTCG ssc-mir-126 73
*********************************************TCGTACCGTGAGTAATAATGCG****** ssc-miR-126 22
............................................ctcgtacTgtgagtaataatg........ t0327259 1
.............................................tcgtacTgtgagtaataatgcg...... t0011753 20
.............................................tcgtacTgtgagtaataatgc....... t0022320 8
..............................................cgtacTgtgagtaataatgcg...... t0022386 8
*
>ssc-mir-126
G to A at Pos 8
CGACGGGACATTATTACTTTTGGTACGCGCTGTGACACTTCAAACTCGTACCGTGAGTAATAATGCGCTGTCG ssc-mir-126 73
*********************************************TCGTACCGTGAGTAATAATGCG****** ssc-miR-126 22
.............................................tcgtaccAtgagtaataatgcg...... t0023514 8
.............................................tcgtaccAtgagtaataatgc....... t0237717 1
..............................................cgtaccAtgagtaataatgcg...... t0060793 3
*
>ssc-mir-140
A to G at Pos 5
CCTGCCAGTGGTTTTACCCTATGGTAGGTTACGTCATGCTGTTCTACCACAGGGTAGAACCACGGACAGG ssc-mir-140 70
********************************************TACCACAGGGTAGAACCACGGAC*** ssc-miR-140* 23
............................................taccGcagggtagaaccacgga.... t0031277 5
............................................taccGcagggtagaaccacggac... t0258053 1
*
>ssc-mir-140
A to G at Pos 7
CCTGCCAGTGGTTTTACCCTATGGTAGGTTACGTCATGCTGTTCTACCACAGGGTAGAACCACGGACAGG ssc-mir-140 70
********************************************TACCACAGGGTAGAACCACGGAC*** ssc-miR-140* 23
............................................taccacGgggtagaaccacgga.... t0026527 6
............................................taccacGgggtagaaccacgg..... t0073764 3
............................................taccacGgggtagaaccacggac... t0124997 2
.............................................accacGgggtagaaccacgga.... t0104145 2
*
>ssc-mir-140
C to T at Pos 6
CCTGCCAGTGGTTTTACCCTATGGTAGGTTACGTCATGCTGTTCTACCACAGGGTAGAACCACGGACAGG ssc-mir-140 70
********************************************TACCACAGGGTAGAACCACGGAC*** ssc-miR-140* 23
............................................taccaTagggtagaaccacgga.... t0086716 2
.............................................accaTagggtagaaccacgga.... t0031370 5
.............................................accaTagggtagaaccacggac... t0128250 2
*
>ssc-mir-140
G to A at Pos 8
CCTGCCAGTGGTTTTACCCTATGGTAGGTTACGTCATGCTGTTCTACCACAGGGTAGAACCACGGACAGG ssc-mir-140 70
********************************************TACCACAGGGTAGAACCACGGAC*** ssc-miR-140* 23
............................................taccacaAggtagaaccacgg..... t0159958 2
............................................taccacaAggtagaaccacggaca.. t0249508 1
............................................taccacaAggtagaaccacgga.... t0391440 1
............................................taccacaAggtagaaccacggac... t0400291 1
*
>ssc-mir-143
A to C at Pos 5
GTCCCCCAGCCGGAGGTGCAGTGCTGCATCTCTGGTCAGCTGGGAGTCTGAGATGAAGCACTGTAGCTCGGGAAGGGAGA ssc-mir-143 80
************************************************TGAGATGAAGCACTGTAGCTC*********** ssc-miR-143-3p 21
................................................tgagCtgaagcactgtagct............ t0008495 31
................................................tgagCtgaagcactgtagctcg.......... t0017144 12
................................................tgagCtgaagcactgtagc............. t0151023 2
................................................tgagCtgaagcactgtag.............. t0277388 1
................................................tgagCtgaagcactgtagctc........... t0438861 1
*
>ssc-mir-143
A to C at Pos 8
GTCCCCCAGCCGGAGGTGCAGTGCTGCATCTCTGGTCAGCTGGGAGTCTGAGATGAAGCACTGTAGCTCGGGAAGGGAGA ssc-mir-143 80
************************************************TGAGATGAAGCACTGTAGCTC*********** ssc-miR-143-3p 21
................................................tgagatgCagcactgtagct............ t0006320 46
................................................tgagatgCagcactgtagctcg.......... t0013983 15
................................................tgagatgCagcactgtagc............. t0310017 1
*
>ssc-mir-143
A to G at Pos 5
GTCCCCCAGCCGGAGGTGCAGTGCTGCATCTCTGGTCAGCTGGGAGTCTGAGATGAAGCACTGTAGCTCGGGAAGGGAGA ssc-mir-143 80
************************************************TGAGATGAAGCACTGTAGCTC*********** ssc-miR-143-3p 21
................................................tgagGtgaagcactgtagct............ t0002365 174
................................................tgagGtgaagcactgtagctcg.......... t0004973 64
................................................tgagGtgaagcactgtagc............. t0021403 9
................................................tgagGtgaagcactgtagctc........... t0081061 2
................................................tgagGtgaagcactgtag.............. t0366409 1
*
>ssc-mir-143
A to G at Pos 8
GTCCCCCAGCCGGAGGTGCAGTGCTGCATCTCTGGTCAGCTGGGAGTCTGAGATGAAGCACTGTAGCTCGGGAAGGGAGA ssc-mir-143 80
************************************************TGAGATGAAGCACTGTAGCTC*********** ssc-miR-143-3p 21
...............................................ctgagatgGagcactgtagct............ t0256283 1
................................................tgagatgGagcactgtagct............ t0001594 288
................................................tgagatgGagcactgtagctcg.......... t0005105 62
................................................tgagatgGagcactgtagc............. t0016436 12
................................................tgagatgGagcactgtagctc........... t0044950 4
...................................................gatgGagcactgtagctcg.......... t0036618 4
...................................................gatgGagcactgtagctc........... t0043296 4
*
>ssc-mir-143
A to T at Pos 5
GTCCCCCAGCCGGAGGTGCAGTGCTGCATCTCTGGTCAGCTGGGAGTCTGAGATGAAGCACTGTAGCTCGGGAAGGGAGA ssc-mir-143 80
************************************************TGAGATGAAGCACTGTAGCTC*********** ssc-miR-143-3p 21
................................................tgagTtgaagcactgtagct............ t0006760 42
................................................tgagTtgaagcactgtagctcg.......... t0013980 15
................................................tgagTtgaagcactgtagctc........... t0108841 2
................................................tgagTtgaagcactgtagc............. t0456808 1
*
>ssc-mir-143
A to T at Pos 8
GTCCCCCAGCCGGAGGTGCAGTGCTGCATCTCTGGTCAGCTGGGAGTCTGAGATGAAGCACTGTAGCTCGGGAAGGGAGA ssc-mir-143 80
************************************************TGAGATGAAGCACTGTAGCTC*********** ssc-miR-143-3p 21
................................................tgagatgTagcactgtagct............ t0003235 115
................................................tgagatgTagcactgtagctcg.......... t0005960 49
................................................tgagatgTagcactgtagc............. t0026078 7
................................................tgagatgTagcactgtagctcgg......... t0181391 1
*
>ssc-mir-143
G to A at Pos 7
GTCCCCCAGCCGGAGGTGCAGTGCTGCATCTCTGGTCAGCTGGGAGTCTGAGATGAAGCACTGTAGCTCGGGAAGGGAGA ssc-mir-143 80
************************************************TGAGATGAAGCACTGTAGCTC*********** ssc-miR-143-3p 21
...............................................ctgagatAaagcactgtagct............ t0312957 1
................................................tgagatAaagcactgtagct............ t0001843 239
................................................tgagatAaagcactgtagctcg.......... t0003902 89
................................................tgagatAaagcactgtagc............. t0015904 13
................................................tgagatAaagcactgtagctc........... t0043100 4
*
>ssc-mir-143
G to C at Pos 7
GTCCCCCAGCCGGAGGTGCAGTGCTGCATCTCTGGTCAGCTGGGAGTCTGAGATGAAGCACTGTAGCTCGGGAAGGGAGA ssc-mir-143 80
************************************************TGAGATGAAGCACTGTAGCTC*********** ssc-miR-143-3p 21
...............................................ctgagatCaagcactgtagc............. t0350905 1
................................................tgagatCaagcactgtagct............ t0004492 73
................................................tgagatCaagcactgtagctcg.......... t0008440 31
................................................tgagatCaagcactgtagctc........... t0014471 15
................................................tgagatCaagcactgtagc............. t0044823 4
................................................tgagatCaagcactgtag.............. t0174717 1
*
>ssc-mir-143
G to T at Pos 7
GTCCCCCAGCCGGAGGTGCAGTGCTGCATCTCTGGTCAGCTGGGAGTCTGAGATGAAGCACTGTAGCTCGGGAAGGGAGA ssc-mir-143 80
************************************************TGAGATGAAGCACTGTAGCTC*********** ssc-miR-143-3p 21
................................................tgagatTaagcactgtagct............ t0002678 148
................................................tgagatTaagcactgtagctc........... t0010735 22
................................................tgagatTaagcactgtagctcg.......... t0014760 14
................................................tgagatTaagcactgtagc............. t0025855 7
................................................tgagatTaagcactgtag.............. t0030469 5
*
>ssc-mir-143
T to A at Pos 6
GTCCCCCAGCCGGAGGTGCAGTGCTGCATCTCTGGTCAGCTGGGAGTCTGAGATGAAGCACTGTAGCTCGGGAAGGGAGA ssc-mir-143 80
************************************************TGAGATGAAGCACTGTAGCTC*********** ssc-miR-143-3p 21
...............................................ctgagaAgaagcactgtagct............ t0254416 1
................................................tgagaAgaagcactgtagct............ t0005792 51
................................................tgagaAgaagcactgtagctcg.......... t0010785 22
................................................tgagaAgaagcactgtagc............. t0065062 3
*
>ssc-mir-143
T to C at Pos 6
GTCCCCCAGCCGGAGGTGCAGTGCTGCATCTCTGGTCAGCTGGGAGTCTGAGATGAAGCACTGTAGCTCGGGAAGGGAGA ssc-mir-143 80
************************************************TGAGATGAAGCACTGTAGCTC*********** ssc-miR-143-3p 21
...............................................ctgagaCgaagcactgtagct............ t0113718 2
................................................tgagaCgaagcactgtagct............ t0002030 212
................................................tgagaCgaagcactgtagctcg.......... t0003753 94
................................................tgagaCgaagcactgtagctc........... t0018869 10
................................................tgagaCgaagcactgtagc............. t0042256 4
................................................tgagaCgaagcactgtag.............. t0125427 2
................................................tgagaCgaagcactgtagctcgg......... t0411038 1
*
>ssc-mir-143
T to G at Pos 6
GTCCCCCAGCCGGAGGTGCAGTGCTGCATCTCTGGTCAGCTGGGAGTCTGAGATGAAGCACTGTAGCTCGGGAAGGGAGA ssc-mir-143 80
************************************************TGAGATGAAGCACTGTAGCTC*********** ssc-miR-143-3p 21
................................................tgagaGgaagcactgtagct............ t0012170 19
................................................tgagaGgaagcactgtagctcg.......... t0015500 13
................................................tgagaGgaagcactgtagc............. t0350014 1
*
>ssc-mir-145
T to C at Pos 8
CACCTTGTCCTCACGGTCCAGTTTTCCCAGGAATCCCTTAGATGCTGAGATGGGGATTCCTGGAAATACTGTTCTTGAGGTCATGG ssc-mir-145 86
***************GTCCAGTTTTCCCAGGAATCCCTT*********************************************** ssc-miR-145 24
...............gtccagtCttcccaggaatccct................................................ t0074712 3
...............gtccagtCttcccaggaatccc................................................. t0193655 1
...............gtccagtCttcccaggaatcc.................................................. t0382553 1
*
>ssc-mir-148a
A to G at Pos 8
GAGGCAAAGTTCTGAGACACTCCGACTCTGAATATGATAGAAGTCAGTGCACTACAGAACTTTGTCTC ssc-mir-148a 68
*******************************************TCAGTGCACTACAGAACTTTGT*** ssc-miR-148a 22
...........................................tcagtgcGctacagaactttgt... t0032991 5
...........................................tcagtgcGctacagaactttg.... t0426883 1
*
>ssc-mir-148a
G to A at Pos 6
GAGGCAAAGTTCTGAGACACTCCGACTCTGAATATGATAGAAGTCAGTGCACTACAGAACTTTGTCTC ssc-mir-148a 68
*******************************************TCAGTGCACTACAGAACTTTGT*** ssc-miR-148a 22
...........................................tcagtAcactacagaactttgt... t0017808 11
...........................................tcagtAcactacagaacttt..... t0336165 1
*
>ssc-mir-148a
T to A at Pos 5
GAGGCAAAGTTCTGAGACACTCCGACTCTGAATATGATAGAAGTCAGTGCACTACAGAACTTTGTCTC ssc-mir-148a 68
*******************************************TCAGTGCACTACAGAACTTTGT*** ssc-miR-148a 22
...........................................tcagAgcactacagaactttgt... t0018829 10
*
>ssc-mir-148a
T to C at Pos 5
GAGGCAAAGTTCTGAGACACTCCGACTCTGAATATGATAGAAGTCAGTGCACTACAGAACTTTGTCTC ssc-mir-148a 68
*******************************************TCAGTGCACTACAGAACTTTGT*** ssc-miR-148a 22
...........................................tcagCgcactacagaactttgt... t0012874 17
...........................................tcagCgcactacagaactttg.... t0286304 1
*
>ssc-mir-148a
T to G at Pos 5
GAGGCAAAGTTCTGAGACACTCCGACTCTGAATATGATAGAAGTCAGTGCACTACAGAACTTTGTCTC ssc-mir-148a 68
*******************************************TCAGTGCACTACAGAACTTTGT*** ssc-miR-148a 22
...........................................tcagGgcactacagaactttgt... t0010220 24
*
>ssc-mir-148b
T to G at Pos 5
ATTTGAGGTGAAGTTCTGTTATACACTCAGGCTGTGGCTCTCTGAAAGTCAGTGCATCACAGAACTTTGTCTCGAAAGCT ssc-mir-148b 80
************************************************TCAGTGCATCACAGAACTTTGT********** ssc-miR-148b 22
................................................tcagGgcatcacagaactttgt.......... t0028319 6
*
>ssc-mir-151
C to T at Pos 6
TTTTCCTGCCCTCGAGGAGCTCACAGTCTAGTACGTCTCATCCCCTACTAGACTGAAGCTCCTTGAGGACAGGGATCGTC ssc-mir-151 80
***********************************************CTAGACTGAAGCTCCTTGAGGA*********** ssc-miR-151-3p 22
...............................................ctagaTtgaagctccttgagg............ t0035202 5
...............................................ctagaTtgaagctccttga.............. t0276706 1
*
>ssc-mir-151
G to A at Pos 8
TTTTCCTGCCCTCGAGGAGCTCACAGTCTAGTACGTCTCATCCCCTACTAGACTGAAGCTCCTTGAGGACAGGGATCGTC ssc-mir-151 80
***********************************************CTAGACTGAAGCTCCTTGAGGA*********** ssc-miR-151-3p 22
...............................................ctagactAaagctccttgagg............ t0020403 9
...............................................ctagactAaagctccttgagga........... t0240446 1
*
>ssc-mir-151
G to C at Pos 8
TTTTCCTGCCCTCGAGGAGCTCACAGTCTAGTACGTCTCATCCCCTACTAGACTGAAGCTCCTTGAGGACAGGGATCGTC ssc-mir-151 80
***********************************************CTAGACTGAAGCTCCTTGAGGA*********** ssc-miR-151-3p 22
...............................................ctagactCaagctccttgagg............ t0033803 5
...............................................ctagactCaagctccttgagga........... t0462222 1
*
>ssc-mir-151
T to C at Pos 7
TTTTCCTGCCCTCGAGGAGCTCACAGTCTAGTACGTCTCATCCCCTACTAGACTGAAGCTCCTTGAGGACAGGGATCGTC ssc-mir-151 80
***********************************************CTAGACTGAAGCTCCTTGAGGA*********** ssc-miR-151-3p 22
...............................................ctagacCgaagctccttgagg............ t0063489 3
...............................................ctagacCgaagctccttgagga........... t0113813 2
*
>ssc-mir-152
T to G at Pos 5
CGGCCCAGGTTCTGTGATACACTCCGACTCGGGCTCTGGAGCAGTCAGTGCATGACAGAACTTGGGCCCGGACGGACCTT ssc-mir-152 80
********************************************TCAGTGCATGACAGAACTTGG*************** ssc-miR-152 21
............................................tcagGgcatgacagaacttgg............... t0026317 6
*
>ssc-mir-183
A to T at Pos 7
CTGTGTATGGCACTGGTAGAATTCACTGTGAACAGTCTCGGTCAGTGAATTACCGAAGGGCCATAAACAG ssc-mir-183 70
*****TATGGCACTGGTAGAATTCACTG****************************************** ssc-miR-183 23
.....tatggcTctggtagaattcact........................................... t0121863 2
.....tatggcTctggtagaattcac............................................ t0411856 1
......atggcTctggtagaattcactgt......................................... t0206371 1
......atggcTctggtagaattcactg.......................................... t0330882 1
*
>ssc-mir-183
C to T at Pos 6
CTGTGTATGGCACTGGTAGAATTCACTGTGAACAGTCTCGGTCAGTGAATTACCGAAGGGCCATAAACAG ssc-mir-183 70
*****TATGGCACTGGTAGAATTCACTG****************************************** ssc-miR-183 23
.....tatggTactggtagaattcact........................................... t0027975 6
.....tatggTactggtagaattcactg.......................................... t0047444 3
*
>ssc-mir-183
C to T at Pos 8
CTGTGTATGGCACTGGTAGAATTCACTGTGAACAGTCTCGGTCAGTGAATTACCGAAGGGCCATAAACAG ssc-mir-183 70
*****TATGGCACTGGTAGAATTCACTG****************************************** ssc-miR-183 23
.....tatggcaTtggtagaattcact........................................... t0165745 2
.....tatggcaTtggtagaattcactg.......................................... t0178802 1
......atggcaTtggtagaattcactg.......................................... t0036221 4
......atggcaTtggtagaattcact........................................... t0423409 1
*
>ssc-mir-191
G to A at Pos 5
ACAGCGGGCAACGGAATCCCAAAAGCAGCTGTTGTCTCCAGAGCATTCCAGCTGCACTTGGATTTCGTTCCCTGCTCTCT ssc-mir-191 80
********CAACGGAATCCCAAAAGCAGCTG************************************************* ssc-miR-191 23
........caacAgaatcccaaaagcagct.................................................. t0035243 5
........caacAgaatcccaaaagcagctg................................................. t0073649 3
*
>ssc-mir-191
G to C at Pos 6
ACAGCGGGCAACGGAATCCCAAAAGCAGCTGTTGTCTCCAGAGCATTCCAGCTGCACTTGGATTTCGTTCCCTGCTCTCT ssc-mir-191 80
********CAACGGAATCCCAAAAGCAGCTG************************************************* ssc-miR-191 23
........caacgCaatcccaaaagcagct.................................................. t0100380 2
........caacgCaatcccaaaagcagc................................................... t0167408 1
........caacgCaatcccaaaagcagctgt................................................ t0328638 1
........caacgCaatcccaaaagcagctg................................................. t0329074 1
*
>ssc-mir-195
C to T at Pos 7
CAGCCCCCCTGGCTCTAGCAGCACAGAAATATTGGCACCGGGCGGAGAGTCTGCCAGTATTGGCTGTGCTGCCCCAGGCA ssc-mir-195 80
***************TAGCAGCACAGAAATATTGGC******************************************** ssc-miR-195 21
...............tagcagTacagaaatattggca........................................... t0041306 4
...............tagcagTacagaaatattggc............................................ t0211073 1
*
>ssc-mir-196b
A to G at Pos 6
CTGGTCGGTGATTTAGGTAGTTTCCTGTTGTTGGGATCCACCTTTCTCTCGACAGCACGACACTGCCTTCATTACTTCAG ssc-mir-196b 80
*************TAGGTAGTTTCCTGTTGTTGGG********************************************* ssc-miR-196b-5p 22
.............taggtGgtttcctgttgttggg............................................. t0021916 8
.............taggtGgtttcctgttgttgg.............................................. t0086484 2
.............taggtGgtttcctgttgttggga............................................ t0284649 1
*
>ssc-mir-196b
G to T at Pos 7
CTGGTCGGTGATTTAGGTAGTTTCCTGTTGTTGGGATCCACCTTTCTCTCGACAGCACGACACTGCCTTCATTACTTCAG ssc-mir-196b 80
*************TAGGTAGTTTCCTGTTGTTGGG********************************************* ssc-miR-196b-5p 22
.............taggtaTtttcctgttgttggg............................................. t0021120 9
*
>ssc-mir-196b
T to A at Pos 5
CTGGTCGGTGATTTAGGTAGTTTCCTGTTGTTGGGATCCACCTTTCTCTCGACAGCACGACACTGCCTTCATTACTTCAG ssc-mir-196b 80
*************TAGGTAGTTTCCTGTTGTTGGG********************************************* ssc-miR-196b-5p 22
.............taggAagtttcctgttgttggg............................................. t0006908 40
.............taggAagtttcctgttgttgg.............................................. t0014006 15
.............taggAagtttcctgttgttggga............................................ t0193418 1
*
>ssc-mir-196b
T to C at Pos 5
CTGGTCGGTGATTTAGGTAGTTTCCTGTTGTTGGGATCCACCTTTCTCTCGACAGCACGACACTGCCTTCATTACTTCAG ssc-mir-196b 80
*************TAGGTAGTTTCCTGTTGTTGGG********************************************* ssc-miR-196b-5p 22
.............taggCagtttcctgttgttggg............................................. t0012413 18
.............taggCagtttcctgttgttgg.............................................. t0014198 15
.............taggCagtttcctgttgttggga............................................ t0029227 6
.............taggCagtttcctgttgttg............................................... t0363748 1
*
>ssc-mir-196b
T to C at Pos 8
CTGGTCGGTGATTTAGGTAGTTTCCTGTTGTTGGGATCCACCTTTCTCTCGACAGCACGACACTGCCTTCATTACTTCAG ssc-mir-196b 80
*************TAGGTAGTTTCCTGTTGTTGGG********************************************* ssc-miR-196b-5p 22
.............taggtagCttcctgttgttggg............................................. t0037545 4
.............taggtagCttcctgttgttgg.............................................. t0042989 4
.............taggtagCttcctgttgttggga............................................ t0143005 2
*
>ssc-mir-196b
T to G at Pos 5
CTGGTCGGTGATTTAGGTAGTTTCCTGTTGTTGGGATCCACCTTTCTCTCGACAGCACGACACTGCCTTCATTACTTCAG ssc-mir-196b 80
*************TAGGTAGTTTCCTGTTGTTGGG********************************************* ssc-miR-196b-5p 22
.............taggGagtttcctgttgttggg............................................. t0007512 36
.............taggGagtttcctgttgttgg.............................................. t0014640 14
.............taggGagtttcctgttgttggga............................................ t0020412 9
.............taggGagtttcctgttgttg............................................... t0174566 1
.............taggGagtttcctgttgttgggat........................................... t0282577 1
*
>ssc-mir-196b
T to G at Pos 8
CTGGTCGGTGATTTAGGTAGTTTCCTGTTGTTGGGATCCACCTTTCTCTCGACAGCACGACACTGCCTTCATTACTTCAG ssc-mir-196b 80
*************TAGGTAGTTTCCTGTTGTTGGG********************************************* ssc-miR-196b-5p 22
.............taggtagGttcctgttgttggg............................................. t0017321 11
.............taggtagGttcctgttgttggga............................................ t0237517 1
.............taggtagGttcctgttgttgg.............................................. t0426417 1
*
>ssc-mir-199a-1
A to G at Pos 5
TCCGTCGCCCCAGTGTTCAGACTACCTGTTCAGGACAATGCCGTTGTACAGTAGTCTGCACATTGGTTAGACTGGG ssc-mir-199a-1 76
************************************************CAGTAGTCTGCACATTGGTTA******* ssc-miR-199a* 21
..............................................tacagtGgtctgcacattggtta....... t0229943 1
..............................................tacagtGgtctgcacattggt......... t0248194 1
...............................................acagtGgtctgcacattggtt........ t0034900 5
...............................................acagtGgtctgcacattggtta....... t0156014 2
...............................................acagtGgtctgcacattggt......... t0266858 1
*
>ssc-mir-199a-1
C to T at Pos 8
TCCGTCGCCCCAGTGTTCAGACTACCTGTTCAGGACAATGCCGTTGTACAGTAGTCTGCACATTGGTTAGACTGGG ssc-mir-199a-1 76
************************************************CAGTAGTCTGCACATTGGTTA******* ssc-miR-199a* 21
..............................................tacagtagtTtgcacattggtt........ t0075081 3
...............................................acagtagtTtgcacattggtt........ t0025101 7
...............................................acagtagtTtgcacattggtta....... t0034662 5
................................................cagtagtTtgcacattggtta....... t0054726 3
*
>ssc-mir-199a-1
G to A at Pos 6
TCCGTCGCCCCAGTGTTCAGACTACCTGTTCAGGACAATGCCGTTGTACAGTAGTCTGCACATTGGTTAGACTGGG ssc-mir-199a-1 76
************************************************CAGTAGTCTGCACATTGGTTA******* ssc-miR-199a* 21
..............................................tacagtaAtctgcacattggtt........ t0160069 2
..............................................tacagtaAtctgcacattggt......... t0269115 1
...............................................acagtaAtctgcacattggtta....... t0064460 3
...............................................acagtaAtctgcacattggtt........ t0070251 3
...............................................acagtaAtctgcacattggt......... t0084519 2
................................................cagtaAtctgcacattggtt........ t0181434 1
*
>ssc-mir-199a-1
G to C at Pos 6
TCCGTCGCCCCAGTGTTCAGACTACCTGTTCAGGACAATGCCGTTGTACAGTAGTCTGCACATTGGTTAGACTGGG ssc-mir-199a-1 76
************************************************CAGTAGTCTGCACATTGGTTA******* ssc-miR-199a* 21
..............................................tacagtaCtctgcacattggtt........ t0143929 2
...............................................acagtaCtctgcacattggt......... t0132800 2
...............................................acagtaCtctgcacattggtta....... t0218283 1
*
>ssc-mir-199a-1
T to A at Pos 4
TCCGTCGCCCCAGTGTTCAGACTACCTGTTCAGGACAATGCCGTTGTACAGTAGTCTGCACATTGGTTAGACTGGG ssc-mir-199a-1 76
************************************************CAGTAGTCTGCACATTGGTTA******* ssc-miR-199a* 21
..............................................tacagAagtctgcacattggtt........ t0148369 2
..............................................tacagAagtctgcacattggtta....... t0447709 1
...............................................acagAagtctgcacattggtta....... t0028136 6
...............................................acagAagtctgcacattggtt........ t0151812 2
...............................................acagAagtctgcacattggt......... t0239494 1
*
>ssc-mir-199a-1
T to A at Pos 7
TCCGTCGCCCCAGTGTTCAGACTACCTGTTCAGGACAATGCCGTTGTACAGTAGTCTGCACATTGGTTAGACTGGG ssc-mir-199a-1 76
************************************************CAGTAGTCTGCACATTGGTTA******* ssc-miR-199a* 21
..............................................tacagtagActgcacattggt......... t0330022 1
..............................................tacagtagActgcacattggtt........ t0439669 1
...............................................acagtagActgcacattggtt........ t0045357 4
...............................................acagtagActgcacattggt......... t0357459 1
...............................................acagtagActgcacattggtta....... t0406857 1
*
>ssc-mir-199a-1
T to C at Pos 4
TCCGTCGCCCCAGTGTTCAGACTACCTGTTCAGGACAATGCCGTTGTACAGTAGTCTGCACATTGGTTAGACTGGG ssc-mir-199a-1 76
************************************************CAGTAGTCTGCACATTGGTTA******* ssc-miR-199a* 21
..............................................tacagCagtctgcacattggtt........ t0176619 1
...............................................acagCagtctgcacattggt......... t0025979 7
...............................................acagCagtctgcacattggtt........ t0030191 5
...............................................acagCagtctgcacattggtta....... t0031817 5
*
>ssc-mir-199a-1
T to C at Pos 7
TCCGTCGCCCCAGTGTTCAGACTACCTGTTCAGGACAATGCCGTTGTACAGTAGTCTGCACATTGGTTAGACTGGG ssc-mir-199a-1 76
************************************************CAGTAGTCTGCACATTGGTTA******* ssc-miR-199a* 21
..............................................tacagtagCctgcacattggt......... t0163052 2
..............................................tacagtagCctgcacattggtta....... t0165222 2
..............................................tacagtagCctgcacattggtt........ t0371547 1
...............................................acagtagCctgcacattggtta....... t0033804 5
...............................................acagtagCctgcacattggtt........ t0055954 3
*
>ssc-mir-199a-1
T to G at Pos 4
TCCGTCGCCCCAGTGTTCAGACTACCTGTTCAGGACAATGCCGTTGTACAGTAGTCTGCACATTGGTTAGACTGGG ssc-mir-199a-1 76
************************************************CAGTAGTCTGCACATTGGTTA******* ssc-miR-199a* 21
...............................................acagGagtctgcacattggtta....... t0033241 5
...............................................acagGagtctgcacattggtt........ t0041774 4
*
>ssc-mir-199a-2
A to G at Pos 6
CCCCGCCAACCCAGTGTTCAGACTACCTGTTCAGGGGGCTCTGAATGTGTACAGTAGTCTGCACATTGGTTAGGCTGGGC ssc-mir-199a-2 80
**************************************************ACAGTAGTCTGCACATTGGTTA******** ssc-miR-199a-3p 22
.................................................tacagtGgtctgcacattggtta........ t0229943 1
.................................................tacagtGgtctgcacattggt.......... t0248194 1
..................................................acagtGgtctgcacattggtt......... t0034900 5
..................................................acagtGgtctgcacattggtta........ t0156014 2
..................................................acagtGgtctgcacattggt.......... t0266858 1
*
>ssc-mir-199a-2
G to A at Pos 7
CCCCGCCAACCCAGTGTTCAGACTACCTGTTCAGGGGGCTCTGAATGTGTACAGTAGTCTGCACATTGGTTAGGCTGGGC ssc-mir-199a-2 80
**************************************************ACAGTAGTCTGCACATTGGTTA******** ssc-miR-199a-3p 22
.................................................tacagtaAtctgcacattggtt......... t0160069 2
.................................................tacagtaAtctgcacattggt.......... t0269115 1
..................................................acagtaAtctgcacattggtta........ t0064460 3
..................................................acagtaAtctgcacattggtt......... t0070251 3
..................................................acagtaAtctgcacattggt.......... t0084519 2
...................................................cagtaAtctgcacattggtt......... t0181434 1
*
>ssc-mir-199a-2
G to C at Pos 7
CCCCGCCAACCCAGTGTTCAGACTACCTGTTCAGGGGGCTCTGAATGTGTACAGTAGTCTGCACATTGGTTAGGCTGGGC ssc-mir-199a-2 80
**************************************************ACAGTAGTCTGCACATTGGTTA******** ssc-miR-199a-3p 22
.................................................tacagtaCtctgcacattggtt......... t0143929 2
..................................................acagtaCtctgcacattggt.......... t0132800 2
..................................................acagtaCtctgcacattggtta........ t0218283 1
*
>ssc-mir-199a-2
T to A at Pos 5
CCCCGCCAACCCAGTGTTCAGACTACCTGTTCAGGGGGCTCTGAATGTGTACAGTAGTCTGCACATTGGTTAGGCTGGGC ssc-mir-199a-2 80
**************************************************ACAGTAGTCTGCACATTGGTTA******** ssc-miR-199a-3p 22
.................................................tacagAagtctgcacattggtt......... t0148369 2
.................................................tacagAagtctgcacattggtta........ t0447709 1
..................................................acagAagtctgcacattggtta........ t0028136 6
..................................................acagAagtctgcacattggtt......... t0151812 2
..................................................acagAagtctgcacattggt.......... t0239494 1
*
>ssc-mir-199a-2
T to A at Pos 8
CCCCGCCAACCCAGTGTTCAGACTACCTGTTCAGGGGGCTCTGAATGTGTACAGTAGTCTGCACATTGGTTAGGCTGGGC ssc-mir-199a-2 80
**************************************************ACAGTAGTCTGCACATTGGTTA******** ssc-miR-199a-3p 22
.................................................tacagtagActgcacattggt.......... t0330022 1
.................................................tacagtagActgcacattggtt......... t0439669 1
..................................................acagtagActgcacattggtt......... t0045357 4
..................................................acagtagActgcacattggt.......... t0357459 1
..................................................acagtagActgcacattggtta........ t0406857 1
*
>ssc-mir-199a-2
T to C at Pos 5
CCCCGCCAACCCAGTGTTCAGACTACCTGTTCAGGGGGCTCTGAATGTGTACAGTAGTCTGCACATTGGTTAGGCTGGGC ssc-mir-199a-2 80
**************************************************ACAGTAGTCTGCACATTGGTTA******** ssc-miR-199a-3p 22
.................................................tacagCagtctgcacattggtt......... t0176619 1
..................................................acagCagtctgcacattggt.......... t0025979 7
..................................................acagCagtctgcacattggtt......... t0030191 5
..................................................acagCagtctgcacattggtta........ t0031817 5
*
>ssc-mir-199a-2
T to C at Pos 8
CCCCGCCAACCCAGTGTTCAGACTACCTGTTCAGGGGGCTCTGAATGTGTACAGTAGTCTGCACATTGGTTAGGCTGGGC ssc-mir-199a-2 80
**************************************************ACAGTAGTCTGCACATTGGTTA******** ssc-miR-199a-3p 22
.................................................tacagtagCctgcacattggt.......... t0163052 2
.................................................tacagtagCctgcacattggtta........ t0165222 2
.................................................tacagtagCctgcacattggtt......... t0371547 1
..................................................acagtagCctgcacattggtta........ t0033804 5
..................................................acagtagCctgcacattggtt......... t0055954 3
*
>ssc-mir-199a-2
T to G at Pos 5
CCCCGCCAACCCAGTGTTCAGACTACCTGTTCAGGGGGCTCTGAATGTGTACAGTAGTCTGCACATTGGTTAGGCTGGGC ssc-mir-199a-2 80
**************************************************ACAGTAGTCTGCACATTGGTTA******** ssc-miR-199a-3p 22
..................................................acagGagtctgcacattggtta........ t0033241 5
..................................................acagGagtctgcacattggtt......... t0041774 4
*
>ssc-mir-199b
A to G at Pos 7
CCGTCTACCCAGTGTTTAGACTATCTGTTCAGGACTCCCAAATTGTACAGTAGTCTGCACATTGGTTAGGCTGG ssc-mir-199b 74
*********************************************TACAGTAGTCTGCACATTGGTT******* ssc-miR-199b* 22
.............................................tacagtGgtctgcacattggtta...... t0229943 1
.............................................tacagtGgtctgcacattggt........ t0248194 1
..............................................acagtGgtctgcacattggtt....... t0034900 5
..............................................acagtGgtctgcacattggtta...... t0156014 2
..............................................acagtGgtctgcacattggt........ t0266858 1
*
>ssc-mir-199b
G to A at Pos 8
CCGTCTACCCAGTGTTTAGACTATCTGTTCAGGACTCCCAAATTGTACAGTAGTCTGCACATTGGTTAGGCTGG ssc-mir-199b 74
*********************************************TACAGTAGTCTGCACATTGGTT******* ssc-miR-199b* 22
.............................................tacagtaAtctgcacattggtt....... t0160069 2
.............................................tacagtaAtctgcacattggt........ t0269115 1
..............................................acagtaAtctgcacattggtta...... t0064460 3
..............................................acagtaAtctgcacattggtt....... t0070251 3
..............................................acagtaAtctgcacattggt........ t0084519 2
...............................................cagtaAtctgcacattggtt....... t0181434 1
*
>ssc-mir-199b
G to C at Pos 8
CCGTCTACCCAGTGTTTAGACTATCTGTTCAGGACTCCCAAATTGTACAGTAGTCTGCACATTGGTTAGGCTGG ssc-mir-199b 74
*********************************************TACAGTAGTCTGCACATTGGTT******* ssc-miR-199b* 22
.............................................tacagtaCtctgcacattggtt....... t0143929 2
..............................................acagtaCtctgcacattggt........ t0132800 2
..............................................acagtaCtctgcacattggtta...... t0218283 1
*
>ssc-mir-199b
T to A at Pos 6
CCGTCTACCCAGTGTTTAGACTATCTGTTCAGGACTCCCAAATTGTACAGTAGTCTGCACATTGGTTAGGCTGG ssc-mir-199b 74
*********************************************TACAGTAGTCTGCACATTGGTT******* ssc-miR-199b* 22
.............................................tacagAagtctgcacattggtt....... t0148369 2
.............................................tacagAagtctgcacattggtta...... t0447709 1
..............................................acagAagtctgcacattggtta...... t0028136 6
..............................................acagAagtctgcacattggtt....... t0151812 2
..............................................acagAagtctgcacattggt........ t0239494 1
*
>ssc-mir-199b
T to C at Pos 6
CCGTCTACCCAGTGTTTAGACTATCTGTTCAGGACTCCCAAATTGTACAGTAGTCTGCACATTGGTTAGGCTGG ssc-mir-199b 74
*********************************************TACAGTAGTCTGCACATTGGTT******* ssc-miR-199b* 22
.............................................tacagCagtctgcacattggtt....... t0176619 1
..............................................acagCagtctgcacattggt........ t0025979 7
..............................................acagCagtctgcacattggtt....... t0030191 5
..............................................acagCagtctgcacattggtta...... t0031817 5
*
>ssc-mir-199b
T to G at Pos 6
CCGTCTACCCAGTGTTTAGACTATCTGTTCAGGACTCCCAAATTGTACAGTAGTCTGCACATTGGTTAGGCTGG ssc-mir-199b 74
*********************************************TACAGTAGTCTGCACATTGGTT******* ssc-miR-199b* 22
..............................................acagGagtctgcacattggtta...... t0033241 5
..............................................acagGagtctgcacattggtt....... t0041774 4
*
>ssc-mir-21
A to C at Pos 7
TGTACCACCTTGTCGGGTAGCTTATCAGACTGATGTTGACTGTTGAATCTCATGGCAACAGCAGTCGATGGGCTGTCTGACATTTTGGTATC ssc-mir-21 92
*****************TAGCTTATCAGACTGATGTTGA***************************************************** ssc-miR-21 22
.................tagcttCtcagactgatgttga..................................................... t0014799 14
.................tagcttCtcagactgatgttgac.................................................... t0038069 4
.................tagcttCtcagactgatgttg...................................................... t0100058 2
*
>ssc-mir-21
A to G at Pos 7
TGTACCACCTTGTCGGGTAGCTTATCAGACTGATGTTGACTGTTGAATCTCATGGCAACAGCAGTCGATGGGCTGTCTGACATTTTGGTATC ssc-mir-21 92
*****************TAGCTTATCAGACTGATGTTGA***************************************************** ssc-miR-21 22
.................tagcttGtcagactgatgttga..................................................... t0004158 81
.................tagcttGtcagactgatgttgac.................................................... t0008535 30
.................tagcttGtcagactgatgttg...................................................... t0013077 17
.................tagcttGtcagactgatgttgact................................................... t0083009 2
*
>ssc-mir-21
A to T at Pos 7
TGTACCACCTTGTCGGGTAGCTTATCAGACTGATGTTGACTGTTGAATCTCATGGCAACAGCAGTCGATGGGCTGTCTGACATTTTGGTATC ssc-mir-21 92
*****************TAGCTTATCAGACTGATGTTGA***************************************************** ssc-miR-21 22
.................tagcttTtcagactgatgttga..................................................... t0016300 12
.................tagcttTtcagactgatgttg...................................................... t0022414 8
.................tagcttTtcagactgatgttgac.................................................... t0034218 5
.................tagcttTtcagactgatgtt....................................................... t0293161 1
*
>ssc-mir-21
T to A at Pos 5
TGTACCACCTTGTCGGGTAGCTTATCAGACTGATGTTGACTGTTGAATCTCATGGCAACAGCAGTCGATGGGCTGTCTGACATTTTGGTATC ssc-mir-21 92
*****************TAGCTTATCAGACTGATGTTGA***************************************************** ssc-miR-21 22
.................tagcAtatcagactgatgttga..................................................... t0008427 31
.................tagcAtatcagactgatgttgac.................................................... t0021507 8
.................tagcAtatcagactgatgttg...................................................... t0025322 7
*
>ssc-mir-21
T to A at Pos 6
TGTACCACCTTGTCGGGTAGCTTATCAGACTGATGTTGACTGTTGAATCTCATGGCAACAGCAGTCGATGGGCTGTCTGACATTTTGGTATC ssc-mir-21 92
*****************TAGCTTATCAGACTGATGTTGA***************************************************** ssc-miR-21 22
.................tagctAatcagactgatgttga..................................................... t0015189 14
.................tagctAatcagactgatgttgac.................................................... t0023960 7
.................tagctAatcagactgatgttg...................................................... t0051629 3
.................tagctAatcagactgatgttgact................................................... t0196836 1
*
>ssc-mir-21
T to A at Pos 8
TGTACCACCTTGTCGGGTAGCTTATCAGACTGATGTTGACTGTTGAATCTCATGGCAACAGCAGTCGATGGGCTGTCTGACATTTTGGTATC ssc-mir-21 92
*****************TAGCTTATCAGACTGATGTTGA***************************************************** ssc-miR-21 22
.................tagcttaAcagactgatgttga..................................................... t0007249 38
.................tagcttaAcagactgatgttgac.................................................... t0009725 25
.................tagcttaAcagactgatgttg...................................................... t0026696 6
.................tagcttaAcagactgatgttgact................................................... t0064816 3
.................tagcttaAcagactgatgtt....................................................... t0293547 1
..................agcttaAcagactgatgttg...................................................... t0341637 1
*
>ssc-mir-21
T to C at Pos 5
TGTACCACCTTGTCGGGTAGCTTATCAGACTGATGTTGACTGTTGAATCTCATGGCAACAGCAGTCGATGGGCTGTCTGACATTTTGGTATC ssc-mir-21 92
*****************TAGCTTATCAGACTGATGTTGA***************************************************** ssc-miR-21 22
.................tagcCtatcagactgatgttga..................................................... t0004607 71
.................tagcCtatcagactgatgttgac.................................................... t0011542 20
.................tagcCtatcagactgatgttg...................................................... t0012813 17
.................tagcCtatcagactgatgttgact................................................... t0028128 6
*
>ssc-mir-21
T to C at Pos 6
TGTACCACCTTGTCGGGTAGCTTATCAGACTGATGTTGACTGTTGAATCTCATGGCAACAGCAGTCGATGGGCTGTCTGACATTTTGGTATC ssc-mir-21 92
*****************TAGCTTATCAGACTGATGTTGA***************************************************** ssc-miR-21 22
................gtagctCatcagactgatgttga..................................................... t0200487 1
.................tagctCatcagactgatgttga..................................................... t0004638 70
.................tagctCatcagactgatgttgac.................................................... t0011380 21
.................tagctCatcagactgatgttg...................................................... t0015825 13
.................tagctCatcagactgatgttgact................................................... t0061084 3
*
>ssc-mir-21
T to C at Pos 8
TGTACCACCTTGTCGGGTAGCTTATCAGACTGATGTTGACTGTTGAATCTCATGGCAACAGCAGTCGATGGGCTGTCTGACATTTTGGTATC ssc-mir-21 92
*****************TAGCTTATCAGACTGATGTTGA***************************************************** ssc-miR-21 22
.................tagcttaCcagactgatgttga..................................................... t0004860 66
.................tagcttaCcagactgatgttgac.................................................... t0011128 21
.................tagcttaCcagactgatgttg...................................................... t0011191 21
...................gcttaCcagactgatgttgact................................................... t0301165 1
*
>ssc-mir-21
T to G at Pos 5
TGTACCACCTTGTCGGGTAGCTTATCAGACTGATGTTGACTGTTGAATCTCATGGCAACAGCAGTCGATGGGCTGTCTGACATTTTGGTATC ssc-mir-21 92
*****************TAGCTTATCAGACTGATGTTGA***************************************************** ssc-miR-21 22
.................tagcGtatcagactgatgttga..................................................... t0026341 6
.................tagcGtatcagactgatgttg...................................................... t0135763 2
*
>ssc-mir-21
T to G at Pos 6
TGTACCACCTTGTCGGGTAGCTTATCAGACTGATGTTGACTGTTGAATCTCATGGCAACAGCAGTCGATGGGCTGTCTGACATTTTGGTATC ssc-mir-21 92
*****************TAGCTTATCAGACTGATGTTGA***************************************************** ssc-miR-21 22
.................tagctGatcagactgatgttgac.................................................... t0033256 5
.................tagctGatcagactgatgtt....................................................... t0266043 1
.................tagctGatcagactgatgttga..................................................... t0342749 1
*
>ssc-mir-21
T to G at Pos 8
TGTACCACCTTGTCGGGTAGCTTATCAGACTGATGTTGACTGTTGAATCTCATGGCAACAGCAGTCGATGGGCTGTCTGACATTTTGGTATC ssc-mir-21 92
*****************TAGCTTATCAGACTGATGTTGA***************************************************** ssc-miR-21 22
.................tagcttaGcagactgatgttga..................................................... t0035256 5
.................tagcttaGcagactgatgttgac.................................................... t0176918 1
*
>ssc-mir-214
A to G at Pos 6
GGCCTGGCTGGACGGAGTTGTCATGTGTCTGCCTGTCTACACTTGCTGTGCAGAACATCCGCTCACCTGTACAGCAGGCACAGACAGGCAGTCACATGACAACCCAGCCT ssc-mir-214 110
**********************************************************************ACAGCAGGCACAGACAGGCAG******************* ssc-miR-214 21
.....................................................................tacagcGggcacagacaggcagt.................. t0083448 2
.....................................................................tacagcGggcacagacaggcag................... t0336147 1
......................................................................acagcGggcacagacaggcagt.................. t0022596 8
*
>ssc-mir-23a
C to T at Pos 5
CGGCTGGGGTTCCTGGGGATGGGATTTGCTGCCTGTCACAAATCACATTGCCAGGGATTTCCAATCGACC ssc-mir-23a 70
*****************************************ATCACATTGCCAGGGATTTCC******** ssc-miR-23a 21
.........................................atcaTattgccagggatttcc........ t0038262 4
.........................................atcaTattgccagggatttcca....... t0123831 2
*
>ssc-mir-23a
T to C at Pos 7
CGGCTGGGGTTCCTGGGGATGGGATTTGCTGCCTGTCACAAATCACATTGCCAGGGATTTCCAATCGACC ssc-mir-23a 70
*****************************************ATCACATTGCCAGGGATTTCC******** ssc-miR-23a 21
.........................................atcacaCtgccagggatttcca....... t0063892 3
.........................................atcacaCtgccagggatttc......... t0313713 1
.........................................atcacaCtgccagggatttcc........ t0383409 1
*
>ssc-mir-24-1
C to T at Pos 6
CTCTGCCTCCCGTGCCTACTGAGCTGAAACACAGTTGATTTGTGCAGACTGGCTCAGTTCAGCAGGAACAGG ssc-mir-24-1 72
*************************************************TGGCTCAGTTCAGCAGGAACAG* ssc-miR-24 22
.................................................tggctTagttcagcaggaac... t0024435 7
.................................................tggctTagttcagcaggaacag. t0029480 6
.................................................tggctTagttcagcaggaa.... t0206714 1
.................................................tggctTagttcagcaggaacagg t0233919 1
*
>ssc-mir-24-1
G to A at Pos 8
CTCTGCCTCCCGTGCCTACTGAGCTGAAACACAGTTGATTTGTGCAGACTGGCTCAGTTCAGCAGGAACAGG ssc-mir-24-1 72
*************************************************TGGCTCAGTTCAGCAGGAACAG* ssc-miR-24 22
.................................................tggctcaAttcagcaggaacag. t0027014 6
.................................................tggctcaAttcagcaggaac... t0052321 3
*
>ssc-mir-24-2
C to T at Pos 6
GACCCGCCCTCCGGTGCCTACTGAGCTGATATCAGTTCTCATTTTACACACTGGCTCAGTTCAGCAGGAACAGGAGTCGA ssc-mir-24-2 80
***************************************************TGGCTCAGTTCAGCAGGAACAG******* ssc-miR-24 22
...................................................tggctTagttcagcaggaac......... t0024435 7
...................................................tggctTagttcagcaggaacag....... t0029480 6
...................................................tggctTagttcagcaggaa.......... t0206714 1
...................................................tggctTagttcagcaggaacagg...... t0233919 1
*
>ssc-mir-24-2
G to A at Pos 8
GACCCGCCCTCCGGTGCCTACTGAGCTGATATCAGTTCTCATTTTACACACTGGCTCAGTTCAGCAGGAACAGGAGTCGA ssc-mir-24-2 80
***************************************************TGGCTCAGTTCAGCAGGAACAG******* ssc-miR-24 22
...................................................tggctcaAttcagcaggaacag....... t0027014 6
...................................................tggctcaAttcagcaggaac......... t0052321 3
*
>ssc-mir-26a
A to G at Pos 5
GGCTGTGGCTGGATTCAAGTAATCCAGGATAGGCTGTTTCCATCTGTGAGGCCTATTCTTGATTACTTGTTTCTGGAGGCAGCT ssc-mir-26a 84
*************TTCAAGTAATCCAGGATAGGCT************************************************* ssc-miR-26a 22
.............ttcaGgtaatccaggataggct................................................. t0023821 7
.............ttcaGgtaatccaggatagg................................................... t0036243 4
.............ttcaGgtaatccaggataggc.................................................. t0130497 2
*
>ssc-mir-26a
A to G at Pos 8
GGCTGTGGCTGGATTCAAGTAATCCAGGATAGGCTGTTTCCATCTGTGAGGCCTATTCTTGATTACTTGTTTCTGGAGGCAGCT ssc-mir-26a 84
*************TTCAAGTAATCCAGGATAGGCT************************************************* ssc-miR-26a 22
.............ttcaagtGatccaggataggc.................................................. t0065520 3
.............ttcaagtGatccaggataggct................................................. t0071137 3
.............ttcaagtGatccaggatagg................................................... t0089714 2
*
>ssc-mir-26a
G to A at Pos 6
GGCTGTGGCTGGATTCAAGTAATCCAGGATAGGCTGTTTCCATCTGTGAGGCCTATTCTTGATTACTTGTTTCTGGAGGCAGCT ssc-mir-26a 84
*************TTCAAGTAATCCAGGATAGGCT************************************************* ssc-miR-26a 22
.............ttcaaAtaatccaggataggct................................................. t0041298 4
.............ttcaaAtaatccaggataggc.................................................. t0216750 1
.............ttcaaAtaatccaggatagg................................................... t0327395 1
*
>ssc-mir-26a
G to C at Pos 6
GGCTGTGGCTGGATTCAAGTAATCCAGGATAGGCTGTTTCCATCTGTGAGGCCTATTCTTGATTACTTGTTTCTGGAGGCAGCT ssc-mir-26a 84
*************TTCAAGTAATCCAGGATAGGCT************************************************* ssc-miR-26a 22
.............ttcaaCtaatccaggataggct................................................. t0032610 5
.............ttcaaCtaatccaggatagg................................................... t0102000 2
.............ttcaaCtaatccaggataggc.................................................. t0262787 1
*
>ssc-mir-26a
G to T at Pos 6
GGCTGTGGCTGGATTCAAGTAATCCAGGATAGGCTGTTTCCATCTGTGAGGCCTATTCTTGATTACTTGTTTCTGGAGGCAGCT ssc-mir-26a 84
*************TTCAAGTAATCCAGGATAGGCT************************************************* ssc-miR-26a 22
.............ttcaaTtaatccaggatagg................................................... t0022239 8
.............ttcaaTtaatccaggataggct................................................. t0040634 4
.............ttcaaTtaatccaggataggc.................................................. t0041982 4
*
>ssc-mir-26a
T to A at Pos 7
GGCTGTGGCTGGATTCAAGTAATCCAGGATAGGCTGTTTCCATCTGTGAGGCCTATTCTTGATTACTTGTTTCTGGAGGCAGCT ssc-mir-26a 84
*************TTCAAGTAATCCAGGATAGGCT************************************************* ssc-miR-26a 22
............attcaagAaatccaggataggct................................................. t0193454 1
.............ttcaagAaatccaggataggct................................................. t0026502 6
.............ttcaagAaatccaggatagg................................................... t0098959 2
.............ttcaagAaatccaggataggc.................................................. t0117999 2
*
>ssc-mir-26a
T to C at Pos 7
GGCTGTGGCTGGATTCAAGTAATCCAGGATAGGCTGTTTCCATCTGTGAGGCCTATTCTTGATTACTTGTTTCTGGAGGCAGCT ssc-mir-26a 84
*************TTCAAGTAATCCAGGATAGGCT************************************************* ssc-miR-26a 22
.............ttcaagCaatccaggatagg................................................... t0027592 6
.............ttcaagCaatccaggataggct................................................. t0046455 4
.............ttcaagCaatccaggataggc.................................................. t0066143 3
*
>ssc-mir-26a
T to G at Pos 7
GGCTGTGGCTGGATTCAAGTAATCCAGGATAGGCTGTTTCCATCTGTGAGGCCTATTCTTGATTACTTGTTTCTGGAGGCAGCT ssc-mir-26a 84
*************TTCAAGTAATCCAGGATAGGCT************************************************* ssc-miR-26a 22
.............ttcaagGaatccaggatagg................................................... t0083642 2
.............ttcaagGaatccaggataggc.................................................. t0138212 2
.............ttcaagGaatccaggatag.................................................... t0297188 1
.............ttcaagGaatccaggataggct................................................. t0338244 1
*
>ssc-mir-27a
A to G at Pos 6
TGGCCTGGGGAGCAGGGCTTAGCTGCTTGTGAGCAGGTCCACAGCAAGTCGTGTTCACAGTGGCTAAGTTCCGCCCCCTGGA ssc-mir-27a 82
*****************************************************TTCACAGTGGCTAAGTTCCGC******** ssc-miR-27a 21
.....................................................ttcacGgtggctaagttccgc........ t0020588 9
*
>ssc-mir-27b
A to G at Pos 6
ACGAGGTGCAGAGCTTAGCTGATTGGTGAACAGTGACTGGTTTCCGCTTTGTTCACAGTGGCTAAGTTCTGCACCTGAAG ssc-mir-27b 80
***************************************************TTCACAGTGGCTAAGTTCTGC******** ssc-miR-27b 21
...................................................ttcacGgtggctaagttctgc........ t0028410 6
...................................................ttcacGgtggctaagttctg......... t0053908 3
*
>ssc-mir-27b
C to T at Pos 5
ACGAGGTGCAGAGCTTAGCTGATTGGTGAACAGTGACTGGTTTCCGCTTTGTTCACAGTGGCTAAGTTCTGCACCTGAAG ssc-mir-27b 80
***************************************************TTCACAGTGGCTAAGTTCTGC******** ssc-miR-27b 21
...................................................ttcaTagtggctaagttctgc........ t0027985 6
...................................................ttcaTagtggctaagttctg......... t0259663 1
*
>ssc-mir-27b
T to A at Pos 8
ACGAGGTGCAGAGCTTAGCTGATTGGTGAACAGTGACTGGTTTCCGCTTTGTTCACAGTGGCTAAGTTCTGCACCTGAAG ssc-mir-27b 80
***************************************************TTCACAGTGGCTAAGTTCTGC******** ssc-miR-27b 21
...................................................ttcacagAggctaagttctg......... t0150290 2
...................................................ttcacagAggctaagttctgc........ t0156834 2
...................................................ttcacagAggctaagttctgca....... t0270856 1
*
>ssc-mir-29a
C to T at Pos 7
CCCCTTAGAGGATGACTGATTTCTTTTGGTGTTCAGAGTCAATATAATTTTCTAGCACCATCTGAAATCGGTTATAATGATTGGGG ssc-mir-29a 86
***************************************************CTAGCACCATCTGAAATCGGTTA************ ssc-miR-29a 23
...................................................ctagcaTcatctgaaatcggtta............ t0343736 1
....................................................tagcaTcatctgaaatcggt.............. t0033897 5
....................................................tagcaTcatctgaaatcggtta............ t0068281 3
....................................................tagcaTcatctgaaatcggtt............. t0070611 3
*
>ssc-mir-29a
C to T at Pos 8
CCCCTTAGAGGATGACTGATTTCTTTTGGTGTTCAGAGTCAATATAATTTTCTAGCACCATCTGAAATCGGTTATAATGATTGGGG ssc-mir-29a 86
***************************************************CTAGCACCATCTGAAATCGGTTA************ ssc-miR-29a 23
...................................................ctagcacTatctgaaatcgg............... t0189810 1
...................................................ctagcacTatctgaaatcggtt............. t0344715 1
....................................................tagcacTatctgaaatcggtta............ t0085738 2
....................................................tagcacTatctgaaatcggttat........... t0385729 1
*
>ssc-mir-301
C to G at Pos 5
GCTAACAAATGCTCTGACTTTATTGCACTACTGTACTTTACAGCTACCAGTCCAATAGTATTGTCAAAGCATCTGAGAGCAG ssc-mir-301 82
***********************************************CAGTCCAATAGTATTGTCAAAGC************ ssc-miR-301 23
...............................................cagtGcaatagtattgtcaaagc............ t0005542 55
...............................................cagtGcaatagtattgtcaaag............. t0015491 13
...............................................cagtGcaatagtattgtcaaagca........... t0015934 13
...............................................cagtGcaatagtattgtcaaagcat.......... t0027382 6
...............................................cagtGcaatagtattgtca................ t0071555 3
...............................................cagtGcaatagtattgtcaaa.............. t0165749 2
...............................................cagtGcaatagtattgtcaa............... t0267795 1
*
>ssc-mir-30a
A to C at Pos 5
TCCCTGCGACAGTGAGCGGCTGTAAACATCCTCGACTGGAAGCTGTGAGGCTGAAGACGGGCTTTCAGTCGGATGTTTGCAGCCGCCGACTGCCTCCCGCATCAGGA ssc-mir-30a 107
********************TGTAAACATCCTCGACTGGAAG***************************************************************** ssc-miR-30a-5p 22
....................tgtaCacatcctcgactggaagc................................................................ t0031988 5
....................tgtaCacatcctcgactggaagct............................................................... t0177834 1
*
>ssc-mir-30a
A to C at Pos 6
TCCCTGCGACAGTGAGCGGCTGTAAACATCCTCGACTGGAAGCTGTGAGGCTGAAGACGGGCTTTCAGTCGGATGTTTGCAGCCGCCGACTGCCTCCCGCATCAGGA ssc-mir-30a 107
********************TGTAAACATCCTCGACTGGAAG***************************************************************** ssc-miR-30a-5p 22
....................tgtaaCcatcctcgactggaagc................................................................ t0021548 8
....................tgtaaCcatcctcgactggaag................................................................. t0243215 1
*
>ssc-mir-30a
A to G at Pos 5
TCCCTGCGACAGTGAGCGGCTGTAAACATCCTCGACTGGAAGCTGTGAGGCTGAAGACGGGCTTTCAGTCGGATGTTTGCAGCCGCCGACTGCCTCCCGCATCAGGA ssc-mir-30a 107
********************TGTAAACATCCTCGACTGGAAG***************************************************************** ssc-miR-30a-5p 22
....................tgtaGacatcctcgactggaagc................................................................ t0023656 7
....................tgtaGacatcctcgactggaag................................................................. t0034036 5
....................tgtaGacatcctcgactggaagct............................................................... t0051578 3
....................tgtaGacatcctcgactggaa.................................................................. t0262497 1
*
>ssc-mir-30a
A to G at Pos 6
TCCCTGCGACAGTGAGCGGCTGTAAACATCCTCGACTGGAAGCTGTGAGGCTGAAGACGGGCTTTCAGTCGGATGTTTGCAGCCGCCGACTGCCTCCCGCATCAGGA ssc-mir-30a 107
********************TGTAAACATCCTCGACTGGAAG***************************************************************** ssc-miR-30a-5p 22
....................tgtaaGcatcctcgactggaagc................................................................ t0023502 8
....................tgtaaGcatcctcgactggaagct............................................................... t0050127 3
....................tgtaaGcatcctcgactggaag................................................................. t0110879 2
*
>ssc-mir-30a
A to G at Pos 8
TCCCTGCGACAGTGAGCGGCTGTAAACATCCTCGACTGGAAGCTGTGAGGCTGAAGACGGGCTTTCAGTCGGATGTTTGCAGCCGCCGACTGCCTCCCGCATCAGGA ssc-mir-30a 107
********************TGTAAACATCCTCGACTGGAAG***************************************************************** ssc-miR-30a-5p 22
....................tgtaaacGtcctcgactggaagc................................................................ t0018867 10
....................tgtaaacGtcctcgactggaagct............................................................... t0024503 7
....................tgtaaacGtcctcgactggaag................................................................. t0127333 2
....................tgtaaacGtcctcgactgg.................................................................... t0387700 1
*
>ssc-mir-30a
A to T at Pos 5
TCCCTGCGACAGTGAGCGGCTGTAAACATCCTCGACTGGAAGCTGTGAGGCTGAAGACGGGCTTTCAGTCGGATGTTTGCAGCCGCCGACTGCCTCCCGCATCAGGA ssc-mir-30a 107
********************TGTAAACATCCTCGACTGGAAG***************************************************************** ssc-miR-30a-5p 22
....................tgtaTacatcctcgactggaagc................................................................ t0024728 7
....................tgtaTacatcctcgactggaagct............................................................... t0031685 5
....................tgtaTacatcctcgactggaag................................................................. t0337658 1
*
>ssc-mir-30a
A to T at Pos 6
TCCCTGCGACAGTGAGCGGCTGTAAACATCCTCGACTGGAAGCTGTGAGGCTGAAGACGGGCTTTCAGTCGGATGTTTGCAGCCGCCGACTGCCTCCCGCATCAGGA ssc-mir-30a 107
********************TGTAAACATCCTCGACTGGAAG***************************************************************** ssc-miR-30a-5p 22
....................tgtaaTcatcctcgactggaagc................................................................ t0013706 16
....................tgtaaTcatcctcgactggaagct............................................................... t0038559 4
....................tgtaaTcatcctcgactggaag................................................................. t0041349 4
*
>ssc-mir-30a
C to G at Pos 7
TCCCTGCGACAGTGAGCGGCTGTAAACATCCTCGACTGGAAGCTGTGAGGCTGAAGACGGGCTTTCAGTCGGATGTTTGCAGCCGCCGACTGCCTCCCGCATCAGGA ssc-mir-30a 107
********************TGTAAACATCCTCGACTGGAAG***************************************************************** ssc-miR-30a-5p 22
....................tgtaaaGatcctcgactggaagc................................................................ t0160776 2
....................tgtaaaGatcctcgactggaag................................................................. t0297657 1
....................tgtaaaGatcctcgactgga................................................................... t0382901 1
....................tgtaaaGatcctcgactggaa.................................................................. t0428529 1
.....................gtaaaGatcctcgactggaagc................................................................ t0345397 1
*
>ssc-mir-30a
C to T at Pos 7
TCCCTGCGACAGTGAGCGGCTGTAAACATCCTCGACTGGAAGCTGTGAGGCTGAAGACGGGCTTTCAGTCGGATGTTTGCAGCCGCCGACTGCCTCCCGCATCAGGA ssc-mir-30a 107
********************TGTAAACATCCTCGACTGGAAG***************************************************************** ssc-miR-30a-5p 22
....................tgtaaaTatcctcgactggaagc................................................................ t0008282 32
....................tgtaaaTatcctcgactggaag................................................................. t0018278 11
....................tgtaaaTatcctcgactggaagct............................................................... t0023425 8
....................tgtaaaTatcctcgactgga................................................................... t0040613 4
....................tgtaaaTatcctcgactgg.................................................................... t0179370 1
....................tgtaaaTatcctcgactggaa.................................................................. t0314545 1
*
>ssc-mir-30a
G to A at Pos 7
TCCCTGCGACAGTGAGCGGCTGTAAACATCCTCGACTGGAAGCTGTGAGGCTGAAGACGGGCTTTCAGTCGGATGTTTGCAGCCGCCGACTGCCTCCCGCATCAGGA ssc-mir-30a 107
*************************************************************CTTTCAGTCGGATGTTTGCAGC************************ ssc-miR-30a-3p 22
.............................................................ctttcaAtcggatgtttgcagc........................ t0043452 4
..............................................................tttcaAtcggatgtttgcag......................... t0426202 1
*
>ssc-mir-30a
T to C at Pos 8
TCCCTGCGACAGTGAGCGGCTGTAAACATCCTCGACTGGAAGCTGTGAGGCTGAAGACGGGCTTTCAGTCGGATGTTTGCAGCCGCCGACTGCCTCCCGCATCAGGA ssc-mir-30a 107
*************************************************************CTTTCAGTCGGATGTTTGCAGC************************ ssc-miR-30a-3p 22
.............................................................ctttcagCcggatgtttgcagc........................ t0035012 5
*
>ssc-mir-30c-1
C to T at Pos 7
CGTAGTGCGTGTAAACATCCTACACTCTCAGCTGTGAGCTCGAGGTGGCTGGGAGAGGGTTGTTTACTCCTTCTGCCATG ssc-mir-30c-1 80
*********TGTAAACATCCTACACTCTCAGC************************************************ ssc-miR-30c 23
.........tgtaaaTatcctacactctcagc................................................ t0045248 4
.........tgtaaaTatcctacactctcagct............................................... t0424295 1
*
>ssc-mir-30c-2
C to T at Pos 7
GACAGATACTGTAAACATCCTACACTCTCAGCTGTGGAAAGTAAGAAAGCTGGGAGAAGGCTGTTTACTCTCTCTGCCTT ssc-mir-30c-2 80
*********TGTAAACATCCTACACTCTCAGC************************************************ ssc-miR-30c 23
.........tgtaaaTatcctacactctcagc................................................ t0045248 4
.........tgtaaaTatcctacactctcagct............................................... t0424295 1
*
>ssc-mir-30d
A to C at Pos 6
CTGTTGTTGTAAACATCCCCGACTGGAAGCTGTAAGACATAGCTAAGCTTTCAGTCAGATGTTTGCTGCCACCGACTCT ssc-mir-30d 79
*******TGTAAACATCCCCGACTGGAAGCT************************************************ ssc-miR-30d 24
.......tgtaaCcatccccgactggaagc................................................. t0034048 5
.......tgtaaCcatccccgactggaag.................................................. t0049773 3
.......tgtaaCcatccccgactggaagct................................................ t0139446 2
*
>ssc-mir-30d
A to G at Pos 5
CTGTTGTTGTAAACATCCCCGACTGGAAGCTGTAAGACATAGCTAAGCTTTCAGTCAGATGTTTGCTGCCACCGACTCT ssc-mir-30d 79
*******TGTAAACATCCCCGACTGGAAGCT************************************************ ssc-miR-30d 24
.......tgtaGacatccccgactggaagc................................................. t0019416 10
.......tgtaGacatccccgactggaagct................................................ t0176785 1
.......tgtaGacatccccgactgga.................................................... t0268880 1
*
>ssc-mir-30d
A to G at Pos 6
CTGTTGTTGTAAACATCCCCGACTGGAAGCTGTAAGACATAGCTAAGCTTTCAGTCAGATGTTTGCTGCCACCGACTCT ssc-mir-30d 79
*******TGTAAACATCCCCGACTGGAAGCT************************************************ ssc-miR-30d 24
.......tgtaaGcatccccgactggaagc................................................. t0074192 3
.......tgtaaGcatccccgactggaa................................................... t0087645 2
.......tgtaaGcatccccgactgga.................................................... t0286018 1
*
>ssc-mir-30d
A to G at Pos 8
CTGTTGTTGTAAACATCCCCGACTGGAAGCTGTAAGACATAGCTAAGCTTTCAGTCAGATGTTTGCTGCCACCGACTCT ssc-mir-30d 79
*******TGTAAACATCCCCGACTGGAAGCT************************************************ ssc-miR-30d 24
.......tgtaaacGtccccgactggaagc................................................. t0038683 4
.......tgtaaacGtccccgactggaa................................................... t0132968 2
.......tgtaaacGtccccgactggaag.................................................. t0236964 1
.......tgtaaacGtccccgactgga.................................................... t0257977 1
.......tgtaaacGtccccgactggaagct................................................ t0332055 1
*
>ssc-mir-30d
A to T at Pos 5
CTGTTGTTGTAAACATCCCCGACTGGAAGCTGTAAGACATAGCTAAGCTTTCAGTCAGATGTTTGCTGCCACCGACTCT ssc-mir-30d 79
*******TGTAAACATCCCCGACTGGAAGCT************************************************ ssc-miR-30d 24
.......tgtaTacatccccgactggaagc................................................. t0038928 4
.......tgtaTacatccccgactggaag.................................................. t0290417 1
[truncated: 307 more rows]

## Sheet: LL-edit
>ssc-let-7a-1
A to C at Pos 7
CCCAGGTTGAGGTAGTAGGTTGTATAGTTTAGAATTGTATCAAGGGAGATAACTGTACAGCCTCCTAGCTTTCCTTGGGT ssc-let-7a-1 80
*******TGAGGTAGTAGGTTGTATAGTT*************************************************** ssc-let-7a 22
.......tgaggtCgtaggttgtatagtt................................................... t0001218 395
.......tgaggtCgtaggttgtatagt.................................................... t0004711 74
.......tgaggtCgtaggttgtatag..................................................... t0011987 21
.......tgaggtCgtaggttgtatagttt.................................................. t0016963 13
.......tgaggtCgtaggttgtata...................................................... t0148983 1
........gaggtCgtaggttgtatagtt................................................... t0147159 1
*
>ssc-let-7a-1
A to G at Pos 7
CCCAGGTTGAGGTAGTAGGTTGTATAGTTTAGAATTGTATCAAGGGAGATAACTGTACAGCCTCCTAGCTTTCCTTGGGT ssc-let-7a-1 80
*******TGAGGTAGTAGGTTGTATAGTT*************************************************** ssc-let-7a 22
.......tgaggtGgtaggttgtatagtt................................................... t0000809 643
.......tgaggtGgtaggttgtatagt.................................................... t0004572 77
.......tgaggtGgtaggttgtatagttt.................................................. t0012323 21
.......tgaggtGgtaggttgtatag..................................................... t0020173 11
.......tgaggtGgtaggttgtata...................................................... t0076046 2
*
>ssc-let-7a-1
A to T at Pos 7
CCCAGGTTGAGGTAGTAGGTTGTATAGTTTAGAATTGTATCAAGGGAGATAACTGTACAGCCTCCTAGCTTTCCTTGGGT ssc-let-7a-1 80
*******TGAGGTAGTAGGTTGTATAGTT*************************************************** ssc-let-7a 22
.......tgaggtTgtaggttgtatagtt................................................... t0004834 72
.......tgaggtTgtaggttgtatagt.................................................... t0010749 25
.......tgaggtTgtaggttgtatagttt.................................................. t0045462 3
.......tgaggtTgtaggttgtatag..................................................... t0067225 2
.......tgaggtTgtaggttgtata...................................................... t0390143 1
*
>ssc-let-7a-1
G to A at Pos 5
CCCAGGTTGAGGTAGTAGGTTGTATAGTTTAGAATTGTATCAAGGGAGATAACTGTACAGCCTCCTAGCTTTCCTTGGGT ssc-let-7a-1 80
*******TGAGGTAGTAGGTTGTATAGTT*************************************************** ssc-let-7a 22
.......tgagAtagtaggttgtatagtt................................................... t0004204 88
.......tgagAtagtaggttgtatagt.................................................... t0017605 13
.......tgagAtagtaggttgtatag..................................................... t0031618 6
.......tgagAtagtaggttgtatagttt.................................................. t0033655 5
*
>ssc-let-7a-1
G to A at Pos 8
CCCAGGTTGAGGTAGTAGGTTGTATAGTTTAGAATTGTATCAAGGGAGATAACTGTACAGCCTCCTAGCTTTCCTTGGGT ssc-let-7a-1 80
*******TGAGGTAGTAGGTTGTATAGTT*************************************************** ssc-let-7a 22
.......tgaggtaAtaggttgtatagtt................................................... t0003959 95
.......tgaggtaAtaggttgtatagt.................................................... t0010622 25
.......tgaggtaAtaggttgtatagttt.................................................. t0026216 7
.......tgaggtaAtaggttgtatag..................................................... t0058606 2
*
>ssc-let-7a-1
G to C at Pos 5
CCCAGGTTGAGGTAGTAGGTTGTATAGTTTAGAATTGTATCAAGGGAGATAACTGTACAGCCTCCTAGCTTTCCTTGGGT ssc-let-7a-1 80
*******TGAGGTAGTAGGTTGTATAGTT*************************************************** ssc-let-7a 22
.......tgagCtagtaggttgtatagtt................................................... t0005339 63
.......tgagCtagtaggttgtatagt.................................................... t0014281 17
.......tgagCtagtaggttgtatag..................................................... t0067454 2
*
>ssc-let-7a-1
G to C at Pos 8
CCCAGGTTGAGGTAGTAGGTTGTATAGTTTAGAATTGTATCAAGGGAGATAACTGTACAGCCTCCTAGCTTTCCTTGGGT ssc-let-7a-1 80
*******TGAGGTAGTAGGTTGTATAGTT*************************************************** ssc-let-7a 22
.......tgaggtaCtaggttgtatagtt................................................... t0004341 84
.......tgaggtaCtaggttgtatagt.................................................... t0011166 24
.......tgaggtaCtaggttgtatag..................................................... t0082473 2
.......tgaggtaCtaggttgtatagttt.................................................. t0200709 1
*
>ssc-let-7a-1
G to T at Pos 5
CCCAGGTTGAGGTAGTAGGTTGTATAGTTTAGAATTGTATCAAGGGAGATAACTGTACAGCCTCCTAGCTTTCCTTGGGT ssc-let-7a-1 80
*******TGAGGTAGTAGGTTGTATAGTT*************************************************** ssc-let-7a 22
.......tgagTtagtaggttgtatagtt................................................... t0001088 450
.......tgagTtagtaggttgtatagt.................................................... t0001886 236
.......tgagTtagtaggttgtatag..................................................... t0028284 7
.......tgagTtagtaggttgtatagttt.................................................. t0030286 6
.......tgagTtagtaggttgtata...................................................... t0071412 2
.......tgagTtagtaggttgtat....................................................... t0074557 2
*
>ssc-let-7a-1
G to T at Pos 8
CCCAGGTTGAGGTAGTAGGTTGTATAGTTTAGAATTGTATCAAGGGAGATAACTGTACAGCCTCCTAGCTTTCCTTGGGT ssc-let-7a-1 80
*******TGAGGTAGTAGGTTGTATAGTT*************************************************** ssc-let-7a 22
.......tgaggtaTtaggttgtatagtt................................................... t0001820 247
.......tgaggtaTtaggttgtatagt.................................................... t0006993 44
.......tgaggtaTtaggttgtatag..................................................... t0026980 7
.......tgaggtaTtaggttgtatagttt.................................................. t0028397 7
.......tgaggtaTtaggttgtata...................................................... t0043879 4
*
>ssc-let-7a-1
T to A at Pos 6
CCCAGGTTGAGGTAGTAGGTTGTATAGTTTAGAATTGTATCAAGGGAGATAACTGTACAGCCTCCTAGCTTTCCTTGGGT ssc-let-7a-1 80
*******TGAGGTAGTAGGTTGTATAGTT*************************************************** ssc-let-7a 22
.......tgaggAagtaggttgtatagtt................................................... t0000407 1649
.......tgaggAagtaggttgtatagt.................................................... t0001590 293
.......tgaggAagtaggttgtatagttt.................................................. t0004439 81
.......tgaggAagtaggttgtatag..................................................... t0005508 60
.......tgaggAagtaggttgtata...................................................... t0037480 4
.......tgaggAagtaggttgtatagttta................................................. t0049270 3
.......tgaggAagtaggttgtat....................................................... t0075487 2
........gaggAagtaggttgtatagtt................................................... t0282251 1
*
>ssc-let-7a-1
T to C at Pos 6
CCCAGGTTGAGGTAGTAGGTTGTATAGTTTAGAATTGTATCAAGGGAGATAACTGTACAGCCTCCTAGCTTTCCTTGGGT ssc-let-7a-1 80
*******TGAGGTAGTAGGTTGTATAGTT*************************************************** ssc-let-7a 22
.......tgaggCagtaggttgtatagtt................................................... t0000675 809
.......tgaggCagtaggttgtatagt.................................................... t0002593 161
.......tgaggCagtaggttgtatagttt.................................................. t0008400 34
.......tgaggCagtaggttgtatag..................................................... t0010039 27
.......tgaggCagtaggttgtata...................................................... t0090937 2
*
>ssc-let-7a-1
T to G at Pos 6
CCCAGGTTGAGGTAGTAGGTTGTATAGTTTAGAATTGTATCAAGGGAGATAACTGTACAGCCTCCTAGCTTTCCTTGGGT ssc-let-7a-1 80
*******TGAGGTAGTAGGTTGTATAGTT*************************************************** ssc-let-7a 22
.......tgaggGagtaggttgtatagtt................................................... t0000362 1959
.......tgaggGagtaggttgtatagt.................................................... t0001250 382
.......tgaggGagtaggttgtatagttt.................................................. t0004048 93
.......tgaggGagtaggttgtatag..................................................... t0005596 59
.......tgaggGagtaggttgtata...................................................... t0043936 4
.......tgaggGagtaggttgtat....................................................... t0062646 2
.......tgaggGagtaggttgtatagttta................................................. t0212613 1
*
>ssc-let-7a-2
A to C at Pos 7
CACTGTGGGATGAGGTAGTAGGTTGTATAGTTTTAGGGTCACACCCACCACTGGGAGATAACTATACAATCTACTGTCTTTCCTAACGTGAT ssc-let-7a-2 92
**********TGAGGTAGTAGGTTGTATAGTT************************************************************ ssc-let-7a 22
..........tgaggtCgtaggttgtatagtt............................................................ t0001218 395
..........tgaggtCgtaggttgtatagt............................................................. t0004711 74
..........tgaggtCgtaggttgtatag.............................................................. t0011987 21
..........tgaggtCgtaggttgtatagttt........................................................... t0016963 13
..........tgaggtCgtaggttgtata............................................................... t0148983 1
...........gaggtCgtaggttgtatagtt............................................................ t0147159 1
*
>ssc-let-7a-2
A to G at Pos 7
CACTGTGGGATGAGGTAGTAGGTTGTATAGTTTTAGGGTCACACCCACCACTGGGAGATAACTATACAATCTACTGTCTTTCCTAACGTGAT ssc-let-7a-2 92
**********TGAGGTAGTAGGTTGTATAGTT************************************************************ ssc-let-7a 22
..........tgaggtGgtaggttgtatagtt............................................................ t0000809 643
..........tgaggtGgtaggttgtatagt............................................................. t0004572 77
..........tgaggtGgtaggttgtatagttt........................................................... t0012323 21
..........tgaggtGgtaggttgtatag.............................................................. t0020173 11
..........tgaggtGgtaggttgtata............................................................... t0076046 2
..........tgaggtGgtaggttgtatagtttt.......................................................... t0361509 1
*
>ssc-let-7a-2
A to T at Pos 7
CACTGTGGGATGAGGTAGTAGGTTGTATAGTTTTAGGGTCACACCCACCACTGGGAGATAACTATACAATCTACTGTCTTTCCTAACGTGAT ssc-let-7a-2 92
**********TGAGGTAGTAGGTTGTATAGTT************************************************************ ssc-let-7a 22
..........tgaggtTgtaggttgtatagtt............................................................ t0004834 72
..........tgaggtTgtaggttgtatagt............................................................. t0010749 25
..........tgaggtTgtaggttgtatagttt........................................................... t0045462 3
..........tgaggtTgtaggttgtatag.............................................................. t0067225 2
..........tgaggtTgtaggttgtata............................................................... t0390143 1
*
>ssc-let-7a-2
G to A at Pos 5
CACTGTGGGATGAGGTAGTAGGTTGTATAGTTTTAGGGTCACACCCACCACTGGGAGATAACTATACAATCTACTGTCTTTCCTAACGTGAT ssc-let-7a-2 92
**********TGAGGTAGTAGGTTGTATAGTT************************************************************ ssc-let-7a 22
..........tgagAtagtaggttgtatagtt............................................................ t0004204 88
..........tgagAtagtaggttgtatagt............................................................. t0017605 13
..........tgagAtagtaggttgtatag.............................................................. t0031618 6
..........tgagAtagtaggttgtatagttt........................................................... t0033655 5
*
>ssc-let-7a-2
G to A at Pos 8
CACTGTGGGATGAGGTAGTAGGTTGTATAGTTTTAGGGTCACACCCACCACTGGGAGATAACTATACAATCTACTGTCTTTCCTAACGTGAT ssc-let-7a-2 92
**********TGAGGTAGTAGGTTGTATAGTT************************************************************ ssc-let-7a 22
..........tgaggtaAtaggttgtatagtt............................................................ t0003959 95
..........tgaggtaAtaggttgtatagt............................................................. t0010622 25
..........tgaggtaAtaggttgtatagttt........................................................... t0026216 7
..........tgaggtaAtaggttgtatag.............................................................. t0058606 2
*
>ssc-let-7a-2
G to C at Pos 5
CACTGTGGGATGAGGTAGTAGGTTGTATAGTTTTAGGGTCACACCCACCACTGGGAGATAACTATACAATCTACTGTCTTTCCTAACGTGAT ssc-let-7a-2 92
**********TGAGGTAGTAGGTTGTATAGTT************************************************************ ssc-let-7a 22
..........tgagCtagtaggttgtatagtt............................................................ t0005339 63
..........tgagCtagtaggttgtatagt............................................................. t0014281 17
..........tgagCtagtaggttgtatag.............................................................. t0067454 2
*
>ssc-let-7a-2
G to C at Pos 8
CACTGTGGGATGAGGTAGTAGGTTGTATAGTTTTAGGGTCACACCCACCACTGGGAGATAACTATACAATCTACTGTCTTTCCTAACGTGAT ssc-let-7a-2 92
**********TGAGGTAGTAGGTTGTATAGTT************************************************************ ssc-let-7a 22
..........tgaggtaCtaggttgtatagtt............................................................ t0004341 84
..........tgaggtaCtaggttgtatagt............................................................. t0011166 24
..........tgaggtaCtaggttgtatag.............................................................. t0082473 2
..........tgaggtaCtaggttgtatagttt........................................................... t0200709 1
*
>ssc-let-7a-2
G to T at Pos 5
CACTGTGGGATGAGGTAGTAGGTTGTATAGTTTTAGGGTCACACCCACCACTGGGAGATAACTATACAATCTACTGTCTTTCCTAACGTGAT ssc-let-7a-2 92
**********TGAGGTAGTAGGTTGTATAGTT************************************************************ ssc-let-7a 22
..........tgagTtagtaggttgtatagtt............................................................ t0001088 450
..........tgagTtagtaggttgtatagt............................................................. t0001886 236
..........tgagTtagtaggttgtatag.............................................................. t0028284 7
..........tgagTtagtaggttgtatagttt........................................................... t0030286 6
..........tgagTtagtaggttgtata............................................................... t0071412 2
..........tgagTtagtaggttgtat................................................................ t0074557 2
*
>ssc-let-7a-2
G to T at Pos 8
CACTGTGGGATGAGGTAGTAGGTTGTATAGTTTTAGGGTCACACCCACCACTGGGAGATAACTATACAATCTACTGTCTTTCCTAACGTGAT ssc-let-7a-2 92
**********TGAGGTAGTAGGTTGTATAGTT************************************************************ ssc-let-7a 22
..........tgaggtaTtaggttgtatagtt............................................................ t0001820 247
..........tgaggtaTtaggttgtatagt............................................................. t0006993 44
..........tgaggtaTtaggttgtatag.............................................................. t0026980 7
..........tgaggtaTtaggttgtatagttt........................................................... t0028397 7
..........tgaggtaTtaggttgtata............................................................... t0043879 4
*
>ssc-let-7a-2
T to A at Pos 6
CACTGTGGGATGAGGTAGTAGGTTGTATAGTTTTAGGGTCACACCCACCACTGGGAGATAACTATACAATCTACTGTCTTTCCTAACGTGAT ssc-let-7a-2 92
**********TGAGGTAGTAGGTTGTATAGTT************************************************************ ssc-let-7a 22
..........tgaggAagtaggttgtatagtt............................................................ t0000407 1649
..........tgaggAagtaggttgtatagt............................................................. t0001590 293
..........tgaggAagtaggttgtatagttt........................................................... t0004439 81
..........tgaggAagtaggttgtatag.............................................................. t0005508 60
..........tgaggAagtaggttgtata............................................................... t0037480 4
..........tgaggAagtaggttgtat................................................................ t0075487 2
..........tgaggAagtaggttgtatagtttt.......................................................... t0405584 1
...........gaggAagtaggttgtatagtt............................................................ t0282251 1
*
>ssc-let-7a-2
T to C at Pos 6
CACTGTGGGATGAGGTAGTAGGTTGTATAGTTTTAGGGTCACACCCACCACTGGGAGATAACTATACAATCTACTGTCTTTCCTAACGTGAT ssc-let-7a-2 92
**********TGAGGTAGTAGGTTGTATAGTT************************************************************ ssc-let-7a 22
..........tgaggCagtaggttgtatagtt............................................................ t0000675 809
..........tgaggCagtaggttgtatagt............................................................. t0002593 161
..........tgaggCagtaggttgtatagttt........................................................... t0008400 34
..........tgaggCagtaggttgtatag.............................................................. t0010039 27
..........tgaggCagtaggttgtata............................................................... t0090937 2
*
>ssc-let-7a-2
T to G at Pos 6
CACTGTGGGATGAGGTAGTAGGTTGTATAGTTTTAGGGTCACACCCACCACTGGGAGATAACTATACAATCTACTGTCTTTCCTAACGTGAT ssc-let-7a-2 92
**********TGAGGTAGTAGGTTGTATAGTT************************************************************ ssc-let-7a 22
..........tgaggGagtaggttgtatagtt............................................................ t0000362 1959
..........tgaggGagtaggttgtatagt............................................................. t0001250 382
..........tgaggGagtaggttgtatagttt........................................................... t0004048 93
..........tgaggGagtaggttgtatag.............................................................. t0005596 59
..........tgaggGagtaggttgtata............................................................... t0043936 4
..........tgaggGagtaggttgtat................................................................ t0062646 2
..........tgaggGagtaggttgtatagtttt.......................................................... t0089745 2
*
>ssc-let-7c
A to C at Pos 7
TGTGTGCATCCGGGTTGAGGTAGTAGGTTGTATGGTTTAGAGTTACACCGTGGGAGTTAACTGTACAACCTTCTAGCTTTCCTTGGAGCACACT ssc-let-7c 94
***************TGAGGTAGTAGGTTGTATGGTT********************************************************* ssc-let-7c 22
...............tgaggtCgtaggttgtatggtt......................................................... t0004453 81
...............tgaggtCgtaggttgtatggt.......................................................... t0012126 21
...............tgaggtCgtaggttgtatggttt........................................................ t0075994 2
...............tgaggtCgtaggttgtatgg........................................................... t0083270 2
...............tgaggtCgtaggttgtatg............................................................ t0201547 1
*
>ssc-let-7c
A to G at Pos 7
TGTGTGCATCCGGGTTGAGGTAGTAGGTTGTATGGTTTAGAGTTACACCGTGGGAGTTAACTGTACAACCTTCTAGCTTTCCTTGGAGCACACT ssc-let-7c 94
***************TGAGGTAGTAGGTTGTATGGTT********************************************************* ssc-let-7c 22
...............tgaggtGgtaggttgtatggtt......................................................... t0003544 108
...............tgaggtGgtaggttgtatggt.......................................................... t0012652 20
...............tgaggtGgtaggttgtatgg........................................................... t0025757 7
...............tgaggtGgtaggttgtatggttt........................................................ t0031930 6
*
>ssc-let-7c
A to T at Pos 7
TGTGTGCATCCGGGTTGAGGTAGTAGGTTGTATGGTTTAGAGTTACACCGTGGGAGTTAACTGTACAACCTTCTAGCTTTCCTTGGAGCACACT ssc-let-7c 94
***************TGAGGTAGTAGGTTGTATGGTT********************************************************* ssc-let-7c 22
...............tgaggtTgtaggttgtatggtt......................................................... t0023073 9
...............tgaggtTgtaggttgtatggt.......................................................... t0051491 3
...............tgaggtTgtaggttgtatggttt........................................................ t0216096 1
...............tgaggtTgtaggttgtatgg........................................................... t0230890 1
*
>ssc-let-7c
G to A at Pos 5
TGTGTGCATCCGGGTTGAGGTAGTAGGTTGTATGGTTTAGAGTTACACCGTGGGAGTTAACTGTACAACCTTCTAGCTTTCCTTGGAGCACACT ssc-let-7c 94
***************TGAGGTAGTAGGTTGTATGGTT********************************************************* ssc-let-7c 22
...............tgagAtagtaggttgtatggtt......................................................... t0016025 14
...............tgagAtagtaggttgtatggt.......................................................... t0030962 6
...............tgagAtagtaggttgtatgg........................................................... t0358688 1
*
>ssc-let-7c
G to A at Pos 8
TGTGTGCATCCGGGTTGAGGTAGTAGGTTGTATGGTTTAGAGTTACACCGTGGGAGTTAACTGTACAACCTTCTAGCTTTCCTTGGAGCACACT ssc-let-7c 94
***************TGAGGTAGTAGGTTGTATGGTT********************************************************* ssc-let-7c 22
...............tgaggtaAtaggttgtatggtt......................................................... t0023341 9
...............tgaggtaAtaggttgtatggt.......................................................... t0023717 8
...............tgaggtaAtaggttgtatgg........................................................... t0164472 1
................gaggtaAtaggttgtatggtt......................................................... t0263474 1
*
>ssc-let-7c
G to C at Pos 5
TGTGTGCATCCGGGTTGAGGTAGTAGGTTGTATGGTTTAGAGTTACACCGTGGGAGTTAACTGTACAACCTTCTAGCTTTCCTTGGAGCACACT ssc-let-7c 94
***************TGAGGTAGTAGGTTGTATGGTT********************************************************* ssc-let-7c 22
...............tgagCtagtaggttgtatggtt......................................................... t0033012 5
...............tgagCtagtaggttgtatggt.......................................................... t0060434 2
*
>ssc-let-7c
G to C at Pos 8
TGTGTGCATCCGGGTTGAGGTAGTAGGTTGTATGGTTTAGAGTTACACCGTGGGAGTTAACTGTACAACCTTCTAGCTTTCCTTGGAGCACACT ssc-let-7c 94
***************TGAGGTAGTAGGTTGTATGGTT********************************************************* ssc-let-7c 22
...............tgaggtaCtaggttgtatggtt......................................................... t0016014 14
...............tgaggtaCtaggttgtatggt.......................................................... t0024930 8
...............tgaggtaCtaggttgtatggttt........................................................ t0064617 2
*
>ssc-let-7c
G to T at Pos 5
TGTGTGCATCCGGGTTGAGGTAGTAGGTTGTATGGTTTAGAGTTACACCGTGGGAGTTAACTGTACAACCTTCTAGCTTTCCTTGGAGCACACT ssc-let-7c 94
***************TGAGGTAGTAGGTTGTATGGTT********************************************************* ssc-let-7c 22
...............tgagTtagtaggttgtatggtt......................................................... t0007160 43
...............tgagTtagtaggttgtatggt.......................................................... t0018332 12
...............tgagTtagtaggttgtat............................................................. t0074557 2
*
>ssc-let-7c
G to T at Pos 8
TGTGTGCATCCGGGTTGAGGTAGTAGGTTGTATGGTTTAGAGTTACACCGTGGGAGTTAACTGTACAACCTTCTAGCTTTCCTTGGAGCACACT ssc-let-7c 94
***************TGAGGTAGTAGGTTGTATGGTT********************************************************* ssc-let-7c 22
..............ttgaggtaTtaggttgtatggtt......................................................... t0063781 2
..............ttgaggtaTtaggttgtatggt.......................................................... t0351206 1
...............tgaggtaTtaggttgtatggtt......................................................... t0007214 42
...............tgaggtaTtaggttgtatgg........................................................... t0035616 5
...............tgaggtaTtaggttgtatggt.......................................................... t0072783 2
...............tgaggtaTtaggttgtatggttt........................................................ t0114639 1
*
>ssc-let-7c
T to A at Pos 6
TGTGTGCATCCGGGTTGAGGTAGTAGGTTGTATGGTTTAGAGTTACACCGTGGGAGTTAACTGTACAACCTTCTAGCTTTCCTTGGAGCACACT ssc-let-7c 94
***************TGAGGTAGTAGGTTGTATGGTT********************************************************* ssc-let-7c 22
...............tgaggAagtaggttgtatggtt......................................................... t0001743 259
...............tgaggAagtaggttgtatggt.......................................................... t0006836 45
...............tgaggAagtaggttgtatggttt........................................................ t0013694 18
...............tgaggAagtaggttgtatgg........................................................... t0016464 14
...............tgaggAagtaggttgtat............................................................. t0075487 2
*
>ssc-let-7c
T to C at Pos 6
TGTGTGCATCCGGGTTGAGGTAGTAGGTTGTATGGTTTAGAGTTACACCGTGGGAGTTAACTGTACAACCTTCTAGCTTTCCTTGGAGCACACT ssc-let-7c 94
***************TGAGGTAGTAGGTTGTATGGTT********************************************************* ssc-let-7c 22
..............ttgaggCagtaggttgtatggtt......................................................... t0085776 2
...............tgaggCagtaggttgtatggtt......................................................... t0002757 147
...............tgaggCagtaggttgtatggt.......................................................... t0008982 31
...............tgaggCagtaggttgtatggttt........................................................ t0023380 9
...............tgaggCagtaggttgtatgg........................................................... t0024152 8
*
>ssc-let-7c
T to G at Pos 6
TGTGTGCATCCGGGTTGAGGTAGTAGGTTGTATGGTTTAGAGTTACACCGTGGGAGTTAACTGTACAACCTTCTAGCTTTCCTTGGAGCACACT ssc-let-7c 94
***************TGAGGTAGTAGGTTGTATGGTT********************************************************* ssc-let-7c 22
..............ttgaggGagtaggttgtatggttt........................................................ t0153542 1
..............ttgaggGagtaggttgtatggt.......................................................... t0416489 1
...............tgaggGagtaggttgtatggtt......................................................... t0001504 310
...............tgaggGagtaggttgtatggt.......................................................... t0004261 86
...............tgaggGagtaggttgtatggttt........................................................ t0016565 14
...............tgaggGagtaggttgtatgg........................................................... t0018911 12
...............tgaggGagtaggttgtat............................................................. t0062646 2
...............tgaggGagtaggttgtatg............................................................ t0186373 1
*
>ssc-let-7e
A to C at Pos 7
GCCCCGGGCTGAGGTAGGAGGTTGTATAGTTGAGGAGGACACCCACGGAGATCACTATACGGCCTCCTAGCTTTCCCCAG ssc-let-7e 80
*********TGAGGTAGGAGGTTGTATAGTT************************************************* ssc-let-7e 22
.........tgaggtCggaggttgtatagtt................................................. t0031493 6
.........tgaggtCggaggttgtatagt.................................................. t0035279 5
.........tgaggtCggaggttgtatagttga............................................... t0256797 1
.........tgaggtCggaggttgtatagttg................................................ t0304094 1
*
>ssc-let-7e
A to G at Pos 7
GCCCCGGGCTGAGGTAGGAGGTTGTATAGTTGAGGAGGACACCCACGGAGATCACTATACGGCCTCCTAGCTTTCCCCAG ssc-let-7e 80
*********TGAGGTAGGAGGTTGTATAGTT************************************************* ssc-let-7e 22
.........tgaggtGggaggttgtatagtt................................................. t0026405 7
.........tgaggtGggaggttgtatagt.................................................. t0050473 3
.........tgaggtGggaggttgtatagttg................................................ t0111411 1
.........tgaggtGggaggttgtatag................................................... t0134209 1
*
>ssc-let-7e
G to C at Pos 8
GCCCCGGGCTGAGGTAGGAGGTTGTATAGTTGAGGAGGACACCCACGGAGATCACTATACGGCCTCCTAGCTTTCCCCAG ssc-let-7e 80
*********TGAGGTAGGAGGTTGTATAGTT************************************************* ssc-let-7e 22
.........tgaggtaCgaggttgtatagt.................................................. t0045254 3
.........tgaggtaCgaggttgtatagttga............................................... t0162100 1
.........tgaggtaCgaggttgtatagtt................................................. t0239349 1
.........tgaggtaCgaggttgtatagttg................................................ t0397047 1
*
>ssc-let-7e
G to T at Pos 5
GCCCCGGGCTGAGGTAGGAGGTTGTATAGTTGAGGAGGACACCCACGGAGATCACTATACGGCCTCCTAGCTTTCCCCAG ssc-let-7e 80
*********TGAGGTAGGAGGTTGTATAGTT************************************************* ssc-let-7e 22
.........tgagTtaggaggttgtatagtt................................................. t0025833 7
.........tgagTtaggaggttgtatagt.................................................. t0034470 5
.........tgagTtaggaggttgtatag................................................... t0407881 1
*
>ssc-let-7e
G to T at Pos 8
GCCCCGGGCTGAGGTAGGAGGTTGTATAGTTGAGGAGGACACCCACGGAGATCACTATACGGCCTCCTAGCTTTCCCCAG ssc-let-7e 80
*********TGAGGTAGGAGGTTGTATAGTT************************************************* ssc-let-7e 22
.........tgaggtaTgaggttgtatagt.................................................. t0030655 6
.........tgaggtaTgaggttgtatagtt................................................. t0036959 5
.........tgaggtaTgaggttgtatagttg................................................ t0320834 1
*
>ssc-let-7e
T to A at Pos 6
GCCCCGGGCTGAGGTAGGAGGTTGTATAGTTGAGGAGGACACCCACGGAGATCACTATACGGCCTCCTAGCTTTCCCCAG ssc-let-7e 80
*********TGAGGTAGGAGGTTGTATAGTT************************************************* ssc-let-7e 22
.........tgaggAaggaggttgtatagtt................................................. t0014962 16
.........tgaggAaggaggttgtatagttg................................................ t0025467 8
.........tgaggAaggaggttgtatagt.................................................. t0026342 7
.........tgaggAaggaggttgtatag................................................... t0041170 4
.........tgaggAaggaggttgtatagttga............................................... t0085869 2
*
>ssc-let-7e
T to C at Pos 6
GCCCCGGGCTGAGGTAGGAGGTTGTATAGTTGAGGAGGACACCCACGGAGATCACTATACGGCCTCCTAGCTTTCCCCAG ssc-let-7e 80
*********TGAGGTAGGAGGTTGTATAGTT************************************************* ssc-let-7e 22
.........tgaggCaggaggttgtatagtt................................................. t0025744 7
.........tgaggCaggaggttgtatagt.................................................. t0027665 7
.........tgaggCaggaggttgtatagttg................................................ t0029846 6
.........tgaggCaggaggttgtatagttga............................................... t0078401 2
*
>ssc-let-7e
T to G at Pos 6
GCCCCGGGCTGAGGTAGGAGGTTGTATAGTTGAGGAGGACACCCACGGAGATCACTATACGGCCTCCTAGCTTTCCCCAG ssc-let-7e 80
*********TGAGGTAGGAGGTTGTATAGTT************************************************* ssc-let-7e 22
.........tgaggGaggaggttgtatagtt................................................. t0008381 35
.........tgaggGaggaggttgtatagttg................................................ t0016033 14
.........tgaggGaggaggttgtatagt.................................................. t0020122 11
.........tgaggGaggaggttgtatagttga............................................... t0041544 4
.........tgaggGaggaggttgtatag................................................... t0065987 2
*
>ssc-let-7f
A to C at Pos 7
TGTGGGATGAGGTAGTAGATTGTATAGTTTTAGGGTCATACCCCATCTTGGAGATAACTATACAGTCTACTGTCTTTCCCACG ssc-let-7f 83
*******TGAGGTAGTAGATTGTATAGTT****************************************************** ssc-let-7f 22
.......tgaggtCgtagattgtatagtt...................................................... t0003070 130
.......tgaggtCgtagattgtatagt....................................................... t0012249 21
.......tgaggtCgtagattgtatag........................................................ t0033676 5
.......tgaggtCgtagattgtatagttt..................................................... t0052850 3
*
>ssc-let-7f
A to G at Pos 7
TGTGGGATGAGGTAGTAGATTGTATAGTTTTAGGGTCATACCCCATCTTGGAGATAACTATACAGTCTACTGTCTTTCCCACG ssc-let-7f 83
*******TGAGGTAGTAGATTGTATAGTT****************************************************** ssc-let-7f 22
.......tgaggtGgtagattgtatagtt...................................................... t0002351 180
.......tgaggtGgtagattgtatagt....................................................... t0009946 28
.......tgaggtGgtagattgtatag........................................................ t0025823 7
.......tgaggtGgtagattgtatagttt..................................................... t0074621 2
........gaggtGgtagattgtatagttt..................................................... t0209526 1
*
>ssc-let-7f
A to T at Pos 7
TGTGGGATGAGGTAGTAGATTGTATAGTTTTAGGGTCATACCCCATCTTGGAGATAACTATACAGTCTACTGTCTTTCCCACG ssc-let-7f 83
*******TGAGGTAGTAGATTGTATAGTT****************************************************** ssc-let-7f 22
.......tgaggtTgtagattgtatagtt...................................................... t0006785 46
.......tgaggtTgtagattgtatagt....................................................... t0010425 26
.......tgaggtTgtagattgtatagttt..................................................... t0076678 2
*
>ssc-let-7f
G to A at Pos 5
TGTGGGATGAGGTAGTAGATTGTATAGTTTTAGGGTCATACCCCATCTTGGAGATAACTATACAGTCTACTGTCTTTCCCACG ssc-let-7f 83
*******TGAGGTAGTAGATTGTATAGTT****************************************************** ssc-let-7f 22
.......tgagAtagtagattgtatagtt...................................................... t0008354 35
.......tgagAtagtagattgtatagt....................................................... t0021555 10
.......tgagAtagtagattgtatag........................................................ t0048072 3
.......tgagAtagtagattgtatagttt..................................................... t0315833 1
*
>ssc-let-7f
G to A at Pos 8
TGTGGGATGAGGTAGTAGATTGTATAGTTTTAGGGTCATACCCCATCTTGGAGATAACTATACAGTCTACTGTCTTTCCCACG ssc-let-7f 83
*******TGAGGTAGTAGATTGTATAGTT****************************************************** ssc-let-7f 22
.......tgaggtaAtagattgtatagtt...................................................... t0008492 34
.......tgaggtaAtagattgtatagt....................................................... t0028157 7
.......tgaggtaAtagattgtatag........................................................ t0070236 2
.......tgaggtaAtagattgtatagttt..................................................... t0080964 2
*
>ssc-let-7f
G to C at Pos 5
TGTGGGATGAGGTAGTAGATTGTATAGTTTTAGGGTCATACCCCATCTTGGAGATAACTATACAGTCTACTGTCTTTCCCACG ssc-let-7f 83
*******TGAGGTAGTAGATTGTATAGTT****************************************************** ssc-let-7f 22
.......tgagCtagtagattgtatagtt...................................................... t0010708 25
.......tgagCtagtagattgtatagt....................................................... t0013518 18
.......tgagCtagtagattgtatag........................................................ t0296519 1
.......tgagCtagtagattgtatagttt..................................................... t0326242 1
*
>ssc-let-7f
G to C at Pos 8
TGTGGGATGAGGTAGTAGATTGTATAGTTTTAGGGTCATACCCCATCTTGGAGATAACTATACAGTCTACTGTCTTTCCCACG ssc-let-7f 83
*******TGAGGTAGTAGATTGTATAGTT****************************************************** ssc-let-7f 22
.......tgaggtaCtagattgtatagtt...................................................... t0008019 37
.......tgaggtaCtagattgtatagt....................................................... t0019072 11
.......tgaggtaCtagattgtatag........................................................ t0157163 1
.......tgaggtaCtagattgtatagttt..................................................... t0288436 1
*
>ssc-let-7f
G to T at Pos 5
TGTGGGATGAGGTAGTAGATTGTATAGTTTTAGGGTCATACCCCATCTTGGAGATAACTATACAGTCTACTGTCTTTCCCACG ssc-let-7f 83
*******TGAGGTAGTAGATTGTATAGTT****************************************************** ssc-let-7f 22
.......tgagTtagtagattgtatagtt...................................................... t0002222 192
.......tgagTtagtagattgtatagt....................................................... t0002799 145
.......tgagTtagtagattgtatag........................................................ t0019938 11
.......tgagTtagtagattgtata......................................................... t0079138 2
.......tgagTtagtagattgtatagttt..................................................... t0080221 2
*
>ssc-let-7f
G to T at Pos 8
TGTGGGATGAGGTAGTAGATTGTATAGTTTTAGGGTCATACCCCATCTTGGAGATAACTATACAGTCTACTGTCTTTCCCACG ssc-let-7f 83
*******TGAGGTAGTAGATTGTATAGTT****************************************************** ssc-let-7f 22
.......tgaggtaTtagattgtatagtt...................................................... t0002571 162
.......tgaggtaTtagattgtatagt....................................................... t0008241 35
.......tgaggtaTtagattgtatag........................................................ t0025040 8
.......tgaggtaTtagattgtatagttt..................................................... t0088610 2
.......tgaggtaTtagattgtatagtttt.................................................... t0327179 1
........gaggtaTtagattgtatagtt...................................................... t0087400 2
..........ggtaTtagattgtatagtt...................................................... t0106742 1
*
>ssc-let-7f
T to A at Pos 6
TGTGGGATGAGGTAGTAGATTGTATAGTTTTAGGGTCATACCCCATCTTGGAGATAACTATACAGTCTACTGTCTTTCCCACG ssc-let-7f 83
*******TGAGGTAGTAGATTGTATAGTT****************************************************** ssc-let-7f 22
.......tgaggAagtagattgtatagtt...................................................... t0001161 420
.......tgaggAagtagattgtatagt....................................................... t0004066 92
.......tgaggAagtagattgtatagttt..................................................... t0014322 17
.......tgaggAagtagattgtatag........................................................ t0018841 12
.......tgaggAagtagattgtata......................................................... t0282905 1
........gaggAagtagattgtatagtt...................................................... t0359039 1
*
>ssc-let-7f
T to C at Pos 6
TGTGGGATGAGGTAGTAGATTGTATAGTTTTAGGGTCATACCCCATCTTGGAGATAACTATACAGTCTACTGTCTTTCCCACG ssc-let-7f 83
*******TGAGGTAGTAGATTGTATAGTT****************************************************** ssc-let-7f 22
.......tgaggCagtagattgtatagtt...................................................... t0001938 227
.......tgaggCagtagattgtatagt....................................................... t0004889 71
.......tgaggCagtagattgtatag........................................................ t0021215 10
.......tgaggCagtagattgtatagttt..................................................... t0048279 3
.......tgaggCagtagattgtata......................................................... t0194748 1
*
>ssc-let-7f
T to G at Pos 6
TGTGGGATGAGGTAGTAGATTGTATAGTTTTAGGGTCATACCCCATCTTGGAGATAACTATACAGTCTACTGTCTTTCCCACG ssc-let-7f 83
*******TGAGGTAGTAGATTGTATAGTT****************************************************** ssc-let-7f 22
.......tgaggGagtagattgtatagtt...................................................... t0001016 488
.......tgaggGagtagattgtatagt....................................................... t0003279 118
.......tgaggGagtagattgtatag........................................................ t0008924 32
.......tgaggGagtagattgtatagttt..................................................... t0015014 16
*
>ssc-let-7g
A to C at Pos 7
GGCTGAGGTAGTAGTTTGTACAGTTTGAGGGTCTATGATACCACCCGGTACAGGAGATAACTGTACAGGCCACTGCCTTG ssc-let-7g 80
***TGAGGTAGTAGTTTGTACAGTT******************************************************* ssc-let-7g 22
...tgaggtCgtagtttgtacagtt....................................................... t0034059 5
...tgaggtCgtagtttgtacagttt...................................................... t0376324 1
*
>ssc-let-7g
A to G at Pos 7
GGCTGAGGTAGTAGTTTGTACAGTTTGAGGGTCTATGATACCACCCGGTACAGGAGATAACTGTACAGGCCACTGCCTTG ssc-let-7g 80
***TGAGGTAGTAGTTTGTACAGTT******************************************************* ssc-let-7g 22
...tgaggtGgtagtttgtacagtt....................................................... t0009432 30
...tgaggtGgtagtttgtacagttt...................................................... t0050334 3
...tgaggtGgtagtttgtacagt........................................................ t0345356 1
*
>ssc-let-7g
G to A at Pos 5
GGCTGAGGTAGTAGTTTGTACAGTTTGAGGGTCTATGATACCACCCGGTACAGGAGATAACTGTACAGGCCACTGCCTTG ssc-let-7g 80
***TGAGGTAGTAGTTTGTACAGTT******************************************************* ssc-let-7g 22
...tgagAtagtagtttgtacagtt....................................................... t0032989 5
...tgagAtagtagtttgtacagttt...................................................... t0063104 2
...tgagAtagtagtttgtacagt........................................................ t0146676 1
*
>ssc-let-7g
G to A at Pos 8
GGCTGAGGTAGTAGTTTGTACAGTTTGAGGGTCTATGATACCACCCGGTACAGGAGATAACTGTACAGGCCACTGCCTTG ssc-let-7g 80
***TGAGGTAGTAGTTTGTACAGTT******************************************************* ssc-let-7g 22
...tgaggtaAtagtttgtacagtt....................................................... t0028775 6
...tgaggtaAtagtttgtacagttt...................................................... t0287119 1
*
>ssc-let-7g
G to T at Pos 5
GGCTGAGGTAGTAGTTTGTACAGTTTGAGGGTCTATGATACCACCCGGTACAGGAGATAACTGTACAGGCCACTGCCTTG ssc-let-7g 80
***TGAGGTAGTAGTTTGTACAGTT******************************************************* ssc-let-7g 22
...tgagTtagtagtttgtacagtt....................................................... t0029501 6
...tgagTtagtagtttgtacagt........................................................ t0073103 2
*
>ssc-let-7g
G to T at Pos 8
GGCTGAGGTAGTAGTTTGTACAGTTTGAGGGTCTATGATACCACCCGGTACAGGAGATAACTGTACAGGCCACTGCCTTG ssc-let-7g 80
***TGAGGTAGTAGTTTGTACAGTT******************************************************* ssc-let-7g 22
...tgaggtaTtagtttgtacagtt....................................................... t0027580 7
...tgaggtaTtagtttgtacagttt...................................................... t0319086 1
*
>ssc-let-7g
T to A at Pos 6
GGCTGAGGTAGTAGTTTGTACAGTTTGAGGGTCTATGATACCACCCGGTACAGGAGATAACTGTACAGGCCACTGCCTTG ssc-let-7g 80
***TGAGGTAGTAGTTTGTACAGTT******************************************************* ssc-let-7g 22
...tgaggAagtagtttgtacagtt....................................................... t0004759 73
...tgaggAagtagtttgtacagt........................................................ t0014659 16
...tgaggAagtagtttgtacagttt...................................................... t0023729 8
*
>ssc-let-7g
T to C at Pos 6
GGCTGAGGTAGTAGTTTGTACAGTTTGAGGGTCTATGATACCACCCGGTACAGGAGATAACTGTACAGGCCACTGCCTTG ssc-let-7g 80
***TGAGGTAGTAGTTTGTACAGTT******************************************************* ssc-let-7g 22
...tgaggCagtagtttgtacagtt....................................................... t0009958 28
...tgaggCagtagtttgtacagttt...................................................... t0020163 11
...tgaggCagtagtttgtacagt........................................................ t0020224 11
*
>ssc-let-7g
T to G at Pos 6
GGCTGAGGTAGTAGTTTGTACAGTTTGAGGGTCTATGATACCACCCGGTACAGGAGATAACTGTACAGGCCACTGCCTTG ssc-let-7g 80
***TGAGGTAGTAGTTTGTACAGTT******************************************************* ssc-let-7g 22
...tgaggGagtagtttgtacagtt....................................................... t0004146 89
...tgaggGagtagtttgtacagt........................................................ t0008748 33
...tgaggGagtagtttgtacagttt...................................................... t0013416 18
*
>ssc-let-7i
A to C at Pos 7
CTGGCTGAGGTAGTAGTTTGTGCTGTTGGTCGGGTTGTGACATTGCCCGCTGTGGAGATAACTGCGCAAGCTACTGCCTTGCTAG ssc-let-7i 85
*****TGAGGTAGTAGTTTGTGCT************************************************************* ssc-let-7i 19
.....tgaggtCgtagtttgtgctgt........................................................... t0031304 6
.....tgaggtCgtagtttgtgctgtt.......................................................... t0031483 6
*
>ssc-let-7i
A to G at Pos 7
CTGGCTGAGGTAGTAGTTTGTGCTGTTGGTCGGGTTGTGACATTGCCCGCTGTGGAGATAACTGCGCAAGCTACTGCCTTGCTAG ssc-let-7i 85
*****TGAGGTAGTAGTTTGTGCT************************************************************* ssc-let-7i 19
.....tgaggtGgtagtttgtgctgtt.......................................................... t0018523 12
.....tgaggtGgtagtttgtgctgt........................................................... t0032248 5
.....tgaggtGgtagtttgtgctgttg......................................................... t0319255 1
*
>ssc-let-7i
A to T at Pos 7
CTGGCTGAGGTAGTAGTTTGTGCTGTTGGTCGGGTTGTGACATTGCCCGCTGTGGAGATAACTGCGCAAGCTACTGCCTTGCTAG ssc-let-7i 85
*****TGAGGTAGTAGTTTGTGCT************************************************************* ssc-let-7i 19
.....tgaggtTgtagtttgtgctgtt.......................................................... t0015705 15
.....tgaggtTgtagtttgtgctgt........................................................... t0078514 2
*
>ssc-let-7i
G to C at Pos 8
CTGGCTGAGGTAGTAGTTTGTGCTGTTGGTCGGGTTGTGACATTGCCCGCTGTGGAGATAACTGCGCAAGCTACTGCCTTGCTAG ssc-let-7i 85
*****TGAGGTAGTAGTTTGTGCT************************************************************* ssc-let-7i 19
.....tgaggtaCtagtttgtgctgtt.......................................................... t0072842 2
.....tgaggtaCtagtttgtgctgt........................................................... t0079329 2
.....tgaggtaCtagtttgtgctgttg......................................................... t0356804 1
*
>ssc-let-7i
G to T at Pos 5
CTGGCTGAGGTAGTAGTTTGTGCTGTTGGTCGGGTTGTGACATTGCCCGCTGTGGAGATAACTGCGCAAGCTACTGCCTTGCTAG ssc-let-7i 85
*****TGAGGTAGTAGTTTGTGCT************************************************************* ssc-let-7i 19
.....tgagTtagtagtttgtgctgtt.......................................................... t0015360 15
.....tgagTtagtagtttgtgctgt........................................................... t0028521 6
.....tgagTtagtagtttgtgctgttg......................................................... t0084219 2
*
>ssc-let-7i
T to A at Pos 6
CTGGCTGAGGTAGTAGTTTGTGCTGTTGGTCGGGTTGTGACATTGCCCGCTGTGGAGATAACTGCGCAAGCTACTGCCTTGCTAG ssc-let-7i 85
*****TGAGGTAGTAGTTTGTGCT************************************************************* ssc-let-7i 19
.....tgaggAagtagtttgtgctgt........................................................... t0010392 26
.....tgaggAagtagtttgtgctgtt.......................................................... t0040569 4
.....tgaggAagtagtttgtgctg............................................................ t0070580 2
.....tgaggAagtagtttgtgctgttg......................................................... t0111413 1
*
>ssc-let-7i
T to C at Pos 6
CTGGCTGAGGTAGTAGTTTGTGCTGTTGGTCGGGTTGTGACATTGCCCGCTGTGGAGATAACTGCGCAAGCTACTGCCTTGCTAG ssc-let-7i 85
*****TGAGGTAGTAGTTTGTGCT************************************************************* ssc-let-7i 19
.....tgaggCagtagtttgtgctgt........................................................... t0022394 9
.....tgaggCagtagtttgtgctgtt.......................................................... t0024258 8
.....tgaggCagtagtttgtgctg............................................................ t0221014 1
.....tgaggCagtagtttgtgctgttg......................................................... t0306400 1
*
>ssc-let-7i
T to G at Pos 6
CTGGCTGAGGTAGTAGTTTGTGCTGTTGGTCGGGTTGTGACATTGCCCGCTGTGGAGATAACTGCGCAAGCTACTGCCTTGCTAG ssc-let-7i 85
*****TGAGGTAGTAGTTTGTGCT************************************************************* ssc-let-7i 19
.....tgaggGagtagtttgtgctgt........................................................... t0011909 22
.....tgaggGagtagtttgtgctgtt.......................................................... t0018359 12
.....tgaggGagtagtttgtgctg............................................................ t0049700 3
.....tgaggGagtagtttgtgctgttg......................................................... t0052812 3
*
>ssc-mir-1
A to G at Pos 5
CCGGTTGACGTACCTGCTTGGGGGACATACTTCTTTATGTGCCCATATGGACCTGCTAAGCTATGGAATGTAAAGAAGTATGTATTTCAGGCTGGGAACTCTCACCGG ssc-mir-1 108
***************************************************************TGGAATGTAAAGAAGTATGTA************************ ssc-miR-1 21
...............................................................tggaGtgtaaagaagtatgtat....................... t0027330 7
...............................................................tggaGtgtaaagaagtatgta........................ t0376680 1
*
>ssc-mir-1
G to A at Pos 7
CCGGTTGACGTACCTGCTTGGGGGACATACTTCTTTATGTGCCCATATGGACCTGCTAAGCTATGGAATGTAAAGAAGTATGTATTTCAGGCTGGGAACTCTCACCGG ssc-mir-1 108
***************************************************************TGGAATGTAAAGAAGTATGTA************************ ssc-miR-1 21
...............................................................tggaatAtaaagaagtatgtat....................... t0019270 11
*
>ssc-mir-1
T to A at Pos 8
CCGGTTGACGTACCTGCTTGGGGGACATACTTCTTTATGTGCCCATATGGACCTGCTAAGCTATGGAATGTAAAGAAGTATGTATTTCAGGCTGGGAACTCTCACCGG ssc-mir-1 108
***************************************************************TGGAATGTAAAGAAGTATGTA************************ ssc-miR-1 21
...............................................................tggaatgAaaagaagtatgtat....................... t0054209 3
...............................................................tggaatgAaaagaagtatgt......................... t0204912 1
...............................................................tggaatgAaaagaagtatgta........................ t0344620 1
*
>ssc-mir-1
T to C at Pos 6
CCGGTTGACGTACCTGCTTGGGGGACATACTTCTTTATGTGCCCATATGGACCTGCTAAGCTATGGAATGTAAAGAAGTATGTATTTCAGGCTGGGAACTCTCACCGG ssc-mir-1 108
***************************************************************TGGAATGTAAAGAAGTATGTA************************ ssc-miR-1 21
...............................................................tggaaCgtaaagaagtatgtat....................... t0031383 6
...............................................................tggaaCgtaaagaagtatgtatt...................... t0373705 1
*
>ssc-mir-1
T to C at Pos 8
CCGGTTGACGTACCTGCTTGGGGGACATACTTCTTTATGTGCCCATATGGACCTGCTAAGCTATGGAATGTAAAGAAGTATGTATTTCAGGCTGGGAACTCTCACCGG ssc-mir-1 108
***************************************************************TGGAATGTAAAGAAGTATGTA************************ ssc-miR-1 21
...............................................................tggaatgCaaagaagtatgtat....................... t0031442 6
*
>ssc-mir-100
C to T at Pos 5
AGGCCTGTTGCCACAAACCCGTAGATCCGAACTTGTGCTGATAGTGCACACAAGCTTGTGTCTATAGGTATGTGTCTGTG ssc-mir-100 80
***************AACCCGTAGATCCGAACTTGTG******************************************* ssc-miR-100 22
...............aaccTgtagatccgaacttgt............................................ t0014959 16
...............aaccTgtagatccgaacttgtg........................................... t0016251 14
...............aaccTgtagatccgaacttg............................................. t0043373 4
*
>ssc-mir-101-1
A to C at Pos 7
GACTGAACTGTCCTTTTTCGGTTATCATGGTACCGATGCTGTATATCTGAAAGGTACAGTACTGTGATAACTGAAGAATGGTGGTGCCATC ssc-mir-101-1 91
******************************************************TACAGTACTGTGATAACTGAA**************** ssc-miR-101 21
.....................................................gtacagtCctgtgataactga................. t0045494 3
.....................................................gtacagtCctgtgataactgaa................ t0341523 1
......................................................tacagtCctgtgataactgaag............... t0025488 8
......................................................tacagtCctgtgataactgaa................ t0404051 1
*
>ssc-mir-101-1
C to A at Pos 8
GACTGAACTGTCCTTTTTCGGTTATCATGGTACCGATGCTGTATATCTGAAAGGTACAGTACTGTGATAACTGAAGAATGGTGGTGCCATC ssc-mir-101-1 91
******************************************************TACAGTACTGTGATAACTGAA**************** ssc-miR-101 21
.....................................................gtacagtaAtgtgataactgaag............... t0340366 1
.....................................................gtacagtaAtgtgataactgaa................ t0343780 1
.....................................................gtacagtaAtgtgataactga................. t0353320 1
......................................................tacagtaAtgtgataactgaag............... t0031182 6
......................................................tacagtaAtgtgataactga................. t0105499 1
......................................................tacagtaAtgtgataactgaaga.............. t0341480 1
*
>ssc-mir-101-1
C to T at Pos 8
GACTGAACTGTCCTTTTTCGGTTATCATGGTACCGATGCTGTATATCTGAAAGGTACAGTACTGTGATAACTGAAGAATGGTGGTGCCATC ssc-mir-101-1 91
******************************************************TACAGTACTGTGATAACTGAA**************** ssc-miR-101 21
.....................................................gtacagtaTtgtgataactga................. t0365434 1
......................................................tacagtaTtgtgataactga................. t0061267 2
......................................................tacagtaTtgtgataactgaag............... t0073362 2
*
>ssc-mir-101-1
G to A at Pos 5
GACTGAACTGTCCTTTTTCGGTTATCATGGTACCGATGCTGTATATCTGAAAGGTACAGTACTGTGATAACTGAAGAATGGTGGTGCCATC ssc-mir-101-1 91
******************************************************TACAGTACTGTGATAACTGAA**************** ssc-miR-101 21
.....................................................gtacaAtactgtgataactgaa................ t0064370 2
.....................................................gtacaAtactgtgataactga................. t0419472 1
......................................................tacaAtactgtgataactgaag............... t0057711 2
......................................................tacaAtactgtgataactgaaga.............. t0338199 1
*
>ssc-mir-101-1
G to T at Pos 5
GACTGAACTGTCCTTTTTCGGTTATCATGGTACCGATGCTGTATATCTGAAAGGTACAGTACTGTGATAACTGAAGAATGGTGGTGCCATC ssc-mir-101-1 91
******************************************************TACAGTACTGTGATAACTGAA**************** ssc-miR-101 21
.....................................................gtacaTtactgtgataactga................. t0037853 4
.....................................................gtacaTtactgtgataactg.................. t0177436 1
......................................................tacaTtactgtgataactgaag............... t0007033 44
......................................................tacaTtactgtgataactga................. t0039691 4
......................................................tacaTtactgtgataactgaaga.............. t0043607 4
......................................................tacaTtactgtgataactgaa................ t0058898 2
*
>ssc-mir-101-1
T to A at Pos 6
GACTGAACTGTCCTTTTTCGGTTATCATGGTACCGATGCTGTATATCTGAAAGGTACAGTACTGTGATAACTGAAGAATGGTGGTGCCATC ssc-mir-101-1 91
******************************************************TACAGTACTGTGATAACTGAA**************** ssc-miR-101 21
......................................................tacagAactgtgataactgaag............... t0046354 3
......................................................tacagAactgtgataactgaa................ t0328528 1
......................................................tacagAactgtgataactga................. t0364306 1
*
>ssc-mir-101-1
T to C at Pos 6
GACTGAACTGTCCTTTTTCGGTTATCATGGTACCGATGCTGTATATCTGAAAGGTACAGTACTGTGATAACTGAAGAATGGTGGTGCCATC ssc-mir-101-1 91
******************************************************TACAGTACTGTGATAACTGAA**************** ssc-miR-101 21
.....................................................gtacagCactgtgataactga................. t0050894 3
.....................................................gtacagCactgtgataactgaa................ t0293766 1
......................................................tacagCactgtgataactgaag............... t0019154 11
......................................................tacagCactgtgataactgaa................ t0062019 2
*
>ssc-mir-101-1
T to G at Pos 6
GACTGAACTGTCCTTTTTCGGTTATCATGGTACCGATGCTGTATATCTGAAAGGTACAGTACTGTGATAACTGAAGAATGGTGGTGCCATC ssc-mir-101-1 91
******************************************************TACAGTACTGTGATAACTGAA**************** ssc-miR-101 21
......................................................tacagGactgtgataactgaag............... t0022919 9
......................................................tacagGactgtgataactgaaga.............. t0068770 2
......................................................tacagGactgtgataactgaa................ t0138684 1
*
>ssc-mir-101-2
A to C at Pos 7
GGCTGCCCTGGCTCAGTTATCACAGTGCTGATGCTGTCCATTCTAAAGGTACAGTACTGTGATAACTGAAGGATGGCAGCC ssc-mir-101-2 81
*************************************************TACAGTACTGTGATAACTGAA*********** ssc-miR-101 21
................................................gtacagtCctgtgataactga............ t0045494 3
................................................gtacagtCctgtgataactgaa........... t0341523 1
.................................................tacagtCctgtgataactgaag.......... t0025488 8
.................................................tacagtCctgtgataactgaa........... t0404051 1
*
>ssc-mir-101-2
C to A at Pos 8
GGCTGCCCTGGCTCAGTTATCACAGTGCTGATGCTGTCCATTCTAAAGGTACAGTACTGTGATAACTGAAGGATGGCAGCC ssc-mir-101-2 81
*************************************************TACAGTACTGTGATAACTGAA*********** ssc-miR-101 21
................................................gtacagtaAtgtgataactgaag.......... t0340366 1
................................................gtacagtaAtgtgataactgaa........... t0343780 1
................................................gtacagtaAtgtgataactga............ t0353320 1
.................................................tacagtaAtgtgataactgaag.......... t0031182 6
.................................................tacagtaAtgtgataactga............ t0105499 1
*
>ssc-mir-101-2
C to T at Pos 8
GGCTGCCCTGGCTCAGTTATCACAGTGCTGATGCTGTCCATTCTAAAGGTACAGTACTGTGATAACTGAAGGATGGCAGCC ssc-mir-101-2 81
*************************************************TACAGTACTGTGATAACTGAA*********** ssc-miR-101 21
................................................gtacagtaTtgtgataactga............ t0365434 1
.................................................tacagtaTtgtgataactga............ t0061267 2
.................................................tacagtaTtgtgataactgaag.......... t0073362 2
*
>ssc-mir-101-2
G to A at Pos 5
GGCTGCCCTGGCTCAGTTATCACAGTGCTGATGCTGTCCATTCTAAAGGTACAGTACTGTGATAACTGAAGGATGGCAGCC ssc-mir-101-2 81
*************************************************TACAGTACTGTGATAACTGAA*********** ssc-miR-101 21
................................................gtacaAtactgtgataactgaa........... t0064370 2
................................................gtacaAtactgtgataactga............ t0419472 1
.................................................tacaAtactgtgataactgaag.......... t0057711 2
*
>ssc-mir-101-2
G to T at Pos 5
GGCTGCCCTGGCTCAGTTATCACAGTGCTGATGCTGTCCATTCTAAAGGTACAGTACTGTGATAACTGAAGGATGGCAGCC ssc-mir-101-2 81
*************************************************TACAGTACTGTGATAACTGAA*********** ssc-miR-101 21
................................................gtacaTtactgtgataactga............ t0037853 4
................................................gtacaTtactgtgataactg............. t0177436 1
.................................................tacaTtactgtgataactgaag.......... t0007033 44
.................................................tacaTtactgtgataactga............ t0039691 4
.................................................tacaTtactgtgataactgaa........... t0058898 2
*
>ssc-mir-101-2
T to A at Pos 6
GGCTGCCCTGGCTCAGTTATCACAGTGCTGATGCTGTCCATTCTAAAGGTACAGTACTGTGATAACTGAAGGATGGCAGCC ssc-mir-101-2 81
*************************************************TACAGTACTGTGATAACTGAA*********** ssc-miR-101 21
.................................................tacagAactgtgataactgaag.......... t0046354 3
.................................................tacagAactgtgataactgaa........... t0328528 1
.................................................tacagAactgtgataactga............ t0364306 1
*
>ssc-mir-101-2
T to C at Pos 6
GGCTGCCCTGGCTCAGTTATCACAGTGCTGATGCTGTCCATTCTAAAGGTACAGTACTGTGATAACTGAAGGATGGCAGCC ssc-mir-101-2 81
*************************************************TACAGTACTGTGATAACTGAA*********** ssc-miR-101 21
................................................gtacagCactgtgataactga............ t0050894 3
................................................gtacagCactgtgataactgaa........... t0293766 1
.................................................tacagCactgtgataactgaag.......... t0019154 11
.................................................tacagCactgtgataactgaa........... t0062019 2
*
>ssc-mir-101-2
T to G at Pos 6
GGCTGCCCTGGCTCAGTTATCACAGTGCTGATGCTGTCCATTCTAAAGGTACAGTACTGTGATAACTGAAGGATGGCAGCC ssc-mir-101-2 81
*************************************************TACAGTACTGTGATAACTGAA*********** ssc-miR-101 21
.................................................tacagGactgtgataactgaag.......... t0022919 9
.................................................tacagGactgtgataactgaa........... t0138684 1
*
>ssc-mir-103-1
A to C at Pos 7
CTTACTGCCCTCGGCTTCTTTACAGTGCTGCCTTGTTGCATATGGATCAAGCAGCATTGTACAGGGCTATGAAGGCACTGAG ssc-mir-103-1 82
*************************************************AGCAGCATTGTACAGGGCTATGA********** ssc-miR-103 23
.................................................agcagcCttgtacagggctatga.......... t0005700 58
.................................................agcagcCttgtacagggctatg........... t0034605 5
*
>ssc-mir-103-1
A to G at Pos 7
CTTACTGCCCTCGGCTTCTTTACAGTGCTGCCTTGTTGCATATGGATCAAGCAGCATTGTACAGGGCTATGAAGGCACTGAG ssc-mir-103-1 82
*************************************************AGCAGCATTGTACAGGGCTATGA********** ssc-miR-103 23
.................................................agcagcGttgtacagggctatga.......... t0013124 19
.................................................agcagcGttgtacagggctatg........... t0055020 3
.................................................agcagcGttgtacagggctat............ t0097418 1
*
>ssc-mir-103-1
C to A at Pos 6
CTTACTGCCCTCGGCTTCTTTACAGTGCTGCCTTGTTGCATATGGATCAAGCAGCATTGTACAGGGCTATGAAGGCACTGAG ssc-mir-103-1 82
*************************************************AGCAGCATTGTACAGGGCTATGA********** ssc-miR-103 23
.................................................agcagAattgtacagggctatga.......... t0008913 32
.................................................agcagAattgtacagggctatg........... t0382089 1
*
>ssc-mir-103-1
C to G at Pos 6
CTTACTGCCCTCGGCTTCTTTACAGTGCTGCCTTGTTGCATATGGATCAAGCAGCATTGTACAGGGCTATGAAGGCACTGAG ssc-mir-103-1 82
*************************************************AGCAGCATTGTACAGGGCTATGA********** ssc-miR-103 23
.................................................agcagGattgtacagggctatga.......... t0026282 7
*
>ssc-mir-103-1
C to T at Pos 6
CTTACTGCCCTCGGCTTCTTTACAGTGCTGCCTTGTTGCATATGGATCAAGCAGCATTGTACAGGGCTATGAAGGCACTGAG ssc-mir-103-1 82
*************************************************AGCAGCATTGTACAGGGCTATGA********** ssc-miR-103 23
.................................................agcagTattgtacagggctatga.......... t0003405 113
.................................................agcagTattgtacagggctatg........... t0051994 3
*
>ssc-mir-103-1
G to A at Pos 5
CTTACTGCCCTCGGCTTCTTTACAGTGCTGCCTTGTTGCATATGGATCAAGCAGCATTGTACAGGGCTATGAAGGCACTGAG ssc-mir-103-1 82
*************************************************AGCAGCATTGTACAGGGCTATGA********** ssc-miR-103 23
.................................................agcaAcattgtacagggctatga.......... t0017064 13
*
>ssc-mir-103-1
G to C at Pos 5
CTTACTGCCCTCGGCTTCTTTACAGTGCTGCCTTGTTGCATATGGATCAAGCAGCATTGTACAGGGCTATGAAGGCACTGAG ssc-mir-103-1 82
*************************************************AGCAGCATTGTACAGGGCTATGA********** ssc-miR-103 23
.................................................agcaCcattgtacagggctatga.......... t0026779 7
*
>ssc-mir-103-1
G to T at Pos 5
CTTACTGCCCTCGGCTTCTTTACAGTGCTGCCTTGTTGCATATGGATCAAGCAGCATTGTACAGGGCTATGAAGGCACTGAG ssc-mir-103-1 82
*************************************************AGCAGCATTGTACAGGGCTATGA********** ssc-miR-103 23
.................................................agcaTcattgtacagggctatga.......... t0015372 15
.................................................agcaTcattgtacagggctatg........... t0313556 1
*
>ssc-mir-103-1
T to A at Pos 8
CTTACTGCCCTCGGCTTCTTTACAGTGCTGCCTTGTTGCATATGGATCAAGCAGCATTGTACAGGGCTATGAAGGCACTGAG ssc-mir-103-1 82
*************************************************AGCAGCATTGTACAGGGCTATGA********** ssc-miR-103 23
.................................................agcagcaAtgtacagggctatga.......... t0032797 5
*
>ssc-mir-103-1
T to C at Pos 8
CTTACTGCCCTCGGCTTCTTTACAGTGCTGCCTTGTTGCATATGGATCAAGCAGCATTGTACAGGGCTATGAAGGCACTGAG ssc-mir-103-1 82
*************************************************AGCAGCATTGTACAGGGCTATGA********** ssc-miR-103 23
.................................................agcagcaCtgtacagggctatga.......... t0023090 9
.................................................agcagcaCtgtacagggctatg........... t0074994 2
*
>ssc-mir-103-2
A to C at Pos 7
TGTGCTTTCAGCTTCTTTACAGTGCTGCCTTGTAGCATTCAGGTCAAGCAGCATTGTACAGGGCTATGAAAGAACTAAGA ssc-mir-103-2 80
**********************************************AGCAGCATTGTACAGGGCTATGA*********** ssc-miR-103 23
..............................................agcagcCttgtacagggctatga........... t0005700 58
..............................................agcagcCttgtacagggctatg............ t0034605 5
*
>ssc-mir-103-2
A to G at Pos 7
TGTGCTTTCAGCTTCTTTACAGTGCTGCCTTGTAGCATTCAGGTCAAGCAGCATTGTACAGGGCTATGAAAGAACTAAGA ssc-mir-103-2 80
**********************************************AGCAGCATTGTACAGGGCTATGA*********** ssc-miR-103 23
..............................................agcagcGttgtacagggctatga........... t0013124 19
..............................................agcagcGttgtacagggctatg............ t0055020 3
..............................................agcagcGttgtacagggctat............. t0097418 1
*
>ssc-mir-103-2
C to A at Pos 6
TGTGCTTTCAGCTTCTTTACAGTGCTGCCTTGTAGCATTCAGGTCAAGCAGCATTGTACAGGGCTATGAAAGAACTAAGA ssc-mir-103-2 80
**********************************************AGCAGCATTGTACAGGGCTATGA*********** ssc-miR-103 23
..............................................agcagAattgtacagggctatga........... t0008913 32
..............................................agcagAattgtacagggctatg............ t0382089 1
*
>ssc-mir-103-2
C to G at Pos 6
TGTGCTTTCAGCTTCTTTACAGTGCTGCCTTGTAGCATTCAGGTCAAGCAGCATTGTACAGGGCTATGAAAGAACTAAGA ssc-mir-103-2 80
**********************************************AGCAGCATTGTACAGGGCTATGA*********** ssc-miR-103 23
..............................................agcagGattgtacagggctatga........... t0026282 7
*
>ssc-mir-103-2
C to T at Pos 6
TGTGCTTTCAGCTTCTTTACAGTGCTGCCTTGTAGCATTCAGGTCAAGCAGCATTGTACAGGGCTATGAAAGAACTAAGA ssc-mir-103-2 80
**********************************************AGCAGCATTGTACAGGGCTATGA*********** ssc-miR-103 23
..............................................agcagTattgtacagggctatga........... t0003405 113
..............................................agcagTattgtacagggctatg............ t0051994 3
*
>ssc-mir-103-2
G to A at Pos 5
TGTGCTTTCAGCTTCTTTACAGTGCTGCCTTGTAGCATTCAGGTCAAGCAGCATTGTACAGGGCTATGAAAGAACTAAGA ssc-mir-103-2 80
**********************************************AGCAGCATTGTACAGGGCTATGA*********** ssc-miR-103 23
..............................................agcaAcattgtacagggctatga........... t0017064 13
*
>ssc-mir-103-2
G to C at Pos 5
TGTGCTTTCAGCTTCTTTACAGTGCTGCCTTGTAGCATTCAGGTCAAGCAGCATTGTACAGGGCTATGAAAGAACTAAGA ssc-mir-103-2 80
**********************************************AGCAGCATTGTACAGGGCTATGA*********** ssc-miR-103 23
..............................................agcaCcattgtacagggctatga........... t0026779 7
*
>ssc-mir-103-2
G to T at Pos 5
TGTGCTTTCAGCTTCTTTACAGTGCTGCCTTGTAGCATTCAGGTCAAGCAGCATTGTACAGGGCTATGAAAGAACTAAGA ssc-mir-103-2 80
**********************************************AGCAGCATTGTACAGGGCTATGA*********** ssc-miR-103 23
..............................................agcaTcattgtacagggctatga........... t0015372 15
..............................................agcaTcattgtacagggctatg............ t0313556 1
*
>ssc-mir-103-2
T to A at Pos 8
TGTGCTTTCAGCTTCTTTACAGTGCTGCCTTGTAGCATTCAGGTCAAGCAGCATTGTACAGGGCTATGAAAGAACTAAGA ssc-mir-103-2 80
**********************************************AGCAGCATTGTACAGGGCTATGA*********** ssc-miR-103 23
..............................................agcagcaAtgtacagggctatga........... t0032797 5
*
>ssc-mir-103-2
T to C at Pos 8
TGTGCTTTCAGCTTCTTTACAGTGCTGCCTTGTAGCATTCAGGTCAAGCAGCATTGTACAGGGCTATGAAAGAACTAAGA ssc-mir-103-2 80
**********************************************AGCAGCATTGTACAGGGCTATGA*********** ssc-miR-103 23
..............................................agcagcaCtgtacagggctatga........... t0023090 9
..............................................agcagcaCtgtacagggctatg............ t0074994 2
*
>ssc-mir-10a
C to A at Pos 5
TCTGTATATACCCTGTAGATCCGAATTTGTGTAAGGAATTTTGTGGTCACAAATTCGTATCTAGGGGAATATGTAGTTGA ssc-mir-10a 80
********TACCCTGTAGATCCGAATTTGT************************************************** ssc-miR-10a 22
........taccAtgtagatccgaatttgt.................................................. t0007719 39
........taccAtgtagatccgaatttgtg................................................. t0024943 8
........taccAtgtagatccgaatttgtgt................................................ t0060389 2
........taccAtgtagatccgaatttg................................................... t0266009 1
*
>ssc-mir-10a
C to G at Pos 5
TCTGTATATACCCTGTAGATCCGAATTTGTGTAAGGAATTTTGTGGTCACAAATTCGTATCTAGGGGAATATGTAGTTGA ssc-mir-10a 80
********TACCCTGTAGATCCGAATTTGT************************************************** ssc-miR-10a 22
........taccGtgtagatccgaatttgt.................................................. t0015717 15
........taccGtgtagatccgaatttgtgt................................................ t0122517 1
........taccGtgtagatccgaatttgtg................................................. t0240070 1
*
>ssc-mir-10a
C to T at Pos 4
TCTGTATATACCCTGTAGATCCGAATTTGTGTAAGGAATTTTGTGGTCACAAATTCGTATCTAGGGGAATATGTAGTTGA ssc-mir-10a 80
********TACCCTGTAGATCCGAATTTGT************************************************** ssc-miR-10a 22
.......atacTctgtagatccgaatttgt.................................................. t0035685 5
.......atacTctgtagatccgaatttg................................................... t0374150 1
*
>ssc-mir-10a
C to T at Pos 5
TCTGTATATACCCTGTAGATCCGAATTTGTGTAAGGAATTTTGTGGTCACAAATTCGTATCTAGGGGAATATGTAGTTGA ssc-mir-10a 80
********TACCCTGTAGATCCGAATTTGT************************************************** ssc-miR-10a 22
.......ataccTtgtagatccgaatttgt.................................................. t0022248 9
.......ataccTtgtagatccgaatttg................................................... t0158002 1
........taccTtgtagatccgaatttgt.................................................. t0001176 411
........taccTtgtagatccgaatttgtg................................................. t0010610 25
........taccTtgtagatccgaatttgtgt................................................ t0018232 12
........taccTtgtagatccgaatttg................................................... t0019459 11
*
>ssc-mir-10a
G to A at Pos 7
TCTGTATATACCCTGTAGATCCGAATTTGTGTAAGGAATTTTGTGGTCACAAATTCGTATCTAGGGGAATATGTAGTTGA ssc-mir-10a 80
********TACCCTGTAGATCCGAATTTGT************************************************** ssc-miR-10a 22
.......ataccctAtagatccgaatttgt.................................................. t0182668 1
.......ataccctAtagatccgaatttg................................................... t0207102 1
........taccctAtagatccgaatttgt.................................................. t0008951 32
........taccctAtagatccgaatttgtg................................................. t0032656 5
........taccctAtagatccgaatttg................................................... t0078695 2
.........accctAtagatccgaatttgtg................................................. t0030405 6
.........accctAtagatccgaatttgt.................................................. t0053322 3
.........accctAtagatccgaatttgtgt................................................ t0089489 2
*
>ssc-mir-10a
G to C at Pos 7
TCTGTATATACCCTGTAGATCCGAATTTGTGTAAGGAATTTTGTGGTCACAAATTCGTATCTAGGGGAATATGTAGTTGA ssc-mir-10a 80
********TACCCTGTAGATCCGAATTTGT************************************************** ssc-miR-10a 22
........taccctCtagatccgaatttgt.................................................. t0026700 7
........taccctCtagatccgaatttgtg................................................. t0036776 5
........taccctCtagatccgaatttg................................................... t0375477 1
*
>ssc-mir-10a
G to T at Pos 7
TCTGTATATACCCTGTAGATCCGAATTTGTGTAAGGAATTTTGTGGTCACAAATTCGTATCTAGGGGAATATGTAGTTGA ssc-mir-10a 80
********TACCCTGTAGATCCGAATTTGT************************************************** ssc-miR-10a 22
.......ataccctTtagatccgaatttgt.................................................. t0110104 1
........taccctTtagatccgaatttgt.................................................. t0010544 26
........taccctTtagatccgaatttgtg................................................. t0131487 1
.........accctTtagatccgaatttgtg................................................. t0016136 14
.........accctTtagatccgaatttgt.................................................. t0024094 8
.........accctTtagatccgaatttgtgt................................................ t0050158 3
.........accctTtagatccgaatttg................................................... t0303528 1
*
>ssc-mir-10a
T to A at Pos 6
TCTGTATATACCCTGTAGATCCGAATTTGTGTAAGGAATTTTGTGGTCACAAATTCGTATCTAGGGGAATATGTAGTTGA ssc-mir-10a 80
********TACCCTGTAGATCCGAATTTGT************************************************** ssc-miR-10a 22
........tacccAgtagatccgaatttgtg................................................. t0033658 5
........tacccAgtagatccgaatttgt.................................................. t0045138 3
........tacccAgtagatccgaatttg................................................... t0237185 1
.........acccAgtagatccgaatttgt.................................................. t0043982 4
.........acccAgtagatccgaatttgtgt................................................ t0087368 2
.........acccAgtagatccgaatttgtg................................................. t0158903 1
*
>ssc-mir-10a
T to A at Pos 8
TCTGTATATACCCTGTAGATCCGAATTTGTGTAAGGAATTTTGTGGTCACAAATTCGTATCTAGGGGAATATGTAGTTGA ssc-mir-10a 80
********TACCCTGTAGATCCGAATTTGT************************************************** ssc-miR-10a 22
........taccctgAagatccgaatttgt.................................................. t0017730 13
........taccctgAagatccgaatttgtg................................................. t0059156 2
.........accctgAagatccgaatttgtg................................................. t0035455 5
.........accctgAagatccgaatttgt.................................................. t0376289 1
*
>ssc-mir-10a
T to C at Pos 6
TCTGTATATACCCTGTAGATCCGAATTTGTGTAAGGAATTTTGTGGTCACAAATTCGTATCTAGGGGAATATGTAGTTGA ssc-mir-10a 80
********TACCCTGTAGATCCGAATTTGT************************************************** ssc-miR-10a 22
.......atacccCgtagatccgaatttg................................................... t0084748 2
........tacccCgtagatccgaatttgt.................................................. t0007428 41
........tacccCgtagatccgaatttgtg................................................. t0013357 19
........tacccCgtagatccgaatttg................................................... t0055435 3
........tacccCgtagatccgaatttgtgta............................................... t0286680 1
........tacccCgtagatccgaatttgtgt................................................ t0376628 1
.........acccCgtagatccgaatttgtg................................................. t0025580 8
.........acccCgtagatccgaatttgt.................................................. t0030263 6
*
>ssc-mir-10a
T to C at Pos 8
TCTGTATATACCCTGTAGATCCGAATTTGTGTAAGGAATTTTGTGGTCACAAATTCGTATCTAGGGGAATATGTAGTTGA ssc-mir-10a 80
********TACCCTGTAGATCCGAATTTGT************************************************** ssc-miR-10a 22
.......ataccctgCagatccgaatttgt.................................................. t0180812 1
........taccctgCagatccgaatttgt.................................................. t0009197 31
........taccctgCagatccgaatttgtg................................................. t0019447 11
.........accctgCagatccgaatttgtg................................................. t0020279 10
.........accctgCagatccgaatttgt.................................................. t0053313 3
*
>ssc-mir-10a
T to G at Pos 6
TCTGTATATACCCTGTAGATCCGAATTTGTGTAAGGAATTTTGTGGTCACAAATTCGTATCTAGGGGAATATGTAGTTGA ssc-mir-10a 80
********TACCCTGTAGATCCGAATTTGT************************************************** ssc-miR-10a 22
.......atacccGgtagatccgaatttgt.................................................. t0170777 1
........tacccGgtagatccgaatttgt.................................................. t0030329 6
........tacccGgtagatccgaatttgtg................................................. t0044135 4
.........acccGgtagatccgaatttgtg................................................. t0069211 2
*
>ssc-mir-10b
C to A at Pos 5
GTCTATATATACCCTGTAGAACCGAATTTGTGTGGTATCCACATAGTCACAGATTCGATTCTAGGGGAATATATGGTCGA ssc-mir-10b 80
*********TACCCTGTAGAACCGAATTTGT************************************************* ssc-miR-10b 22
.........taccAtgtagaaccgaatttgt................................................. t0006767 46
.........taccAtgtagaaccgaatttgtg................................................ t0042957 4
.........taccAtgtagaaccgaatttg.................................................. t0050337 3
.........taccAtgtagaaccgaattt................................................... t0148425 1
.........taccAtgtagaaccgaatt.................................................... t0260986 1
*
>ssc-mir-10b
C to G at Pos 5
GTCTATATATACCCTGTAGAACCGAATTTGTGTGGTATCCACATAGTCACAGATTCGATTCTAGGGGAATATATGGTCGA ssc-mir-10b 80
*********TACCCTGTAGAACCGAATTTGT************************************************* ssc-miR-10b 22
.........taccGtgtagaaccgaatttgt................................................. t0017136 13
.........taccGtgtagaaccgaatttgtg................................................ t0416517 1
*
>ssc-mir-10b
C to T at Pos 5
GTCTATATATACCCTGTAGAACCGAATTTGTGTGGTATCCACATAGTCACAGATTCGATTCTAGGGGAATATATGGTCGA ssc-mir-10b 80
*********TACCCTGTAGAACCGAATTTGT************************************************* ssc-miR-10b 22
.........taccTtgtagaaccgaatttgt................................................. t0001897 234
.........taccTtgtagaaccgaatttgtg................................................ t0013587 18
.........taccTtgtagaaccgaatttg.................................................. t0041156 4
.........taccTtgtagaaccgaatttgtgt............................................... t0088136 2
.........taccTtgtagaaccgaattt................................................... t0212181 1
*
>ssc-mir-10b
G to A at Pos 7
GTCTATATATACCCTGTAGAACCGAATTTGTGTGGTATCCACATAGTCACAGATTCGATTCTAGGGGAATATATGGTCGA ssc-mir-10b 80
*********TACCCTGTAGAACCGAATTTGT************************************************* ssc-miR-10b 22
.........taccctAtagaaccgaatttgt................................................. t0010619 25
.........taccctAtagaaccgaatttgtg................................................ t0049834 3
.........taccctAtagaaccgaatttg.................................................. t0080607 2
.........taccctAtagaaccgaatttgtgt............................................... t0123080 1
..........accctAtagaaccgaatttgtg................................................ t0037528 4
*
>ssc-mir-10b
G to C at Pos 7
GTCTATATATACCCTGTAGAACCGAATTTGTGTGGTATCCACATAGTCACAGATTCGATTCTAGGGGAATATATGGTCGA ssc-mir-10b 80
*********TACCCTGTAGAACCGAATTTGT************************************************* ssc-miR-10b 22
.........taccctCtagaaccgaatttgt................................................. t0031863 6
.........taccctCtagaaccgaatttgtg................................................ t0205446 1
*
>ssc-mir-10b
G to T at Pos 7
GTCTATATATACCCTGTAGAACCGAATTTGTGTGGTATCCACATAGTCACAGATTCGATTCTAGGGGAATATATGGTCGA ssc-mir-10b 80
*********TACCCTGTAGAACCGAATTTGT************************************************* ssc-miR-10b 22
.........taccctTtagaaccgaatttgt................................................. t0012846 20
.........taccctTtagaaccgaatttgtg................................................ t0033315 5
..........accctTtagaaccgaatttgt................................................. t0030425 6
..........accctTtagaaccgaatttgtgt............................................... t0042541 4
..........accctTtagaaccgaatttgtg................................................ t0044434 3
*
>ssc-mir-10b
T to A at Pos 6
GTCTATATATACCCTGTAGAACCGAATTTGTGTGGTATCCACATAGTCACAGATTCGATTCTAGGGGAATATATGGTCGA ssc-mir-10b 80
*********TACCCTGTAGAACCGAATTTGT************************************************* ssc-miR-10b 22
.........tacccAgtagaaccgaatttgt................................................. t0027601 7
.........tacccAgtagaaccgaatttgtg................................................ t0157296 1
.........tacccAgtagaaccgaatttg.................................................. t0315599 1
..........acccAgtagaaccgaatttgtg................................................ t0402133 1
*
>ssc-mir-10b
T to A at Pos 8
GTCTATATATACCCTGTAGAACCGAATTTGTGTGGTATCCACATAGTCACAGATTCGATTCTAGGGGAATATATGGTCGA ssc-mir-10b 80
*********TACCCTGTAGAACCGAATTTGT************************************************* ssc-miR-10b 22
.........taccctgAagaaccgaatttgt................................................. t0016872 13
.........taccctgAagaaccgaatttgtg................................................ t0055843 3
..........accctgAagaaccgaatttgtg................................................ t0090642 2
..........accctgAagaaccgaatttgt................................................. t0312165 1
*
>ssc-mir-10b
T to C at Pos 6
GTCTATATATACCCTGTAGAACCGAATTTGTGTGGTATCCACATAGTCACAGATTCGATTCTAGGGGAATATATGGTCGA ssc-mir-10b 80
*********TACCCTGTAGAACCGAATTTGT************************************************* ssc-miR-10b 22
.........tacccCgtagaaccgaatttgt................................................. t0005202 65
.........tacccCgtagaaccgaatttgtg................................................ t0027705 7
.........tacccCgtagaaccgaatttg.................................................. t0030209 6
.........tacccCgtagaaccgaatttgtgt............................................... t0057147 2
.........tacccCgtagaaccgaat..................................................... t0416564 1
..........acccCgtagaaccgaatttgt................................................. t0060774 2
..........acccCgtagaaccgaatttgtg................................................ t0172907 1
*
>ssc-mir-10b
T to C at Pos 8
GTCTATATATACCCTGTAGAACCGAATTTGTGTGGTATCCACATAGTCACAGATTCGATTCTAGGGGAATATATGGTCGA ssc-mir-10b 80
*********TACCCTGTAGAACCGAATTTGT************************************************* ssc-miR-10b 22
.........taccctgCagaaccgaatttgt................................................. t0005120 67
.........taccctgCagaaccgaatttgtg................................................ t0042422 4
.........taccctgCagaaccgaattt................................................... t0127448 1
.........taccctgCagaaccgaatttgtgt............................................... t0142324 1
..........accctgCagaaccgaatttgtg................................................ t0024052 8
..........accctgCagaaccgaatttgtgt............................................... t0048766 3
..........accctgCagaaccgaatttgt................................................. t0131068 1
*
>ssc-mir-10b
T to G at Pos 6
GTCTATATATACCCTGTAGAACCGAATTTGTGTGGTATCCACATAGTCACAGATTCGATTCTAGGGGAATATATGGTCGA ssc-mir-10b 80
*********TACCCTGTAGAACCGAATTTGT************************************************* ssc-miR-10b 22
.........tacccGgtagaaccgaatttgt................................................. t0013546 18
.........tacccGgtagaaccgaatttgtg................................................ t0084997 2
.........tacccGgtagaaccgaatttg.................................................. t0226044 1
..........acccGgtagaaccgaatttgtgt............................................... t0322888 1
..........acccGgtagaaccgaatttgt................................................. t0372091 1
*
>ssc-mir-10b
T to G at Pos 8
GTCTATATATACCCTGTAGAACCGAATTTGTGTGGTATCCACATAGTCACAGATTCGATTCTAGGGGAATATATGGTCGA ssc-mir-10b 80
*********TACCCTGTAGAACCGAATTTGT************************************************* ssc-miR-10b 22
.........taccctgGagaaccgaatttgt................................................. t0034017 5
.........taccctgGagaaccgaatttgtgt............................................... t0122141 1
.........taccctgGagaaccgaatttg.................................................. t0238700 1
..........accctgGagaaccgaatttgtgt............................................... t0106799 1
..........accctgGagaaccgaatttgtg................................................ t0167021 1
*
>ssc-mir-125a
G to T at Pos 8
GGCCTCTGAGTCCCTGAGACCCTTTAACCTGTGAGGACATCCAGGGTCACAGGTGAGGTTCTTGGGAGCCTGGCGTCCGG ssc-mir-125a 80
**********TCCCTGAGACCCTTTAACCTGTG*********************************************** ssc-miR-125a 23
..........tccctgaTaccctttaacctgtg............................................... t0037157 4
..........tccctgaTaccctttaacctgt................................................ t0068330 2
*
>ssc-mir-125b-1
A to C at Pos 7
CCTCTCAGTCCCTGAGACCCTAACTTGTGATGTTTACCGTTTAAATCCACGGGTTAGGCTCTTGGGAGCTGCGAGCCGTG ssc-mir-125b-1 80
********TCCCTGAGACCCTAACTTGTGA************************************************** ssc-miR-125b 22
........tccctgCgaccctaacttgtga.................................................. t0030524 6
........tccctgCgaccctaacttgtg................................................... t0377817 1
*
>ssc-mir-125b-1
A to G at Pos 7
CCTCTCAGTCCCTGAGACCCTAACTTGTGATGTTTACCGTTTAAATCCACGGGTTAGGCTCTTGGGAGCTGCGAGCCGTG ssc-mir-125b-1 80
********TCCCTGAGACCCTAACTTGTGA************************************************** ssc-miR-125b 22
........tccctgGgaccctaacttgtga.................................................. t0022878 9
........tccctgGgaccctaacttgtg................................................... t0356425 1
*
>ssc-mir-125b-1
G to T at Pos 6
CCTCTCAGTCCCTGAGACCCTAACTTGTGATGTTTACCGTTTAAATCCACGGGTTAGGCTCTTGGGAGCTGCGAGCCGTG ssc-mir-125b-1 80
********TCCCTGAGACCCTAACTTGTGA************************************************** ssc-miR-125b 22
........tccctTagaccctaacttgtga.................................................. t0025510 8
........tccctTagaccctaacttgtg................................................... t0084326 2
*
>ssc-mir-125b-2
A to C at Pos 7
ACCAGACTTTTCCTAGTCCCTGAGACCCTAACTTGTGAGGTATTTTAGTAACATCACAAGTCAGGCTCTTGGGACCTAGGCGGAGGGGA ssc-mir-125b-2 89
****************TCCCTGAGACCCTAACTTGTGA*************************************************** ssc-miR-125b 22
................tccctgCgaccctaacttgtga................................................... t0030524 6
................tccctgCgaccctaacttgtg.................................................... t0377817 1
*
>ssc-mir-125b-2
A to G at Pos 7
ACCAGACTTTTCCTAGTCCCTGAGACCCTAACTTGTGAGGTATTTTAGTAACATCACAAGTCAGGCTCTTGGGACCTAGGCGGAGGGGA ssc-mir-125b-2 89
****************TCCCTGAGACCCTAACTTGTGA*************************************************** ssc-miR-125b 22
................tccctgGgaccctaacttgtga................................................... t0022878 9
................tccctgGgaccctaacttgtg.................................................... t0356425 1
*
>ssc-mir-125b-2
G to T at Pos 6
ACCAGACTTTTCCTAGTCCCTGAGACCCTAACTTGTGAGGTATTTTAGTAACATCACAAGTCAGGCTCTTGGGACCTAGGCGGAGGGGA ssc-mir-125b-2 89
****************TCCCTGAGACCCTAACTTGTGA*************************************************** ssc-miR-125b 22
................tccctTagaccctaacttgtga................................................... t0025510 8
................tccctTagaccctaacttgtg.................................................... t0084326 2
*
>ssc-mir-126
A to C at Pos 5
CGACGGGACATTATTACTTTTGGTACGCGCTGTGACACTTCAAACTCGTACCGTGAGTAATAATGCGCTGTCG ssc-mir-126 73
*********************************************TCGTACCGTGAGTAATAATGCG****** ssc-miR-126 22
............................................ctcgtCccgtgagtaataatgc....... t0089107 2
.............................................tcgtCccgtgagtaataatgcg...... t0023077 9
.............................................tcgtCccgtgagtaataatgc....... t0048561 3
*
>ssc-mir-126
C to A at Pos 6
CGACGGGACATTATTACTTTTGGTACGCGCTGTGACACTTCAAACTCGTACCGTGAGTAATAATGCGCTGTCG ssc-mir-126 73
*********************************************TCGTACCGTGAGTAATAATGCG****** ssc-miR-126 22
............................................ctcgtaAcgtgagtaataatgcg...... t0235654 1
.............................................tcgtaAcgtgagtaataatgcg...... t0028747 6
.............................................tcgtaAcgtgagtaataatgc....... t0057304 2
*
>ssc-mir-126
C to A at Pos 7
CGACGGGACATTATTACTTTTGGTACGCGCTGTGACACTTCAAACTCGTACCGTGAGTAATAATGCGCTGTCG ssc-mir-126 73
*********************************************TCGTACCGTGAGTAATAATGCG****** ssc-miR-126 22
............................................ctcgtacAgtgagtaataatgc....... t0077505 2
.............................................tcgtacAgtgagtaataatgcg...... t0029255 6
.............................................tcgtacAgtgagtaataatgc....... t0067717 2
..............................................cgtacAgtgagtaataatgcg...... t0058668 2
*
>ssc-mir-126
C to T at Pos 6
CGACGGGACATTATTACTTTTGGTACGCGCTGTGACACTTCAAACTCGTACCGTGAGTAATAATGCGCTGTCG ssc-mir-126 73
*********************************************TCGTACCGTGAGTAATAATGCG****** ssc-miR-126 22
.............................................tcgtaTcgtgagtaataatgcg...... t0030375 6
.............................................tcgtaTcgtgagtaataatgc....... t0056668 3
.............................................tcgtaTcgtgagtaataatg........ t0329778 1
*
>ssc-mir-126
C to T at Pos 7
CGACGGGACATTATTACTTTTGGTACGCGCTGTGACACTTCAAACTCGTACCGTGAGTAATAATGCGCTGTCG ssc-mir-126 73
*********************************************TCGTACCGTGAGTAATAATGCG****** ssc-miR-126 22
............................................ctcgtacTgtgagtaataatgcg...... t0117071 1
............................................ctcgtacTgtgagtaataatgc....... t0288779 1
.............................................tcgtacTgtgagtaataatgcg...... t0003908 97
.............................................tcgtacTgtgagtaataatgc....... t0006878 45
..............................................cgtacTgtgagtaataatgc....... t0029157 6
..............................................cgtacTgtgagtaataatgcg...... t0030033 6
*
>ssc-mir-126
G to A at Pos 8
CGACGGGACATTATTACTTTTGGTACGCGCTGTGACACTTCAAACTCGTACCGTGAGTAATAATGCGCTGTCG ssc-mir-126 73
*********************************************TCGTACCGTGAGTAATAATGCG****** ssc-miR-126 22
.............................................tcgtaccAtgagtaataatgcg...... t0028320 7
.............................................tcgtaccAtgagtaataatgc....... t0038734 4
*
>ssc-mir-126
G to T at Pos 8
CGACGGGACATTATTACTTTTGGTACGCGCTGTGACACTTCAAACTCGTACCGTGAGTAATAATGCGCTGTCG ssc-mir-126 73
*********************************************TCGTACCGTGAGTAATAATGCG****** ssc-miR-126 22
............................................ctcgtaccTtgagtaataatgc....... t0044602 3
............................................ctcgtaccTtgagtaataatgcg...... t0328439 1
............................................ctcgtaccTtgagtaataatg........ t0348418 1
.............................................tcgtaccTtgagtaataatgcg...... t0024902 8
.............................................tcgtaccTtgagtaataatgc....... t0074457 2
*
>ssc-mir-127
C to T at Pos 8
ATCGCTGTCTCCAGCCTGCTGAAGCTCAGAGGGCTCTGATTCAGAAAGATCATCGGATCCGTCTGAGCTTGGCTGGTCGG ssc-mir-127 80
****************************************************TCGGATCCGTCTGAGCTTGGCT****** ssc-miR-127 22
....................................................tcggatcTgtctgagcttggc....... t0032338 5
....................................................tcggatcTgtctgagcttgg........ t0316911 1
*
>ssc-mir-135-1
C to A at Pos 6
AGGCCTCGCTGTTCTCTATGGCTTTTTATTCCTATGTGATTCTACTGCTCATTCATATAGGGATTGGAGCCGTGGCGCACGGCGGGGACA ssc-mir-135-1 90
****************TATGGCTTTTTATTCCTATGTGA*************************************************** ssc-miR-135 23
................tatggAtttttattcctatgtga................................................... t0035993 5
*
>ssc-mir-135-2
C to A at Pos 6
AGATAAATTCACTCTAGTGCTTTATGGCTTTTTATTCCTATGTGATAGTAATAAAGTCTCATGTAGGGATGGAAGCCATGAAATACATTGTGAAAAATCA ssc-mir-135-2 100
**********************TATGGCTTTTTATTCCTATGTGA******************************************************* ssc-miR-135 23
......................tatggAtttttattcctatgtga....................................................... t0035993 5
*
>ssc-mir-140
A to C at Pos 5
CCTGCCAGTGGTTTTACCCTATGGTAGGTTACGTCATGCTGTTCTACCACAGGGTAGAACCACGGACAGG ssc-mir-140 70
********************************************TACCACAGGGTAGAACCACGGAC*** ssc-miR-140* 23
............................................taccCcagggtagaaccacgga.... t0017905 12
............................................taccCcagggtagaaccacggac... t0038622 4
............................................taccCcagggtagaaccacgg..... t0057849 2
............................................taccCcagggtagaaccacggaca.. t0101657 1
*
>ssc-mir-140
A to C at Pos 7
CCTGCCAGTGGTTTTACCCTATGGTAGGTTACGTCATGCTGTTCTACCACAGGGTAGAACCACGGACAGG ssc-mir-140 70
********************************************TACCACAGGGTAGAACCACGGAC*** ssc-miR-140* 23
............................................taccacCgggtagaaccacgga.... t0021517 10
............................................taccacCgggtagaaccacggac... t0034217 5
............................................taccacCgggtagaaccacggaca.. t0084883 2
.............................................accacCgggtagaaccacgga.... t0023177 9
.............................................accacCgggtagaaccacggac... t0031928 6
.............................................accacCgggtagaaccacggaca.. t0065255 2
*
>ssc-mir-140
A to G at Pos 5
CCTGCCAGTGGTTTTACCCTATGGTAGGTTACGTCATGCTGTTCTACCACAGGGTAGAACCACGGACAGG ssc-mir-140 70
********************************************TACCACAGGGTAGAACCACGGAC*** ssc-miR-140* 23
............................................taccGcagggtagaaccacgga.... t0038686 4
............................................taccGcagggtagaaccacggac... t0067516 2
............................................taccGcagggtagaaccacgg..... t0117902 1
*
>ssc-mir-140
A to G at Pos 7
CCTGCCAGTGGTTTTACCCTATGGTAGGTTACGTCATGCTGTTCTACCACAGGGTAGAACCACGGACAGG ssc-mir-140 70
********************************************TACCACAGGGTAGAACCACGGAC*** ssc-miR-140* 23
............................................taccacGgggtagaaccacgga.... t0016054 14
............................................taccacGgggtagaaccacggac... t0041111 4
............................................taccacGgggtagaaccacggaca.. t0076906 2
............................................taccacGgggtagaaccacgg..... t0089305 2
.............................................accacGgggtagaaccacggac... t0033002 5
.............................................accacGgggtagaaccacgga.... t0033558 5
*
>ssc-mir-140
A to T at Pos 5
CCTGCCAGTGGTTTTACCCTATGGTAGGTTACGTCATGCTGTTCTACCACAGGGTAGAACCACGGACAGG ssc-mir-140 70
********************************************TACCACAGGGTAGAACCACGGAC*** ssc-miR-140* 23
............................................taccTcagggtagaaccacgga.... t0033236 5
............................................taccTcagggtagaaccacgg..... t0045025 3
*
>ssc-mir-140
A to T at Pos 7
CCTGCCAGTGGTTTTACCCTATGGTAGGTTACGTCATGCTGTTCTACCACAGGGTAGAACCACGGACAGG ssc-mir-140 70
********************************************TACCACAGGGTAGAACCACGGAC*** ssc-miR-140* 23
............................................taccacTgggtagaaccacgg..... t0072384 2
............................................taccacTgggtagaaccacgga.... t0076408 2
............................................taccacTgggtagaaccacggac... t0269777 1
.............................................accacTgggtagaaccacggac... t0097387 1
.............................................accacTgggtagaaccacgga.... t0180802 1
*
>ssc-mir-140
C to A at Pos 6
CCTGCCAGTGGTTTTACCCTATGGTAGGTTACGTCATGCTGTTCTACCACAGGGTAGAACCACGGACAGG ssc-mir-140 70
********************************************TACCACAGGGTAGAACCACGGAC*** ssc-miR-140* 23
............................................taccaAagggtagaaccacgga.... t0031758 6
............................................taccaAagggtagaaccacgg..... t0086060 2
............................................taccaAagggtagaaccacggac... t0405952 1
.............................................accaAagggtagaaccacggac... t0026367 7
.............................................accaAagggtagaaccacgga.... t0040776 4
*
>ssc-mir-140
C to T at Pos 6
CCTGCCAGTGGTTTTACCCTATGGTAGGTTACGTCATGCTGTTCTACCACAGGGTAGAACCACGGACAGG ssc-mir-140 70
********************************************TACCACAGGGTAGAACCACGGAC*** ssc-miR-140* 23
............................................taccaTagggtagaaccacgga.... t0005084 67
............................................taccaTagggtagaaccacggac... t0024186 8
............................................taccaTagggtagaaccacgg..... t0027896 7
............................................taccaTagggtagaaccacggaca.. t0050352 3
.............................................accaTagggtagaaccacgga.... t0013512 18
.............................................accaTagggtagaaccacggaca.. t0030132 6
.............................................accaTagggtagaaccacggac... t0051826 3
*
>ssc-mir-140
G to A at Pos 8
CCTGCCAGTGGTTTTACCCTATGGTAGGTTACGTCATGCTGTTCTACCACAGGGTAGAACCACGGACAGG ssc-mir-140 70
********************************************TACCACAGGGTAGAACCACGGAC*** ssc-miR-140* 23
............................................taccacaAggtagaaccacgga.... t0027729 7
............................................taccacaAggtagaaccacggac... t0042797 4
............................................taccacaAggtagaaccacggaca.. t0184057 1
............................................taccacaAggtagaaccacgg..... t0400931 1
.............................................accacaAggtagaaccacggac... t0055043 3
.............................................accacaAggtagaaccacgga.... t0354910 1
*
>ssc-mir-140
G to C at Pos 8
CCTGCCAGTGGTTTTACCCTATGGTAGGTTACGTCATGCTGTTCTACCACAGGGTAGAACCACGGACAGG ssc-mir-140 70
********************************************TACCACAGGGTAGAACCACGGAC*** ssc-miR-140* 23
............................................taccacaCggtagaaccacgga.... t0045701 3
............................................taccacaCggtagaaccacggaca.. t0202586 1
............................................taccacaCggtagaaccacggac... t0290930 1
*
>ssc-mir-140
G to T at Pos 8
CCTGCCAGTGGTTTTACCCTATGGTAGGTTACGTCATGCTGTTCTACCACAGGGTAGAACCACGGACAGG ssc-mir-140 70
********************************************TACCACAGGGTAGAACCACGGAC*** ssc-miR-140* 23
............................................taccacaTggtagaaccacgga.... t0010222 27
............................................taccacaTggtagaaccacggac... t0022920 9
............................................taccacaTggtagaaccacgg..... t0035568 5
............................................taccacaTggtagaaccacggaca.. t0278605 1
.............................................accacaTggtagaaccacgga.... t0015615 15
.............................................accacaTggtagaaccacggaca.. t0019682 11
.............................................accacaTggtagaaccacggac... t0023013 9
*
>ssc-mir-143
A to C at Pos 5
GTCCCCCAGCCGGAGGTGCAGTGCTGCATCTCTGGTCAGCTGGGAGTCTGAGATGAAGCACTGTAGCTCGGGAAGGGAGA ssc-mir-143 80
************************************************TGAGATGAAGCACTGTAGCTC*********** ssc-miR-143-3p 21
...............................................ctgagCtgaagcactgtagct............ t0037325 4
...............................................ctgagCtgaagcactgtagc............. t0249098 1
................................................tgagCtgaagcactgtagct............ t0000856 606
................................................tgagCtgaagcactgtagctcg.......... t0001256 381
................................................tgagCtgaagcactgtagctc........... t0006031 54
................................................tgagCtgaagcactgtagc............. t0031396 6
................................................tgagCtgaagcactgtagctcgg......... t0035463 5
*
>ssc-mir-143
A to C at Pos 8
GTCCCCCAGCCGGAGGTGCAGTGCTGCATCTCTGGTCAGCTGGGAGTCTGAGATGAAGCACTGTAGCTCGGGAAGGGAGA ssc-mir-143 80
************************************************TGAGATGAAGCACTGTAGCTC*********** ssc-miR-143-3p 21
...............................................ctgagatgCagcactgtagct............ t0039860 4
...............................................ctgagatgCagcactgtagctcg.......... t0218977 1
................................................tgagatgCagcactgtagct............ t0001204 400
................................................tgagatgCagcactgtagctcg.......... t0001306 366
................................................tgagatgCagcactgtagc............. t0024555 8
................................................tgagatgCagcactgtagctc........... t0027126 7
................................................tgagatgCagcactgtagctcgg......... t0082672 2
.................................................gagatgCagcactgtagctcg.......... t0198663 1
...................................................gatgCagcactgtagctc........... t0313389 1
...................................................gatgCagcactgtagctcg.......... t0351597 1
*
>ssc-mir-143
A to G at Pos 5
GTCCCCCAGCCGGAGGTGCAGTGCTGCATCTCTGGTCAGCTGGGAGTCTGAGATGAAGCACTGTAGCTCGGGAAGGGAGA ssc-mir-143 80
************************************************TGAGATGAAGCACTGTAGCTC*********** ssc-miR-143-3p 21
...............................................ctgagGtgaagcactgtagct............ t0100905 1
................................................tgagGtgaagcactgtagct............ t0002073 210
................................................tgagGtgaagcactgtagctcg.......... t0002452 172
................................................tgagGtgaagcactgtagctc........... t0015274 15
................................................tgagGtgaagcactgtagc............. t0090535 2
................................................tgagGtgaagcactgtagctcgg......... t0286788 1
*
>ssc-mir-143
A to G at Pos 8
GTCCCCCAGCCGGAGGTGCAGTGCTGCATCTCTGGTCAGCTGGGAGTCTGAGATGAAGCACTGTAGCTCGGGAAGGGAGA ssc-mir-143 80
************************************************TGAGATGAAGCACTGTAGCTC*********** ssc-miR-143-3p 21
...............................................ctgagatgGagcactgtagct............ t0048265 3
................................................tgagatgGagcactgtagct............ t0001386 343
................................................tgagatgGagcactgtagctcg.......... t0002637 157
................................................tgagatgGagcactgtagc............. t0015368 15
................................................tgagatgGagcactgtagctc........... t0025317 8
.................................................gagatgGagcactgtagctcg.......... t0179007 1
...................................................gatgGagcactgtagctcg.......... t0117224 1
...................................................gatgGagcactgtagctc........... t0321062 1
*
>ssc-mir-143
A to T at Pos 5
GTCCCCCAGCCGGAGGTGCAGTGCTGCATCTCTGGTCAGCTGGGAGTCTGAGATGAAGCACTGTAGCTCGGGAAGGGAGA ssc-mir-143 80
************************************************TGAGATGAAGCACTGTAGCTC*********** ssc-miR-143-3p 21
................................................tgagTtgaagcactgtagctc........... t0003516 109
................................................tgagTtgaagcactgtagct............ t0005174 66
................................................tgagTtgaagcactgtagctcg.......... t0007632 39
................................................tgagTtgaagcactgtagc............. t0056702 3
*
>ssc-mir-143
A to T at Pos 8
GTCCCCCAGCCGGAGGTGCAGTGCTGCATCTCTGGTCAGCTGGGAGTCTGAGATGAAGCACTGTAGCTCGGGAAGGGAGA ssc-mir-143 80
************************************************TGAGATGAAGCACTGTAGCTC*********** ssc-miR-143-3p 21
...............................................ctgagatgTagcactgtagct............ t0109439 1
................................................tgagatgTagcactgtagct............ t0002440 173
................................................tgagatgTagcactgtagctcg.......... t0003083 129
................................................tgagatgTagcactgtagctc........... t0023456 9
................................................tgagatgTagcactgtagc............. t0088297 2
*
>ssc-mir-143
G to A at Pos 7
GTCCCCCAGCCGGAGGTGCAGTGCTGCATCTCTGGTCAGCTGGGAGTCTGAGATGAAGCACTGTAGCTCGGGAAGGGAGA ssc-mir-143 80
************************************************TGAGATGAAGCACTGTAGCTC*********** ssc-miR-143-3p 21
..............................................tctgagatAaagcactgtagc............. t0138074 1
................................................tgagatAaagcactgtagct............ t0002893 139
................................................tgagatAaagcactgtagctcg.......... t0002973 135
................................................tgagatAaagcactgtagctc........... t0017568 13
................................................tgagatAaagcactgtagc............. t0041564 4
................................................tgagatAaagcactgtagctcgg......... t0083371 2
*
>ssc-mir-143
G to C at Pos 7
GTCCCCCAGCCGGAGGTGCAGTGCTGCATCTCTGGTCAGCTGGGAGTCTGAGATGAAGCACTGTAGCTCGGGAAGGGAGA ssc-mir-143 80
************************************************TGAGATGAAGCACTGTAGCTC*********** ssc-miR-143-3p 21
................................................tgagatCaagcactgtagct............ t0003704 103
................................................tgagatCaagcactgtagctc........... t0003912 97
................................................tgagatCaagcactgtagctcg.......... t0004307 85
................................................tgagatCaagcactgtagc............. t0043160 4
*
>ssc-mir-143
G to T at Pos 7
GTCCCCCAGCCGGAGGTGCAGTGCTGCATCTCTGGTCAGCTGGGAGTCTGAGATGAAGCACTGTAGCTCGGGAAGGGAGA ssc-mir-143 80
************************************************TGAGATGAAGCACTGTAGCTC*********** ssc-miR-143-3p 21
...............................................ctgagatTaagcactgtagct............ t0046234 3
................................................tgagatTaagcactgtagct............ t0000642 860
................................................tgagatTaagcactgtagctc........... t0001188 405
................................................tgagatTaagcactgtagctcg.......... t0001362 350
................................................tgagatTaagcactgtagc............. t0010830 25
................................................tgagatTaagcactgtagctcgg......... t0026246 7
................................................tgagatTaagcactgtag.............. t0121379 1
.................................................gagatTaagcactgtagctc........... t0174856 1
*
>ssc-mir-143
T to A at Pos 6
GTCCCCCAGCCGGAGGTGCAGTGCTGCATCTCTGGTCAGCTGGGAGTCTGAGATGAAGCACTGTAGCTCGGGAAGGGAGA ssc-mir-143 80
************************************************TGAGATGAAGCACTGTAGCTC*********** ssc-miR-143-3p 21
................................................tgagaAgaagcactgtagctcg.......... t0008670 33
................................................tgagaAgaagcactgtagct............ t0008794 32
................................................tgagaAgaagcactgtagctc........... t0012685 20
................................................tgagaAgaagcactgtagc............. t0306762 1
*
>ssc-mir-143
T to C at Pos 6
GTCCCCCAGCCGGAGGTGCAGTGCTGCATCTCTGGTCAGCTGGGAGTCTGAGATGAAGCACTGTAGCTCGGGAAGGGAGA ssc-mir-143 80
************************************************TGAGATGAAGCACTGTAGCTC*********** ssc-miR-143-3p 21
...............................................ctgagaCgaagcactgtagct............ t0231503 1
...............................................ctgagaCgaagcactgtagctc........... t0267579 1
................................................tgagaCgaagcactgtagctcg.......... t0001447 325
................................................tgagaCgaagcactgtagct............ t0001453 324
................................................tgagaCgaagcactgtagctc........... t0001804 249
................................................tgagaCgaagcactgtagc............. t0034966 5
.................................................gagaCgaagcactgtagctcg.......... t0413741 1
*
>ssc-mir-143
T to G at Pos 6
GTCCCCCAGCCGGAGGTGCAGTGCTGCATCTCTGGTCAGCTGGGAGTCTGAGATGAAGCACTGTAGCTCGGGAAGGGAGA ssc-mir-143 80
************************************************TGAGATGAAGCACTGTAGCTC*********** ssc-miR-143-3p 21
................................................tgagaGgaagcactgtagct............ t0004741 74
................................................tgagaGgaagcactgtagctcg.......... t0005035 68
................................................tgagaGgaagcactgtagctc........... t0027371 7
................................................tgagaGgaagcactgtagc............. t0296115 1
*
>ssc-mir-146b
A to C at Pos 5
GAACTTTGGCCACCTGGCTCTGAGAACTGAATTCCATAGGCTGTGAGCTCTAGCAAATGCCCTAGGAACTCAGTTCTGGTGCCCGGCTGTGCTATAGTC ssc-mir-146b 99
********************TGAGAACTGAATTCCATAGGC********************************************************** ssc-miR-146b 21
....................tgagCactgaattccataggct......................................................... t0075197 2
....................tgagCactgaattccataggc.......................................................... t0166588 1
....................tgagCactgaattccataggctgt....................................................... t0231660 1
....................tgagCactgaattccataggctg........................................................ t0376023 1
*
>ssc-mir-148a
A to C at Pos 8
GAGGCAAAGTTCTGAGACACTCCGACTCTGAATATGATAGAAGTCAGTGCACTACAGAACTTTGTCTC ssc-mir-148a 68
*******************************************TCAGTGCACTACAGAACTTTGT*** ssc-miR-148a 22
...........................................tcagtgcCctacagaactttgt... t0007164 43
...........................................tcagtgcCctacagaactttg.... t0088739 2
...........................................tcagtgcCctacagaactttgtct. t0405685 1
............................................cagtgcCctacagaactttgt... t0185659 1
.............................................agtgcCctacagaactttgt... t0095006 1
*
>ssc-mir-148a
A to G at Pos 8
GAGGCAAAGTTCTGAGACACTCCGACTCTGAATATGATAGAAGTCAGTGCACTACAGAACTTTGTCTC ssc-mir-148a 68
*******************************************TCAGTGCACTACAGAACTTTGT*** ssc-miR-148a 22
...........................................tcagtgcGctacagaactttgt... t0005925 55
*
>ssc-mir-148a
A to T at Pos 8
GAGGCAAAGTTCTGAGACACTCCGACTCTGAATATGATAGAAGTCAGTGCACTACAGAACTTTGTCTC ssc-mir-148a 68
*******************************************TCAGTGCACTACAGAACTTTGT*** ssc-miR-148a 22
...........................................tcagtgcTctacagaactttgt... t0017199 13
*
>ssc-mir-148a
C to A at Pos 7
GAGGCAAAGTTCTGAGACACTCCGACTCTGAATATGATAGAAGTCAGTGCACTACAGAACTTTGTCTC ssc-mir-148a 68
*******************************************TCAGTGCACTACAGAACTTTGT*** ssc-miR-148a 22
...........................................tcagtgAactacagaactttgt... t0003154 125
.............................................agtgAactacagaactttgt... t0117885 1
*
>ssc-mir-148a
C to G at Pos 7
GAGGCAAAGTTCTGAGACACTCCGACTCTGAATATGATAGAAGTCAGTGCACTACAGAACTTTGTCTC ssc-mir-148a 68
*******************************************TCAGTGCACTACAGAACTTTGT*** ssc-miR-148a 22
...........................................tcagtgGactacagaactttgt... t0012164 21
*
>ssc-mir-148a
C to T at Pos 7
GAGGCAAAGTTCTGAGACACTCCGACTCTGAATATGATAGAAGTCAGTGCACTACAGAACTTTGTCTC ssc-mir-148a 68
*******************************************TCAGTGCACTACAGAACTTTGT*** ssc-miR-148a 22
...........................................tcagtgTactacagaactttgt... t0004888 71
...........................................tcagtgTactacagaactttgtc.. t0174759 1
*
>ssc-mir-148a
G to A at Pos 6
GAGGCAAAGTTCTGAGACACTCCGACTCTGAATATGATAGAAGTCAGTGCACTACAGAACTTTGTCTC ssc-mir-148a 68
*******************************************TCAGTGCACTACAGAACTTTGT*** ssc-miR-148a 22
...........................................tcagtAcactacagaactttgt... t0005056 68
*
>ssc-mir-148a
G to C at Pos 6
GAGGCAAAGTTCTGAGACACTCCGACTCTGAATATGATAGAAGTCAGTGCACTACAGAACTTTGTCTC ssc-mir-148a 68
*******************************************TCAGTGCACTACAGAACTTTGT*** ssc-miR-148a 22
...........................................tcagtCcactacagaactttgt... t0014369 17
*
>ssc-mir-148a
G to T at Pos 6
GAGGCAAAGTTCTGAGACACTCCGACTCTGAATATGATAGAAGTCAGTGCACTACAGAACTTTGTCTC ssc-mir-148a 68
*******************************************TCAGTGCACTACAGAACTTTGT*** ssc-miR-148a 22
...........................................tcagtTcactacagaactttgt... t0003992 95
...........................................tcagtTcactacagaacttt..... t0224620 1
...........................................tcagtTcactacagaactttg.... t0399513 1
*
>ssc-mir-148a
T to A at Pos 5
GAGGCAAAGTTCTGAGACACTCCGACTCTGAATATGATAGAAGTCAGTGCACTACAGAACTTTGTCTC ssc-mir-148a 68
*******************************************TCAGTGCACTACAGAACTTTGT*** ssc-miR-148a 22
...........................................tcagAgcactacagaactttgt... t0006751 46
*
>ssc-mir-148a
T to C at Pos 5
GAGGCAAAGTTCTGAGACACTCCGACTCTGAATATGATAGAAGTCAGTGCACTACAGAACTTTGTCTC ssc-mir-148a 68
*******************************************TCAGTGCACTACAGAACTTTGT*** ssc-miR-148a 22
...........................................tcagCgcactacagaactttgt... t0004108 90
*
>ssc-mir-148a
T to G at Pos 5
GAGGCAAAGTTCTGAGACACTCCGACTCTGAATATGATAGAAGTCAGTGCACTACAGAACTTTGTCTC ssc-mir-148a 68
*******************************************TCAGTGCACTACAGAACTTTGT*** ssc-miR-148a 22
...........................................tcagGgcactacagaactttgt... t0018771 12
*
>ssc-mir-148b
A to C at Pos 8
ATTTGAGGTGAAGTTCTGTTATACACTCAGGCTGTGGCTCTCTGAAAGTCAGTGCATCACAGAACTTTGTCTCGAAAGCT ssc-mir-148b 80
************************************************TCAGTGCATCACAGAACTTTGT********** ssc-miR-148b 22
................................................tcagtgcCtcacagaactttgt.......... t0028303 7
*
>ssc-mir-148b
A to G at Pos 8
ATTTGAGGTGAAGTTCTGTTATACACTCAGGCTGTGGCTCTCTGAAAGTCAGTGCATCACAGAACTTTGTCTCGAAAGCT ssc-mir-148b 80
************************************************TCAGTGCATCACAGAACTTTGT********** ssc-miR-148b 22
................................................tcagtgcGtcacagaactttgt.......... t0025277 8
*
>ssc-mir-148b
C to A at Pos 7
ATTTGAGGTGAAGTTCTGTTATACACTCAGGCTGTGGCTCTCTGAAAGTCAGTGCATCACAGAACTTTGTCTCGAAAGCT ssc-mir-148b 80
************************************************TCAGTGCATCACAGAACTTTGT********** ssc-miR-148b 22
................................................tcagtgAatcacagaactttgt.......... t0030232 6
*
>ssc-mir-148b
C to T at Pos 7
ATTTGAGGTGAAGTTCTGTTATACACTCAGGCTGTGGCTCTCTGAAAGTCAGTGCATCACAGAACTTTGTCTCGAAAGCT ssc-mir-148b 80
************************************************TCAGTGCATCACAGAACTTTGT********** ssc-miR-148b 22
................................................tcagtgTatcacagaactttgt.......... t0019821 11
*
>ssc-mir-148b
G to A at Pos 6
ATTTGAGGTGAAGTTCTGTTATACACTCAGGCTGTGGCTCTCTGAAAGTCAGTGCATCACAGAACTTTGTCTCGAAAGCT ssc-mir-148b 80
************************************************TCAGTGCATCACAGAACTTTGT********** ssc-miR-148b 22
................................................tcagtAcatcacagaactttgt.......... t0020393 10
*
>ssc-mir-148b
G to T at Pos 6
ATTTGAGGTGAAGTTCTGTTATACACTCAGGCTGTGGCTCTCTGAAAGTCAGTGCATCACAGAACTTTGTCTCGAAAGCT ssc-mir-148b 80
************************************************TCAGTGCATCACAGAACTTTGT********** ssc-miR-148b 22
................................................tcagtTcatcacagaactttgt.......... t0019873 11
*
>ssc-mir-148b
T to A at Pos 5
ATTTGAGGTGAAGTTCTGTTATACACTCAGGCTGTGGCTCTCTGAAAGTCAGTGCATCACAGAACTTTGTCTCGAAAGCT ssc-mir-148b 80
************************************************TCAGTGCATCACAGAACTTTGT********** ssc-miR-148b 22
................................................tcagAgcatcacagaactttgt.......... t0027672 7
*
>ssc-mir-148b
T to C at Pos 5
ATTTGAGGTGAAGTTCTGTTATACACTCAGGCTGTGGCTCTCTGAAAGTCAGTGCATCACAGAACTTTGTCTCGAAAGCT ssc-mir-148b 80
************************************************TCAGTGCATCACAGAACTTTGT********** ssc-miR-148b 22
................................................tcagCgcatcacagaactttgt.......... t0009635 29
*
>ssc-mir-151
A to C at Pos 7
TTTTCCTGCCCTCGAGGAGCTCACAGTCTAGTACGTCTCATCCCCTACTAGACTGAAGCTCCTTGAGGACAGGGATCGTC ssc-mir-151 80
***********TCGAGGAGCTCACAGTCTAGT************************************************ ssc-miR-151-5p 21
...........tcgaggCgctcacagtctagt................................................ t0034988 5
...........tcgaggCgctcacagtctagta............................................... t0101060 1
*
>ssc-mir-151
A to C at Pos 5
TTTTCCTGCCCTCGAGGAGCTCACAGTCTAGTACGTCTCATCCCCTACTAGACTGAAGCTCCTTGAGGACAGGGATCGTC ssc-mir-151 80
***********************************************CTAGACTGAAGCTCCTTGAGGA*********** ssc-miR-151-3p 22
...............................................ctagCctgaagctccttgagg............ t0017095 13
...............................................ctagCctgaagctccttgagga........... t0054541 3
*
>ssc-mir-151
C to A at Pos 6
TTTTCCTGCCCTCGAGGAGCTCACAGTCTAGTACGTCTCATCCCCTACTAGACTGAAGCTCCTTGAGGACAGGGATCGTC ssc-mir-151 80
***********************************************CTAGACTGAAGCTCCTTGAGGA*********** ssc-miR-151-3p 22
...............................................ctagaAtgaagctccttgagg............ t0054305 3
...............................................ctagaAtgaagctccttgagga........... t0075585 2
*
>ssc-mir-151
G to C at Pos 8
TTTTCCTGCCCTCGAGGAGCTCACAGTCTAGTACGTCTCATCCCCTACTAGACTGAAGCTCCTTGAGGACAGGGATCGTC ssc-mir-151 80
***********************************************CTAGACTGAAGCTCCTTGAGGA*********** ssc-miR-151-3p 22
...............................................ctagactCaagctccttgagg............ t0042007 4
...............................................ctagactCaagctccttgagga........... t0421329 1
*
>ssc-mir-151
T to C at Pos 7
TTTTCCTGCCCTCGAGGAGCTCACAGTCTAGTACGTCTCATCCCCTACTAGACTGAAGCTCCTTGAGGACAGGGATCGTC ssc-mir-151 80
***********************************************CTAGACTGAAGCTCCTTGAGGA*********** ssc-miR-151-3p 22
...............................................ctagacCgaagctccttgagg............ t0041446 4
...............................................ctagacCgaagctccttgagga........... t0231841 1
*
>ssc-mir-152
C to A at Pos 7
CGGCCCAGGTTCTGTGATACACTCCGACTCGGGCTCTGGAGCAGTCAGTGCATGACAGAACTTGGGCCCGGACGGACCTT ssc-mir-152 80
********************************************TCAGTGCATGACAGAACTTGG*************** ssc-miR-152 21
............................................tcagtgAatgacagaacttgg............... t0028290 7
*
>ssc-mir-152
C to T at Pos 7
CGGCCCAGGTTCTGTGATACACTCCGACTCGGGCTCTGGAGCAGTCAGTGCATGACAGAACTTGGGCCCGGACGGACCTT ssc-mir-152 80
********************************************TCAGTGCATGACAGAACTTGG*************** ssc-miR-152 21
............................................tcagtgTatgacagaacttgg............... t0024759 8
*
>ssc-mir-152
G to A at Pos 6
CGGCCCAGGTTCTGTGATACACTCCGACTCGGGCTCTGGAGCAGTCAGTGCATGACAGAACTTGGGCCCGGACGGACCTT ssc-mir-152 80
********************************************TCAGTGCATGACAGAACTTGG*************** ssc-miR-152 21
............................................tcagtAcatgacagaacttgg............... t0032049 5
*
>ssc-mir-152
G to T at Pos 6
CGGCCCAGGTTCTGTGATACACTCCGACTCGGGCTCTGGAGCAGTCAGTGCATGACAGAACTTGGGCCCGGACGGACCTT ssc-mir-152 80
********************************************TCAGTGCATGACAGAACTTGG*************** ssc-miR-152 21
............................................tcagtTcatgacagaacttgg............... t0023044 9
*
>ssc-mir-152
T to A at Pos 5
CGGCCCAGGTTCTGTGATACACTCCGACTCGGGCTCTGGAGCAGTCAGTGCATGACAGAACTTGGGCCCGGACGGACCTT ssc-mir-152 80
********************************************TCAGTGCATGACAGAACTTGG*************** ssc-miR-152 21
............................................tcagAgcatgacagaacttgg............... t0031313 6
*
>ssc-mir-152
T to C at Pos 5
CGGCCCAGGTTCTGTGATACACTCCGACTCGGGCTCTGGAGCAGTCAGTGCATGACAGAACTTGGGCCCGGACGGACCTT ssc-mir-152 80
********************************************TCAGTGCATGACAGAACTTGG*************** ssc-miR-152 21
............................................tcagCgcatgacagaacttgg............... t0027846 7
*
>ssc-mir-16-1
G to T at Pos 6
TCCGCTCTAGCAGCACGTAAATATTGGCGTAGTAAAATAAATATTAAACACCAATATTATTGTGCTGCTTTAGCGTG ssc-mir-16-1 77
*******TAGCAGCACGTAAATATTGGCG************************************************ ssc-miR-16 22
.......tagcaTcacgtaaatattggcg................................................ t0032812 5
.......tagcaTcacgtaaatattggcgt............................................... t0163783 1
.......tagcaTcacgtaaatattggc................................................. t0241372 1
*
>ssc-mir-16-2
G to T at Pos 6
CAGTGCCTTAGCAGCACGTAAATATTGGCGTTAAGATTCTAAAATTATCTCCAGTATTAACTGTGCTGCTGAAGTAAGG ssc-mir-16-2 79
********TAGCAGCACGTAAATATTGGCG************************************************* ssc-miR-16 22
........tagcaTcacgtaaatattggcg................................................. t0032812 5
........tagcaTcacgtaaatattggcgt................................................ t0163783 1
........tagcaTcacgtaaatattggc.................................................. t0241372 1
*
>ssc-mir-181a-1
C to A at Pos 7
GAGTTTAGAGGTTGCTTCAGTGAACATTCAACGCTGTCGGTGAGTTTGGAATTCAAATCAAAACCATCGACCGTTGATTGTACCCTATGGCCAACCATCAGCTC ssc-mir-181a-1 104
**********************AACATTCAACGCTGTCGGTGAGTT********************************************************** ssc-miR-181a 24
......................aacattAaacgctgtcggtgag............................................................ t0055496 3
......................aacattAaacgctgtcggtga............................................................. t0056680 3
......................aacattAaacgctgtcggtgagt........................................................... t0159571 1
*
>ssc-mir-181a-1
C to T at Pos 7
GAGTTTAGAGGTTGCTTCAGTGAACATTCAACGCTGTCGGTGAGTTTGGAATTCAAATCAAAACCATCGACCGTTGATTGTACCCTATGGCCAACCATCAGCTC ssc-mir-181a-1 104
**********************AACATTCAACGCTGTCGGTGAGTT********************************************************** ssc-miR-181a 24
......................aacattTaacgctgtcggtgagt........................................................... t0024330 8
......................aacattTaacgctgtcggt............................................................... t0108910 1
......................aacattTaacgctgtcggtgagtt.......................................................... t0139686 1
*
>ssc-mir-181a-2
C to A at Pos 7
ACTCCAAGGAACATTCAACGCTGTCGGTGAGTTTGGGATTTGAAAAAACCACCGACCGTTGACTGTACCTTGGGGTTCTT ssc-mir-181a-2 80
*********AACATTCAACGCTGTCGGTGAGTT*********************************************** ssc-miR-181a 24
.........aacattAaacgctgtcggtgag................................................. t0055496 3
.........aacattAaacgctgtcggtga.................................................. t0056680 3
.........aacattAaacgctgtcggtgagt................................................ t0159571 1
*
>ssc-mir-181a-2
C to T at Pos 7
ACTCCAAGGAACATTCAACGCTGTCGGTGAGTTTGGGATTTGAAAAAACCACCGACCGTTGACTGTACCTTGGGGTTCTT ssc-mir-181a-2 80
*********AACATTCAACGCTGTCGGTGAGTT*********************************************** ssc-miR-181a 24
.........aacattTaacgctgtcggtgagt................................................ t0024330 8
.........aacattTaacgctgtcggt.................................................... t0108910 1
.........aacattTaacgctgtcggtgagtt............................................... t0139686 1
*
>ssc-mir-183
A to C at Pos 7
CTGTGTATGGCACTGGTAGAATTCACTGTGAACAGTCTCGGTCAGTGAATTACCGAAGGGCCATAAACAG ssc-mir-183 70
*****TATGGCACTGGTAGAATTCACTG****************************************** ssc-miR-183 23
.....tatggcCctggtagaattcact........................................... t0026838 7
.....tatggcCctggtagaattcactg.......................................... t0040199 4
.....tatggcCctggtagaattcactgt......................................... t0113045 1
.....tatggcCctggtagaattcac............................................ t0330760 1
......atggcCctggtagaattcact........................................... t0051073 3
......atggcCctggtagaattcactg.......................................... t0052638 3
......atggcCctggtagaattcactgt......................................... t0397048 1
*
>ssc-mir-183
A to G at Pos 7
CTGTGTATGGCACTGGTAGAATTCACTGTGAACAGTCTCGGTCAGTGAATTACCGAAGGGCCATAAACAG ssc-mir-183 70
*****TATGGCACTGGTAGAATTCACTG****************************************** ssc-miR-183 23
.....tatggcGctggtagaattcact........................................... t0096159 1
.....tatggcGctggtagaattcactg.......................................... t0127867 1
.....tatggcGctggtagaattcactgt......................................... t0416966 1
......atggcGctggtagaattcactg.......................................... t0197151 1
......atggcGctggtagaattcact........................................... t0361945 1
*
>ssc-mir-183
C to A at Pos 6
CTGTGTATGGCACTGGTAGAATTCACTGTGAACAGTCTCGGTCAGTGAATTACCGAAGGGCCATAAACAG ssc-mir-183 70
*****TATGGCACTGGTAGAATTCACTG****************************************** ssc-miR-183 23
.....tatggAactggtagaattcactg.......................................... t0110007 1
.....tatggAactggtagaattcact........................................... t0287731 1
......atggAactggtagaattcactg.......................................... t0081168 2
......atggAactggtagaattcac............................................ t0144695 1
......atggAactggtagaattcactgt......................................... t0405133 1
*
>ssc-mir-183
C to A at Pos 8
CTGTGTATGGCACTGGTAGAATTCACTGTGAACAGTCTCGGTCAGTGAATTACCGAAGGGCCATAAACAG ssc-mir-183 70
*****TATGGCACTGGTAGAATTCACTG****************************************** ssc-miR-183 23
.....tatggcaAtggtagaattcact........................................... t0031742 6
.....tatggcaAtggtagaattcac............................................ t0061394 2
.....tatggcaAtggtagaattcactg.......................................... t0234711 1
.....tatggcaAtggtagaattca............................................. t0271543 1
......atggcaAtggtagaattcactg.......................................... t0088716 2
......atggcaAtggtagaattcact........................................... t0369431 1
*
>ssc-mir-183
C to G at Pos 6
CTGTGTATGGCACTGGTAGAATTCACTGTGAACAGTCTCGGTCAGTGAATTACCGAAGGGCCATAAACAG ssc-mir-183 70
*****TATGGCACTGGTAGAATTCACTG****************************************** ssc-miR-183 23
.....tatggGactggtagaattcactg.......................................... t0080153 2
.....tatggGactggtagaattcac............................................ t0152178 1
.....tatggGactggtagaattcact........................................... t0282060 1
.....tatggGactggtagaattca............................................. t0302399 1
*
>ssc-mir-183
C to T at Pos 6
CTGTGTATGGCACTGGTAGAATTCACTGTGAACAGTCTCGGTCAGTGAATTACCGAAGGGCCATAAACAG ssc-mir-183 70
*****TATGGCACTGGTAGAATTCACTG****************************************** ssc-miR-183 23
.....tatggTactggtagaattcact........................................... t0022538 9
.....tatggTactggtagaattcactg.......................................... t0058035 2
.....tatggTactggtagaattcac............................................ t0082435 2
......atggTactggtagaattcactgt......................................... t0041118 4
......atggTactggtagaattcactg.......................................... t0043930 4
......atggTactggtagaattcact........................................... t0056241 3
*
>ssc-mir-183
C to T at Pos 8
CTGTGTATGGCACTGGTAGAATTCACTGTGAACAGTCTCGGTCAGTGAATTACCGAAGGGCCATAAACAG ssc-mir-183 70
*****TATGGCACTGGTAGAATTCACTG****************************************** ssc-miR-183 23
.....tatggcaTtggtagaattcact........................................... t0021723 10
.....tatggcaTtggtagaattcactg.......................................... t0021794 9
.....tatggcaTtggtagaattcactgt......................................... t0089916 2
......atggcaTtggtagaattcact........................................... t0055276 3
......atggcaTtggtagaattcactg.......................................... t0058571 2
......atggcaTtggtagaattcac............................................ t0256171 1
......atggcaTtggtagaattcactgt......................................... t0258588 1
*
>ssc-mir-183
G to A at Pos 5
CTGTGTATGGCACTGGTAGAATTCACTGTGAACAGTCTCGGTCAGTGAATTACCGAAGGGCCATAAACAG ssc-mir-183 70
*****TATGGCACTGGTAGAATTCACTG****************************************** ssc-miR-183 23
.....tatgAcactggtagaattcactg.......................................... t0039142 4
.....tatgAcactggtagaattcact........................................... t0201373 1
*
>ssc-mir-183
G to T at Pos 5
CTGTGTATGGCACTGGTAGAATTCACTGTGAACAGTCTCGGTCAGTGAATTACCGAAGGGCCATAAACAG ssc-mir-183 70
*****TATGGCACTGGTAGAATTCACTG****************************************** ssc-miR-183 23
.....tatgTcactggtagaattcact........................................... t0017556 13
.....tatgTcactggtagaattcactg.......................................... t0285673 1
*
>ssc-mir-186
A to C at Pos 6
TGCTTATAACTTTCCAAAGAATTCTCCTTTTGGGCTTTATGATTTTATTTTAAGCCCAAAGGTGAATTTTTTGGGAAGTTTG ssc-mir-186 82
**************CAAAGAATTCTCCTTTTGGGCTT********************************************* ssc-miR-186 23
..............caaagCattctccttttgggct.............................................. t0036437 5
..............caaagCattctccttttgggctt............................................. t0086728 2
..............caaagCattctccttttgggc............................................... t0111286 1
*
>ssc-mir-186
A to C at Pos 7
TGCTTATAACTTTCCAAAGAATTCTCCTTTTGGGCTTTATGATTTTATTTTAAGCCCAAAGGTGAATTTTTTGGGAAGTTTG ssc-mir-186 82
**************CAAAGAATTCTCCTTTTGGGCTT********************************************* ssc-miR-186 23
..............caaagaCttctccttttgggctt............................................. t0038147 4
..............caaagaCttctccttttgggcttt............................................ t0185663 1
..............caaagaCttctccttttgggc............................................... t0252340 1
..............caaagaCttctccttttgggct.............................................. t0311204 1
*
>ssc-mir-191
A to C at Pos 7
ACAGCGGGCAACGGAATCCCAAAAGCAGCTGTTGTCTCCAGAGCATTCCAGCTGCACTTGGATTTCGTTCCCTGCTCTCT ssc-mir-191 80
********CAACGGAATCCCAAAAGCAGCTG************************************************* ssc-miR-191 23
........caacggCatcccaaaagcagctg................................................. t0021396 10
........caacggCatcccaaaagcagct.................................................. t0036591 5
........caacggCatcccaaaagcag.................................................... t0051834 3
........caacggCatcccaaaagcagc................................................... t0070449 2
*
>ssc-mir-191
A to C at Pos 8
ACAGCGGGCAACGGAATCCCAAAAGCAGCTGTTGTCTCCAGAGCATTCCAGCTGCACTTGGATTTCGTTCCCTGCTCTCT ssc-mir-191 80
********CAACGGAATCCCAAAAGCAGCTG************************************************* ssc-miR-191 23
........caacggaCtcccaaaagcagc................................................... t0058701 2
........caacggaCtcccaaaagcag.................................................... t0129204 1
........caacggaCtcccaaaagcagct.................................................. t0155506 1
........caacggaCtcccaaaagcagctg................................................. t0298012 1
*
>ssc-mir-191
A to G at Pos 7
ACAGCGGGCAACGGAATCCCAAAAGCAGCTGTTGTCTCCAGAGCATTCCAGCTGCACTTGGATTTCGTTCCCTGCTCTCT ssc-mir-191 80
********CAACGGAATCCCAAAAGCAGCTG************************************************* ssc-miR-191 23
........caacggGatcccaaaagcagctg................................................. t0025427 8
........caacggGatcccaaaagcagc................................................... t0076584 2
........caacggGatcccaaaagcag.................................................... t0259709 1
........caacggGatcccaaaagca..................................................... t0266122 1
.........aacggGatcccaaaagcagctg................................................. t0226523 1
*
>ssc-mir-191
G to A at Pos 5
ACAGCGGGCAACGGAATCCCAAAAGCAGCTGTTGTCTCCAGAGCATTCCAGCTGCACTTGGATTTCGTTCCCTGCTCTCT ssc-mir-191 80
********CAACGGAATCCCAAAAGCAGCTG************************************************* ssc-miR-191 23
........caacAgaatcccaaaagcagctg................................................. t0015964 15
........caacAgaatcccaaaagcag.................................................... t0064227 2
........caacAgaatcccaaaagcagctgt................................................ t0335305 1
........caacAgaatcccaaaagcagct.................................................. t0398111 1
[truncated: 1,380 more rows]
