# Supplementary material for: Differential microRNA Expression in Porcine Endometrium Involved in Remodeling and Angiogenesis That Contributes to Embryonic Implantation
Source: Front Genet. 2019 Jul 26;10:661. doi: 10.3389/fgene.2019.00661 (PMC6677090; doi:10.3389/fgene.2019.00661)
Supplement: Supplementary Table 6 — Global expression profile of endometrial miRNAs on day 12 of gestation in LL and ER pigs. [file Table_6.xlsx]

## Sheet: know-miRNAs
miR-name	LL-expressed	ER-expressed	LL-std	ER-std	fold-change(log2 ER/LL)	p-value	adjusted P-value	sig-lable
ssc-let-7a	1289290	836090	100091	91833.2	-0.12422	0	0
ssc-let-7c	224940	129079	17462.6	14177.6	-0.30066	0	0
ssc-let-7e	41142	15013	3193.95	1648.98	-0.953773	0	0
ssc-let-7f	467190	317357	36269.1	34857.4	-0.0572764	6.6688e-67	1.8e-66
ssc-let-7g	78468	38160	6091.66	4191.36	-0.539417	0	0
ssc-let-7i	19023	16497	1476.8	1811.97	0.295085	7.47163e-82	2.13e-81
ssc-miR-1	44500	4031	3454.64	442.751	-2.96397	0	0	**
ssc-miR-100	7153	3145	555.305	345.436	-0.684862	5.74297e-115	1.81e-114
ssc-miR-101	34754	41815	2698.04	4592.82	0.767468	0	0
ssc-miR-103	79372	32711	6161.84	3592.86	-0.778228	0	0
ssc-miR-106a	30	51	2.329	5.6017	1.26615	9.66887e-05	0.000137543	**
ssc-miR-107	524	1048	40.6794	115.109	1.50063	1.73247e-90	5.15e-90	**
ssc-miR-10a	242124	112910	18796.7	12401.6	-0.599946	0	0
ssc-miR-10b	240246	133656	18650.9	14680.3	-0.345361	0	0
ssc-miR-122	33	286	2.5619	31.4133	3.61609	5.97519e-73	1.63e-72	**
ssc-miR-124a	0	41	0.01	4.5033	8.81484	1.65887e-16	3.05e-16	**
ssc-miR-125a	7339	4945	569.745	543.142	-0.0689867	0.00930093	0.0116695
ssc-miR-125b	12794	10557	993.23	1159.54	0.223359	7.84503e-32	1.69e-31
ssc-miR-126	45626	23587	3542.06	2590.71	-0.451238	0	0
ssc-miR-126*	1413	3394	109.695	372.785	1.76485	0	0	**
ssc-miR-127	3944	1454	306.182	159.702	-0.939006	1.03994e-108	3.18e-108
ssc-miR-128	601	451	46.6571	49.5363	0.0863895	0.333869	0.370558
ssc-miR-1285	476	554	36.953	60.8494	0.719552	1.32632e-15	2.37e-15
ssc-miR-129a	30	25	2.329	2.7459	0.237568	0.52813	0.564456
ssc-miR-129b	126	97	9.7817	10.6541	0.123252	0.518876	0.557516
ssc-miR-1306-3p	28	65	2.1737	7.1394	1.71565	3.12092e-08	4.93e-08	**
ssc-miR-1306-5p	54	56	4.1922	6.1508	0.553067	0.0436268	0.0518389
ssc-miR-1307	210	155	16.3028	17.0247	0.0625096	0.67437	0.698578
ssc-miR-130a	1291	2347	100.224	257.786	1.36296	5.00428e-173	1.77e-172	**
ssc-miR-130b	594	439	46.1137	48.2182	0.0643824	0.474575	0.512643
ssc-miR-133a-3p	110	87	8.5396	9.5558	0.162208	0.426093	0.462747
ssc-miR-133b	21	12	1.6303	1.318	-0.306787	0.5879	0.62503
ssc-miR-1343	99	94	7.6856	10.3246	0.425856	0.03999	0.0477987
ssc-miR-135	2263	1336	175.682	146.742	-0.25969	1.52391e-07	2.31e-07
ssc-miR-136	62	52	4.8132	5.7115	0.246873	0.355418	0.388078
ssc-miR-139-5p	137	121	10.6356	13.2902	0.321461	0.0733792	0.0851874
ssc-miR-140	4263	1205	330.947	132.353	-1.32221	5.26057e-201	2.04e-200	**
ssc-miR-140*	88368	21112	6860.22	2318.87	-1.56483	0	0	**
ssc-miR-142-3p	775	1777	60.1652	195.179	1.6978	3.9413e-182	1.42e-181	**
ssc-miR-142-5p	231	384	17.9331	42.1772	1.23384	9.97382e-26	2.07e-25	**
ssc-miR-143-3p	2208321	1266790	171437	139140	-0.301146	0	0
ssc-miR-143-5p	20	116	1.5526	12.741	3.03672	4.26421e-26	8.97e-26	**
ssc-miR-145	8171	5650	634.335	620.577	-0.0316354	0.205465	0.230578
ssc-miR-146b	4165	3644	323.339	400.244	0.307833	6.74835e-21	1.3e-20
ssc-miR-148a	290344	31042	22540.1	3409.55	-2.72484	0	0	**
ssc-miR-148b	32677	2292	2536.8	251.745	-3.33297	0	0	**
ssc-miR-149	126	136	9.7817	14.9378	0.610811	0.00061	0.00082698
ssc-miR-151-3p	31165	19424	2419.42	2133.47	-0.18146	1.91677e-43	4.56e-43
ssc-miR-151-5p	3638	4010	282.427	440.445	0.641083	7.87533e-84	2.31e-83
ssc-miR-152	15381	5485	1194.06	602.453	-0.98696	0	0
ssc-miR-15a	608	988	47.2005	108.519	1.20107	6.83224e-61	1.82e-60	**
ssc-miR-15b	803	1483	62.3389	162.888	1.38567	7.14226e-113	2.22e-112	**
ssc-miR-16	6574	10687	510.356	1173.82	1.20164	0	0	**
ssc-miR-17-3p	333	182	25.8516	19.9903	-0.370953	0.00499242	0.00642337
ssc-miR-17-5p	955	1928	74.139	211.765	1.51416	4.80192e-167	1.67e-166	**
ssc-miR-181a	9277	6862	720.196	753.698	0.0655971	0.00431733	0.00562645
ssc-miR-181b	1399	1343	108.608	147.511	0.44169	1.31708e-15	2.37e-15
ssc-miR-181c	628	541	48.7532	59.4216	0.285491	0.000758058	0.00102085
ssc-miR-181d-5p	1011	932	78.4864	102.368	0.383246	5.39863e-09	8.59e-09
ssc-miR-183	30036	14645	2331.77	1608.56	-0.535658	#NUM!	8.8e-308
ssc-miR-1839-5p	36	32	2.7948	3.5148	0.330698	0.33696	0.371945
ssc-miR-184	335	70	26.0069	7.6886	-1.7581	2.56528e-25	5.18e-25	**
ssc-miR-185	1003	1058	77.8653	116.207	0.577646	1.14945e-19	2.19e-19
ssc-miR-186	4632	2401	359.594	263.717	-0.447374	6.63978e-36	1.46e-35
ssc-miR-18a	41	189	3.1829	20.7591	2.70533	7.03573e-37	1.56e-36	**
ssc-miR-190	157	52	12.1883	5.7115	-1.09356	6.58299e-07	9.92e-07	**
ssc-miR-191	44154	9654	3427.78	1060.36	-1.69272	0	0	**
ssc-miR-192	419	690	32.528	75.7872	1.22027	3.96251e-44	9.53e-44	**
ssc-miR-193a-3p	37	194	2.8724	21.3083	2.89109	1.49924e-40	3.44e-40	**
ssc-miR-193a-5p	284	284	22.0476	31.1936	0.500628	3.62418e-05	5.19e-05
ssc-miR-195	6074	6651	471.539	730.523	0.631551	3.717e-134	1.27e-133
ssc-miR-196a	581	458	45.1045	50.3051	0.157433	0.0803914	0.0922674
ssc-miR-196b-5p	30481	27714	2366.31	3044.01	0.363331	6.44474e-201	2.46e-200
ssc-miR-199a	1613	3719	125.221	408.482	1.7058	0	0	**
ssc-miR-199a*	21283	39465	1652.25	4334.7	1.3915	0	0	**
ssc-miR-199a-3p	21236	39427	1648.6	4330.53	1.3933	0	0	**
ssc-miR-199a-5p	1613	3749	125.221	411.777	1.71739	0	0	**
ssc-miR-199b	921	4045	71.4995	444.289	2.63549	0	0	**
ssc-miR-199b*	21236	39426	1648.6	4330.42	1.39326	0	0	**
ssc-miR-19a	96	440	7.4527	48.3281	2.69703	2.41989e-83	6.98e-83	**
ssc-miR-19b	598	1826	46.4242	200.561	2.1111	3.74351e-252	1.54e-251	**
ssc-miR-20	1546	2786	120.02	306.005	1.35028	4.48541e-202	1.78e-201	**
ssc-miR-204	1013	256	78.6417	28.1182	-1.48379	4.83496e-58	1.25e-57	**
ssc-miR-205	250	1049	19.4081	115.219	2.56964	1.3981e-185	5.23e-185	**
ssc-miR-206	41179	233	3196.83	25.5919	-6.96481	0	0	**
ssc-miR-21	519081	509408	40297.5	55951.6	0.473488	0	0
ssc-miR-210	226	130	17.5449	14.2788	-0.297177	0.0612549	0.071523
ssc-miR-214	750	5675	58.2243	623.322	3.42029	0	0	**
ssc-miR-215	49	22	3.804	2.4164	-0.654658	0.0767838	0.0886304
ssc-miR-216	13	1	1.0092	0.1098	-3.20026	0.00763526	0.00976154	**
ssc-miR-217	35	11	2.7171	1.2082	-1.16921	0.015432	0.0188926	*
ssc-miR-218b	55	76	4.2698	8.3476	0.967193	0.000131784	0.000184863
ssc-miR-219	16	11	1.2421	1.2082	-0.039922	0.979901	0.979901
ssc-miR-221	483	1396	37.4965	153.332	2.03183	8.7217e-184	3.2e-183	**
ssc-miR-222	155	296	12.033	32.5116	1.43396	4.00242e-25	8e-25	**
ssc-miR-22-3p	1307	1382	101.466	151.794	0.581125	1.87946e-25	3.83e-25
ssc-miR-22-5p	113	190	8.7725	20.8689	1.25029	9.05722e-14	1.55e-13	**
ssc-miR-2320	66	73	5.1237	8.0181	0.646074	0.00819563	0.0103999
ssc-miR-2320*	13	11	1.0092	1.2082	0.259647	0.635621	0.665261
ssc-miR-23a	4651	7853	361.068	862.546	1.25633	0	0	**
ssc-miR-23b	5319	5120	412.927	562.363	0.445615	9.24737e-56	2.33e-55
ssc-miR-24	22391	18525	1738.27	2034.72	0.227181	2.71081e-56	6.93e-56
ssc-miR-24*	44	32	3.4158	3.5148	0.0412191	0.882067	0.896189
ssc-miR-2476	16	23	1.2421	2.5262	1.02419	0.0271969	0.0328968	*
ssc-miR-26a	40215	47934	3121.99	5264.9	0.753942	0	0
ssc-miR-27a	2786	6029	216.284	662.205	1.61435	0	0	**
ssc-miR-27b	23625	17023	1834.07	1869.75	0.0277973	0.055285	0.0649277
ssc-miR-27b*	64	41	4.9685	4.5033	-0.141828	0.640038	0.666431
ssc-miR-28-3p	3866	3176	300.127	348.841	0.216996	3.73962e-10	6.14e-10
ssc-miR-299	69	159	5.3566	17.464	1.70499	6.2376e-18	1.17e-17	**
ssc-miR-29a	4906	12079	380.865	1326.72	1.80051	0	0	**
ssc-miR-29b	527	2112	40.9123	231.975	2.50336	0	0	**
ssc-miR-29c	335	4500	26.0069	494.264	4.24832	0	0	**
ssc-miR-30a-3p	31191	12895	2421.43	1416.34	-0.773692	0	0
ssc-miR-30a-5p	313695	92442	24352.9	10153.5	-1.26212	0	0	**
ssc-miR-30b-3p	13	7	1.0092	0.7689	-0.392344	0.603868	0.63532
ssc-miR-30b-5p	2288	4731	177.623	519.637	1.54868	0	0	**
ssc-miR-30c	3031	3874	235.304	425.507	0.854656	4.62643e-133	1.56e-132
ssc-miR-30d	138588	63006	10758.9	6920.36	-0.636615	0	0
ssc-miR-30e-3p	6983	7325	542.107	804.553	0.569608	8.10403e-123	2.64e-122
ssc-miR-30e-5p	43404	27545	3369.56	3025.45	-0.155411	9.41936e-45	2.29e-44
ssc-miR-32	600	367	46.5795	40.31	-0.208557	0.0289331	0.0347886
ssc-miR-320	6124	5170	475.421	567.855	0.256316	6.66499e-21	1.29e-20
ssc-miR-324	21	34	1.6303	3.7344	1.19574	0.00235096	0.00310388	**
ssc-miR-328	116	141	9.0054	15.487	0.782195	1.41516e-05	2.06e-05
ssc-miR-331-3p	5	30	0.3882	3.2951	3.08545	7.87763e-08	1.21e-07	**
ssc-miR-331-5p	57	39	4.425	4.2836	-0.0468537	0.895096	0.904047
ssc-miR-335	78	120	6.0553	13.1804	1.12212	5.63191e-08	8.82e-08	**
ssc-miR-338	5	10	0.3882	1.0984	1.50053	0.050713	0.0599066
ssc-miR-339-5p	425	775	32.9938	85.1233	1.36736	1.07159e-58	2.81e-58	**
ssc-miR-340	1963	631	152.393	69.3069	-1.13672	2.26508e-74	6.27e-74	**
ssc-miR-342	191	340	14.8278	37.3444	1.33259	1.00387e-25	2.07e-25	**
ssc-miR-345-3p	49	75	3.804	8.2377	1.11472	1.95385e-05	2.82e-05	**
ssc-miR-345-5p	6	43	0.4658	4.723	3.34192	2.01485e-11	3.36e-11	**
ssc-miR-34a	144	497	11.1791	54.5888	2.2878	1.89645e-77	5.32e-77	**
ssc-miR-34c	102496	13563	7957.02	1489.71	-2.41719	0	0	**
ssc-miR-361-3p	207	143	16.0699	15.7066	-0.03299	0.843313	0.864717
ssc-miR-361-5p	820	1417	63.6586	155.638	1.28977	1.07647e-96	3.25e-96	**
ssc-miR-362	106	292	8.229	32.0723	1.96254	3.97764e-38	8.93e-38	**
ssc-miR-363	219	157	17.0015	17.2443	0.0204575	0.882879	0.896189
ssc-miR-365-3p	104	63	8.0738	6.9197	-0.222538	0.34195	0.375401
ssc-miR-365-5p	13	43	1.0092	4.723	2.22649	8.33934e-08	1.28e-07	**
ssc-miR-369	118	55	9.1606	6.041	-0.600655	0.00987358	0.012236
ssc-miR-374a	737	2096	57.2151	230.217	2.00853	1.02875e-270	4.33e-270	**
ssc-miR-374a*	2327	1632	180.651	179.253	-0.011204	0.812777	0.837658
ssc-miR-374b-3p	24	31	1.8632	3.4049	0.86983	0.0252992	0.0307857
ssc-miR-374b-5p	530	301	41.1452	33.0608	-0.315603	0.00229968	0.00305615
ssc-miR-376a*	23	2	1.7855	0.2197	-3.02272	0.000333982	0.000462084	**
ssc-miR-378	184397	213166	14315.2	23413.4	0.709789	0	0
ssc-miR-382	224	120	17.3897	13.1804	-0.399839	0.013747	0.0169323
ssc-miR-411	38	26	2.95	2.8558	-0.04682	0.922177	0.926765
ssc-miR-423-3p	1337	1210	103.795	132.902	0.356634	5.21098e-10	8.49e-10
ssc-miR-423-5p	23803	7635	1847.89	838.602	-1.13982	0	0	**
ssc-miR-424	1669	4197	129.569	460.984	1.831	0	0	**
ssc-miR-424*	17	58	1.3198	6.3705	2.27109	2.76127e-10	4.57e-10	**
ssc-miR-425-3p	140	136	10.8685	14.9378	0.458815	0.00823757	0.0103999
ssc-miR-425-5p	956	556	74.2166	61.0691	-0.281299	0.000235756	0.000328433
ssc-miR-429	1845	667	143.232	73.261	-0.967236	2.51432e-54	6.27e-54
ssc-miR-432-5p	139	46	10.7909	5.0525	-1.09475	2.8728e-06	4.24e-06	**
ssc-miR-4334-3p	2	10	0.1553	1.0984	2.82227	0.00369707	0.0048494	**
ssc-miR-450a	135	214	10.4804	23.505	1.16527	7.61411e-14	1.31e-13	**
ssc-miR-450b-3p	5	20	0.3882	2.1967	2.50047	9.77919e-05	0.00013814	**
ssc-miR-450b-5p	539	1254	41.8439	137.735	1.71881	2.16325e-131	7.16e-131	**
ssc-miR-450c-3p	0	13	0.01	1.4279	7.15775	8.72216e-06	1.28e-05	**
ssc-miR-450c-5p	222	363	17.2344	39.8707	1.21004	1.0373e-23	2.05e-23	**
ssc-miR-451	4097	6816	318.06	748.646	1.23498	0	0	**
ssc-miR-455	515	1676	39.9807	184.086	2.203	1.08627e-244	4.39e-244	**
ssc-miR-486	241	235	18.7094	25.8116	0.464256	0.000454018	0.000619673
ssc-miR-491	51	48	3.9593	5.2722	0.41316	0.151454	0.170915
ssc-miR-497	272	515	21.116	56.5658	1.42159	6.12759e-42	1.42e-41	**
ssc-miR-499-5p	121	318	9.3935	34.928	1.89465	1.66953e-39	3.79e-39	**
ssc-miR-500	299	366	23.2121	40.2002	0.792326	1.56154e-12	2.63e-12
ssc-miR-503	224	318	17.3897	34.928	1.00615	6.5693e-16	1.2e-15	**
ssc-miR-504	32	126	2.4842	13.8394	2.47793	7.91672e-23	1.55e-22	**
ssc-miR-505	40	85	3.1053	9.3361	1.58809	2.14771e-09	3.47e-09	**
ssc-miR-532-3p	71	222	5.5119	24.3837	2.1453	7.23592e-33	1.57e-32	**
ssc-miR-532-5p	1420	1648	110.238	181.011	0.715451	8.60821e-43	2.02e-42
ssc-miR-542-3p	4602	3937	357.264	432.426	0.275462	1.8078e-18	3.41e-18
ssc-miR-542-5p	46	85	3.5711	9.3361	1.38645	6.52524e-08	1.01e-07	**
ssc-miR-545	16	19	1.2421	2.0869	0.74858	0.122248	0.138731
ssc-miR-545*	4	48	0.3105	5.2722	4.08574	1.2658e-14	2.2e-14	**
ssc-miR-574	859	1150	66.6863	126.312	0.921529	3.62644e-46	8.93e-46
ssc-miR-628	116	64	9.0054	7.0295	-0.357368	0.112923	0.128873
ssc-miR-664-3p	29	59	2.2513	6.4804	1.52532	1.31308e-06	1.96e-06	**
ssc-miR-664-5p	1426	709	110.704	77.8741	-0.507491	7.11099e-15	1.25e-14
ssc-miR-676-3p	29	58	2.2513	6.3705	1.50065	2.15449e-06	3.2e-06	**
ssc-miR-7	3421	2604	265.581	286.014	0.106938	0.00440195	0.00569996
ssc-miR-708-3p	20	37	1.5526	4.064	1.38821	0.0003637	0.000499778	**
ssc-miR-708-5p	198	245	15.3712	26.91	0.807913	4.02286e-09	6.45e-09
ssc-miR-744	2329	1594	180.806	175.079	-0.0464324	0.323551	0.36109
ssc-miR-758	11	20	0.854	2.1967	1.36303	0.00983594	0.012236	**
ssc-miR-769-5p	512	189	39.7478	20.7591	-0.937131	1.81571e-15	3.22e-15
ssc-miR-885-3p	2	11	0.1553	1.2082	2.95973	0.0017703	0.00236821	**
ssc-miR-9-1	9036	15688	701.487	1723.12	1.29653	0	0	**
ssc-miR-9-2	9036	15688	701.487	1723.12	1.29653	0	0	**
ssc-miR-92a	3978	6727	308.822	738.87	1.25855	0	0	**
ssc-miR-92b-3p	956	995	74.2166	109.287	0.558313	1.43594e-17	2.66e-17
ssc-miR-92b-5p	202	151	15.6818	16.5853	0.0808139	0.59509	0.629363
ssc-miR-95	124	196	9.6264	21.528	1.16115	9.68514e-13	1.64e-12	**
ssc-miR-98	2439	2391	189.346	262.619	0.47195	8.54381e-30	1.82e-29
ssc-miR-99a	5469	5955	424.572	654.077	0.623451	1.29e-117	4.14e-117
ssc-miR-99b	18452	7971	1432.47	875.507	-0.710318	1.53307235795874e-312	6.73218731103812e-312

## Sheet: novel-miRNA
miR-name	LL-expressed	ER-expressed	LL-std	ER-std	fold-change(log2 ER/LL)	p-value	adjusted P-value	sig-lable
novel_mir_1	18	56	1.3974	6.1508	2.13803	2.41541e-09	0	**
novel_mir_10	445	353	34.5464	38.7723	0.166491	0.104781	8.28952e-45
novel_mir_101	0	102	0.01	11.2033	10.1297	7.3073e-40	1.08818e-09	**
novel_mir_103	0	32	0.01	3.5148	8.4573	4.6322e-13	7.83567e-09	**
novel_mir_105	0	11	0.01	1.2082	6.91672	5.08623e-05	1.26097e-08	**
novel_mir_107	0	20	0.01	2.1967	7.77919	1.82147e-08	3.57137e-08	**
novel_mir_109	0	11	0.01	1.2082	6.91672	5.08623e-05	9.60369e-08	**
novel_mir_110	0	11	0.01	1.2082	6.91672	5.08623e-05	4.43406e-07	**
novel_mir_111	0	16	0.01	1.7574	7.4573	6.19392e-07	1.92911e-06	**
novel_mir_116	0	15	0.01	1.6475	7.36413	1.49572e-06	1.92911e-06	**
novel_mir_117	0	22	0.01	2.4164	7.91672	3.12355e-09	1.92911e-06	**
novel_mir_118	0	51	0.01	5.6017	9.12972	2.46009e-20	1.51121e-05	**
novel_mir_12	18	0	1.3974	0.01	-7.1266	7.75462e-05	4.31935e-05	**
novel_mir_120	0	16	0.01	1.7574	7.4573	6.19392e-07	7.10418e-05	**
novel_mir_121	0	24	0.01	2.6361	8.04226	5.35644e-10	0.000113033	**
novel_mir_123	0	20	0.01	2.1967	7.77919	1.82147e-08	0.000177853	**
novel_mir_124	0	51	0.01	5.6017	9.12972	2.46009e-20	0.000494917	**
novel_mir_126	0	203	0.01	22.2968	11.1226	1.55688e-78	0.000494917	**
novel_mir_127	0	10	0.01	1.0984	6.77926	0.000122824	0.00139998	**
novel_mir_128	0	41	0.01	4.5033	8.81484	1.65887e-16	1.91209e-09	**
novel_mir_129	0	13	0.01	1.4279	7.15775	8.72216e-06	1.23769e-276	**
novel_mir_15	17	0	1.3198	0.01	-7.04418	0.000132356	1.72886e-106	**
novel_mir_16	117	24	9.083	2.6361	-1.78476	6.67007e-10	0.000119469	**
novel_mir_17	26	0	2.0184	0.01	-7.65707	1.07671e-06	7.3054e-120	**
novel_mir_18	18	9	1.3974	0.9885	-0.499432	0.4244	1.20449e-30
novel_mir_19	118097	72037	9168.16	7912.3	-0.212536	1.59389e-215	0.0299498
novel_mir_2	109	266	8.4619	29.2165	1.78773	7.54443e-31	2.54887e-25	**
novel_mir_20	681	531	52.8677	58.3232	0.141683	0.0894289	1.69579e-07
novel_mir_22	15	0	1.1645	0.01	-6.86357	0.000385575	0.0293358	**
novel_mir_23	43	123	3.3382	13.5099	2.01687	1.50334e-17	5.64318e-05	**
novel_mir_24	13	0	1.0092	0.01	-6.65707	0.00112324	2.1474e-09	**
novel_mir_26	16	135	1.2421	14.8279	3.57746	6.08828e-35	1.35109e-115	**
novel_mir_27	1501	0	116.526	0.01	-13.5084	0	3.8166e-30	**
novel_mir_28	194	0	15.0607	0.01	-10.5566	1.06029e-45	0.000317263	**
novel_mir_30	23	24	1.7855	2.6361	0.562077	0.177096	1.18373e-06
novel_mir_31	41	0	3.1829	0.01	-8.3142	3.54292e-10	7.9962e-38	**
novel_mir_33	11	18	0.854	1.9771	1.21108	0.0254225	5.8767e-17	*
novel_mir_34	15	0	1.1645	0.01	-6.86357	0.000385575	6.49141e-09	**
novel_mir_35	111	43	8.6172	4.723	-0.867516	0.00057003	3.06233e-23
novel_mir_38	34	0	2.6395	0.01	-8.04412	1.49499e-08	3.49062e-34	**
novel_mir_39	16	20	1.2421	2.1967	0.822557	0.0859405	0.000167664
novel_mir_4	43	29	3.3382	3.1853	-0.0676411	0.867693	0.000167664
novel_mir_40	4209	936	326.755	102.807	-1.66827	4.31751e-278	0.000167664	**
novel_mir_41	5995	6664	465.407	731.951	0.653255	1.13788e-142	7.54166e-05
novel_mir_42	10	17	0.7763	1.8672	1.26619	0.0245602	7.54166e-05	*
novel_mir_43	26	0	2.0184	0.01	-7.65707	1.07671e-06	7.54166e-05	**
novel_mir_44	20	25	1.5526	2.7459	0.822593	0.0551776	1.4708e-05
novel_mir_45	20	0	1.5526	0.01	-7.27854	2.66192e-05	6.2125e-06	**
novel_mir_47	53	40	4.1145	4.3935	0.0946536	0.737885	2.62515e-06
novel_mir_48	59	99	4.5803	10.8738	1.24734	7.88739e-08	1.18373e-06	**
novel_mir_49	19	0	1.475	0.01	-7.20457	4.54337e-05	1.18373e-06	**
novel_mir_5	1840	454	142.844	49.8658	-1.51831	1.80927e-107	2.22796e-07	**
novel_mir_51	237	392	18.3989	43.0559	1.22659	5.33484e-26	4.12226e-08	**
novel_mir_52	13	13	1.0092	1.4279	0.500683	0.364042	4.12226e-08
novel_mir_53	32	0	2.4842	0.01	-7.95664	4.35516e-08	7.90075e-09	**
novel_mir_55	41	25	3.1829	2.7459	-0.213063	0.581341	1.58846e-09
novel_mir_56	108	49	8.3843	5.382	-0.639548	0.00910689	2.07769e-11
novel_mir_59	72	20	5.5895	2.1967	-1.34738	8.33504e-05	1.53219e-12	**
novel_mir_6	45	150	3.4935	16.4755	2.23758	6.76561e-24	1.53219e-12	**
novel_mir_61	821	267	63.7362	29.3264	-1.11991	2.24092e-31	3.46634e-15	**
novel_mir_62	3079	967	239.03	106.212	-1.17025	5.94625e-121	6.20272e-16	**
novel_mir_63	36	0	2.7948	0.01	-8.1266	5.13185e-09	1.00746e-19	**
novel_mir_64	29	0	2.2513	0.01	-7.81461	2.16547e-07	1.00746e-19	**
novel_mir_66	451	1077	35.0122	118.294	1.75645	1.25682e-116	4.83406e-39	**
novel_mir_67	19	48	1.475	5.2722	1.83769	6.10081e-07	2.28385e-44	**
novel_mir_68	37	0	2.8724	0.01	-8.16611	3.00671e-09	1.33892e-77	**
novel_mir_69	93	59	7.2198	6.4804	-0.155876	0.52852	9.27484e-197
novel_mir_7	11	27	0.854	2.9656	1.79602	0.000239792	0	**
novel_mir_70	22	0	1.7079	0.01	-7.41608	9.13756e-06	1.51121e-05	**
novel_mir_71	26	0	2.0184	0.01	-7.65707	1.07671e-06	1.92911e-06	**
novel_mir_72	55	63	4.2698	6.9197	0.696541	0.00863443	0.010608
novel_mir_74	101	287	7.8409	31.5231	2.00732	1.30171e-38	7.9962e-38	**
novel_mir_75	40	87	3.1053	9.5558	1.62164	7.74062e-10	2.1474e-09	**
novel_mir_76	46	29	3.5711	3.1853	-0.164939	0.650143	0.665622
novel_mir_78	28	51	2.1737	5.6017	1.36571	3.54339e-05	5.64318e-05	**
novel_mir_88	0	10	0.01	1.0984	6.77926	0.000122824	0.000167664	**
novel_mir_9	17	6	1.3198	0.659	-1.00197	0.148834	0.164099
novel_mir_90	0	29	0.01	3.1853	8.31529	6.52297e-12	2.07769e-11	**
novel_mir_91	0	39	0.01	4.2836	8.74268	9.67351e-16	3.46634e-15	**
novel_mir_92	0	18	0.01	1.9771	7.62724	1.06217e-07	2.22796e-07	**
novel_mir_93	0	10	0.01	1.0984	6.77926	0.000122824	0.000167664	**
novel_mir_94	0	14	0.01	1.5377	7.26463	3.61192e-06	6.2125e-06	**
novel_mir_95	0	3998	0.01	439.127	15.4223	0	0	**
novel_mir_96	0	32	0.01	3.5148	8.4573	4.6322e-13	1.53219e-12	**
novel_mir_97	0	515	0.01	56.5658	12.4657	5.39235e-198	9.27484e-197	**
novel_mir_98	0	116	0.01	12.741	10.3153	3.18677e-45	2.28385e-44	**
