# Supplementary material for: Differential microRNA Expression in Porcine Endometrium Involved in Remodeling and Angiogenesis That Contributes to Embryonic Implantation
Source: Front Genet. 2019 Jul 26;10:661. doi: 10.3389/fgene.2019.00661 (PMC6677090; doi:10.3389/fgene.2019.00661)
Supplement: Supplementary Table 7 — The differentially expressed miRNAs in ER and LL small RNA libraries. [file Table_7.xlsx]

## Sheet: known miRNA
Additional Table 7 The differentially expressed of all known miRNA in ER and LL small RNA libraries
miR-name	LL expressed	ER expressed	LL-std	ER-std	fold-change(log2 ER/LL)	p-value	adjusted P-value	sig-lable
ssc-miR-206	41179	233	3196.83	25.5919	-6.96481	0	0	**
ssc-miR-148b	32677	2292	2536.8	251.745	-3.33297	0	0	**
ssc-miR-216	13	1	1.0092	0.1098	-3.20026	0.00763526	0.00976154	**
ssc-miR-376a*	23	2	1.7855	0.2197	-3.02272	0.000333982	0.000462084	**
ssc-miR-1	44500	4031	3454.64	442.751	-2.96397	0	0	**
ssc-miR-148a	290344	31042	22540.1	3409.55	-2.72484	0	0	**
ssc-miR-34c	102496	13563	7957.02	1489.71	-2.41719	0	0	**
ssc-miR-184	335	70	26.0069	7.6886	-1.7581	2.56528e-25	5.18e-25	**
ssc-miR-191	44154	9654	3427.78	1060.36	-1.69272	0	0	**
ssc-miR-140*	88368	21112	6860.22	2318.87	-1.56483	0	0	**
ssc-miR-204	1013	256	78.6417	28.1182	-1.48379	4.83496e-58	1.25e-57	**
ssc-miR-140	4263	1205	330.947	132.353	-1.32221	5.26057e-201	2.04e-200	**
ssc-miR-30a-5p	313695	92442	24352.9	10153.5	-1.26212	0	0	**
ssc-miR-217	35	11	2.7171	1.2082	-1.16921	0.015432	0.0188926	*
ssc-miR-423-5p	23803	7635	1847.89	838.602	-1.13982	0	0	**
ssc-miR-340	1963	631	152.393	69.3069	-1.13672	2.26508e-74	6.27e-74	**
ssc-miR-432-5p	139	46	10.7909	5.0525	-1.09475	2.8728e-06	4.24e-06	**
ssc-miR-190	157	52	12.1883	5.7115	-1.09356	6.58299e-07	9.92e-07	**
ssc-miR-503	224	318	17.3897	34.928	1.00615	6.5693e-16	1.2e-15	**
ssc-miR-2476	16	23	1.2421	2.5262	1.02419	0.0271969	0.0328968	*
ssc-miR-345-3p	49	75	3.804	8.2377	1.11472	1.95385e-05	2.82e-05	**
ssc-miR-335	78	120	6.0553	13.1804	1.12212	5.63191e-08	8.82e-08	**
ssc-miR-95	124	196	9.6264	21.528	1.16115	9.68514e-13	1.64e-12	**
ssc-miR-450a	135	214	10.4804	23.505	1.16527	7.61411e-14	1.31e-13	**
ssc-miR-324	21	34	1.6303	3.7344	1.19574	0.00235096	0.00310388	**
ssc-miR-15a	608	988	47.2005	108.519	1.20107	6.83224e-61	1.82e-60	**
ssc-miR-16	6574	10687	510.356	1173.82	1.20164	0	0	**
ssc-miR-450c-5p	222	363	17.2344	39.8707	1.21004	1.0373e-23	2.05e-23	**
ssc-miR-192	419	690	32.528	75.7872	1.22027	3.96251e-44	9.53e-44	**
ssc-miR-142-5p	231	384	17.9331	42.1772	1.23384	9.97382e-26	2.07e-25	**
ssc-miR-451	4097	6816	318.06	748.646	1.23498	0	0	**
ssc-miR-22-5p	113	190	8.7725	20.8689	1.25029	9.05722e-14	1.55e-13	**
ssc-miR-23a	4651	7853	361.068	862.546	1.25633	0	0	**
ssc-miR-92a	3978	6727	308.822	738.87	1.25855	0	0	**
ssc-miR-106a	30	51	2.329	5.6017	1.26615	9.66887e-05	0.000137543	**
ssc-miR-361-5p	820	1417	63.6586	155.638	1.28977	1.07647e-96	3.25e-96	**
ssc-miR-9-1	9036	15688	701.487	1723.12	1.29653	0	0	**
ssc-miR-9-2	9036	15688	701.487	1723.12	1.29653	0	0	**
ssc-miR-342	191	340	14.8278	37.3444	1.33259	1.00387e-25	2.07e-25	**
ssc-miR-20	1546	2786	120.02	306.005	1.35028	4.48541e-202	1.78e-201	**
ssc-miR-130a	1291	2347	100.224	257.786	1.36296	5.00428e-173	1.77e-172	**
ssc-miR-758	11	20	0.854	2.1967	1.36303	0.00983594	0.012236	**
ssc-miR-339-5p	425	775	32.9938	85.1233	1.36736	1.07159e-58	2.81e-58	**
ssc-miR-15b	803	1483	62.3389	162.888	1.38567	7.14226e-113	2.22e-112	**
ssc-miR-542-5p	46	85	3.5711	9.3361	1.38645	6.52524e-08	1.01e-07	**
ssc-miR-708-3p	20	37	1.5526	4.064	1.38821	0.0003637	0.000499778	**
ssc-miR-199a*	21283	39465	1652.25	4334.7	1.3915	0	0	**
ssc-miR-199b*	21236	39426	1648.6	4330.42	1.39326	0	0	**
ssc-miR-199a-3p	21236	39427	1648.6	4330.53	1.3933	0	0	**
ssc-miR-497	272	515	21.116	56.5658	1.42159	6.12759e-42	1.42e-41	**
ssc-miR-222	155	296	12.033	32.5116	1.43396	4.00242e-25	8e-25	**
ssc-miR-107	524	1048	40.6794	115.109	1.50063	1.73247e-90	5.15e-90	**
ssc-miR-676-3p	29	58	2.2513	6.3705	1.50065	2.15449e-06	3.2e-06	**
ssc-miR-17-5p	955	1928	74.139	211.765	1.51416	4.80192e-167	1.67e-166	**
ssc-miR-664-3p	29	59	2.2513	6.4804	1.52532	1.31308e-06	1.96e-06	**
ssc-miR-30b-5p	2288	4731	177.623	519.637	1.54868	0	0	**
ssc-miR-505	40	85	3.1053	9.3361	1.58809	2.14771e-09	3.47e-09	**
ssc-miR-27a	2786	6029	216.284	662.205	1.61435	0	0	**
ssc-miR-142-3p	775	1777	60.1652	195.179	1.6978	3.9413e-182	1.42e-181	**
ssc-miR-299	69	159	5.3566	17.464	1.70499	6.2376e-18	1.17e-17	**
ssc-miR-199a	1613	3719	125.221	408.482	1.7058	0	0	**
ssc-miR-1306-3p	28	65	2.1737	7.1394	1.71565	3.12092e-08	4.93e-08	**
ssc-miR-199a-5p	1613	3749	125.221	411.777	1.71739	0	0	**
ssc-miR-450b-5p	539	1254	41.8439	137.735	1.71881	2.16325e-131	7.16e-131	**
ssc-miR-126*	1413	3394	109.695	372.785	1.76485	0	0	**
ssc-miR-29a	4906	12079	380.865	1326.72	1.80051	0	0	**
ssc-miR-424	1669	4197	129.569	460.984	1.831	0	0	**
ssc-miR-499-5p	121	318	9.3935	34.928	1.89465	1.66953e-39	3.79e-39	**
ssc-miR-362	106	292	8.229	32.0723	1.96254	3.97764e-38	8.93e-38	**
ssc-miR-374a	737	2096	57.2151	230.217	2.00853	1.02875e-270	4.33e-270	**
ssc-miR-221	483	1396	37.4965	153.332	2.03183	8.7217e-184	3.2e-183	**
ssc-miR-19b	598	1826	46.4242	200.561	2.1111	3.74351e-252	1.54e-251	**
ssc-miR-532-3p	71	222	5.5119	24.3837	2.1453	7.23592e-33	1.57e-32	**
ssc-miR-455	515	1676	39.9807	184.086	2.203	1.08627e-244	4.39e-244	**
ssc-miR-365-5p	13	43	1.0092	4.723	2.22649	8.33934e-08	1.28e-07	**
ssc-miR-424*	17	58	1.3198	6.3705	2.27109	2.76127e-10	4.57e-10	**
ssc-miR-34a	144	497	11.1791	54.5888	2.2878	1.89645e-77	5.32e-77	**
ssc-miR-504	32	126	2.4842	13.8394	2.47793	7.91672e-23	1.55e-22	**
ssc-miR-450b-3p	5	20	0.3882	2.1967	2.50047	9.77919e-05	0.00013814	**
ssc-miR-29b	527	2112	40.9123	231.975	2.50336	0	0	**
ssc-miR-205	250	1049	19.4081	115.219	2.56964	1.3981e-185	5.23e-185	**
ssc-miR-199b	921	4045	71.4995	444.289	2.63549	0	0	**
ssc-miR-19a	96	440	7.4527	48.3281	2.69703	2.41989e-83	6.98e-83	**
ssc-miR-18a	41	189	3.1829	20.7591	2.70533	7.03573e-37	1.56e-36	**
ssc-miR-4334-3p	2	10	0.1553	1.0984	2.82227	0.00369707	0.0048494	**
ssc-miR-193a-3p	37	194	2.8724	21.3083	2.89109	1.49924e-40	3.44e-40	**
ssc-miR-885-3p	2	11	0.1553	1.2082	2.95973	0.0017703	0.00236821	**
ssc-miR-143-5p	20	116	1.5526	12.741	3.03672	4.26421e-26	8.97e-26	**
ssc-miR-331-3p	5	30	0.3882	3.2951	3.08545	7.87763e-08	1.21e-07	**
ssc-miR-345-5p	6	43	0.4658	4.723	3.34192	2.01485e-11	3.36e-11	**
ssc-miR-214	750	5675	58.2243	623.322	3.42029	0	0	**
ssc-miR-122	33	286	2.5619	31.4133	3.61609	5.97519e-73	1.63e-72	**
ssc-miR-545*	4	48	0.3105	5.2722	4.08574	1.2658e-14	2.2e-14	**
ssc-miR-29c	335	4500	26.0069	494.264	4.24832	0	0	**
ssc-miR-450c-3p	0	13	0.01	1.4279	7.15775	8.72216e-06	1.28e-05	**
ssc-miR-124a	0	41	0.01	4.5033	8.81484	1.65887e-16	3.05e-16	**

## Sheet: novel miRNA
Additional file 8 The differentially expressed of all novel miRNA in ER and LL small RNA libraries
miR-name	LL expressed	ER expressed	LL-std	ER-std	fold-change(log2 ER/LL)	p-value	adjusted P-value	sig-lable
novel_mir_27	1501	0	116.526	0.01	-13.5084	0	0	**
novel_mir_28	194	0	15.0607	0.01	-10.5566	1.06029e-45	8.28952e-45	**
novel_mir_31	41	0	3.1829	0.01	-8.3142	3.54292e-10	1.08818e-09	**
novel_mir_68	37	0	2.8724	0.01	-8.16611	3.00671e-09	7.83567e-09	**
novel_mir_63	36	0	2.7948	0.01	-8.1266	5.13185e-09	1.26097e-08	**
novel_mir_38	34	0	2.6395	0.01	-8.04412	1.49499e-08	3.57137e-08	**
novel_mir_53	32	0	2.4842	0.01	-7.95664	4.35516e-08	9.60369e-08	**
novel_mir_64	29	0	2.2513	0.01	-7.81461	2.16547e-07	4.43406e-07	**
novel_mir_17	26	0	2.0184	0.01	-7.65707	1.07671e-06	1.92911e-06	**
novel_mir_43	26	0	2.0184	0.01	-7.65707	1.07671e-06	1.92911e-06	**
novel_mir_71	26	0	2.0184	0.01	-7.65707	1.07671e-06	1.92911e-06	**
novel_mir_70	22	0	1.7079	0.01	-7.41608	9.13756e-06	1.51121e-05	**
novel_mir_45	20	0	1.5526	0.01	-7.27854	2.66192e-05	4.31935e-05	**
novel_mir_49	19	0	1.475	0.01	-7.20457	4.54337e-05	7.10418e-05	**
novel_mir_12	18	0	1.3974	0.01	-7.1266	7.75462e-05	0.000113033	**
novel_mir_15	17	0	1.3198	0.01	-7.04418	0.000132356	0.000177853	**
novel_mir_22	15	0	1.1645	0.01	-6.86357	0.000385575	0.000494917	**
novel_mir_34	15	0	1.1645	0.01	-6.86357	0.000385575	0.000494917	**
novel_mir_24	13	0	1.0092	0.01	-6.65707	0.00112324	0.00139998	**
novel_mir_16	117	24	9.083	2.6361	-1.78476	6.67007e-10	1.91209e-09	**
novel_mir_40	4209	936	326.755	102.807	-1.66827	4.31751e-278	1.23769e-276	**
novel_mir_5	1840	454	142.844	49.8658	-1.51831	1.80927e-107	1.72886e-106	**
novel_mir_59	72	20	5.5895	2.1967	-1.34738	8.33504e-05	0.000119469	**
novel_mir_62	3079	967	239.03	106.212	-1.17025	5.94625e-121	7.3054e-120	**
novel_mir_61	821	267	63.7362	29.3264	-1.11991	2.24092e-31	1.20449e-30	**
novel_mir_33	11	18	0.854	1.9771	1.21108	0.0254225	0.0299498	*
novel_mir_51	237	392	18.3989	43.0559	1.22659	5.33484e-26	2.54887e-25	**
novel_mir_48	59	99	4.5803	10.8738	1.24734	7.88739e-08	1.69579e-07	**
novel_mir_42	10	17	0.7763	1.8672	1.26619	0.0245602	0.0293358	*
novel_mir_78	28	51	2.1737	5.6017	1.36571	3.54339e-05	5.64318e-05	**
novel_mir_75	40	87	3.1053	9.5558	1.62164	7.74062e-10	2.1474e-09	**
novel_mir_66	451	1077	35.0122	118.294	1.75645	1.25682e-116	1.35109e-115	**
novel_mir_2	109	266	8.4619	29.2165	1.78773	7.54443e-31	3.8166e-30	**
novel_mir_7	11	27	0.854	2.9656	1.79602	0.000239792	0.000317263	**
novel_mir_67	19	48	1.475	5.2722	1.83769	6.10081e-07	1.18373e-06	**
novel_mir_74	101	287	7.8409	31.5231	2.00732	1.30171e-38	7.9962e-38	**
novel_mir_23	43	123	3.3382	13.5099	2.01687	1.50334e-17	5.8767e-17	**
novel_mir_1	18	56	1.3974	6.1508	2.13803	2.41541e-09	6.49141e-09	**
novel_mir_6	45	150	3.4935	16.4755	2.23758	6.76561e-24	3.06233e-23	**
novel_mir_26	16	135	1.2421	14.8279	3.57746	6.08828e-35	3.49062e-34	**
novel_mir_127	0	10	0.01	1.0984	6.77926	0.000122824	0.000167664	**
novel_mir_88	0	10	0.01	1.0984	6.77926	0.000122824	0.000167664	**
novel_mir_93	0	10	0.01	1.0984	6.77926	0.000122824	0.000167664	**
novel_mir_105	0	11	0.01	1.2082	6.91672	5.08623e-05	7.54166e-05	**
novel_mir_109	0	11	0.01	1.2082	6.91672	5.08623e-05	7.54166e-05	**
novel_mir_110	0	11	0.01	1.2082	6.91672	5.08623e-05	7.54166e-05	**
novel_mir_129	0	13	0.01	1.4279	7.15775	8.72216e-06	1.4708e-05	**
novel_mir_94	0	14	0.01	1.5377	7.26463	3.61192e-06	6.2125e-06	**
novel_mir_116	0	15	0.01	1.6475	7.36413	1.49572e-06	2.62515e-06	**
novel_mir_111	0	16	0.01	1.7574	7.4573	6.19392e-07	1.18373e-06	**
novel_mir_120	0	16	0.01	1.7574	7.4573	6.19392e-07	1.18373e-06	**
novel_mir_92	0	18	0.01	1.9771	7.62724	1.06217e-07	2.22796e-07	**
novel_mir_107	0	20	0.01	2.1967	7.77919	1.82147e-08	4.12226e-08	**
novel_mir_123	0	20	0.01	2.1967	7.77919	1.82147e-08	4.12226e-08	**
novel_mir_117	0	22	0.01	2.4164	7.91672	3.12355e-09	7.90075e-09	**
novel_mir_121	0	24	0.01	2.6361	8.04226	5.35644e-10	1.58846e-09	**
novel_mir_90	0	29	0.01	3.1853	8.31529	6.52297e-12	2.07769e-11	**
novel_mir_103	0	32	0.01	3.5148	8.4573	4.6322e-13	1.53219e-12	**
novel_mir_96	0	32	0.01	3.5148	8.4573	4.6322e-13	1.53219e-12	**
novel_mir_91	0	39	0.01	4.2836	8.74268	9.67351e-16	3.46634e-15	**
novel_mir_128	0	41	0.01	4.5033	8.81484	1.65887e-16	6.20272e-16	**
novel_mir_118	0	51	0.01	5.6017	9.12972	2.46009e-20	1.00746e-19	**
novel_mir_124	0	51	0.01	5.6017	9.12972	2.46009e-20	1.00746e-19	**
novel_mir_101	0	102	0.01	11.2033	10.1297	7.3073e-40	4.83406e-39	**
novel_mir_98	0	116	0.01	12.741	10.3153	3.18677e-45	2.28385e-44	**
novel_mir_126	0	203	0.01	22.2968	11.1226	1.55688e-78	1.33892e-77	**
novel_mir_97	0	515	0.01	56.5658	12.4657	5.39235e-198	9.27484e-197	**
novel_mir_95	0	3998	0.01	439.127	15.4223	0	0	**
